# Supplementary material for: Cuproptosis-related modification patterns depict the tumor microenvironment, precision immunotherapy, and prognosis of kidney renal clear cell carcinoma
Source: Front Immunol. 2022 Sep 23;13:933241. doi: 10.3389/fimmu.2022.933241 (PMC9540508; doi:10.3389/fimmu.2022.933241)
Supplement: Supplementary file 6 [file Table_1.xlsx]

## Sheet: Sheet1
43 cuproptosis-related genes in the study
AOC3
ATOX1
ATP7A
ATP7B
CCL8
CCS
CD274
COA6
COX11
COX17
CP
DBH
HIST1H3A
LOXL2
MAP2K1
MAP2K2
MT1A
MT1B
MT1E
MT1F
MT1G
MT1H
MT1M
MT1X
MT2A
MT-CO1
MT-CO2
PDE3B
PDK1
SCO1
SCO2
SLC25A3
SLC31A1
SLC31A2
SOD1
TYR
UBE2D1
UBE2D2
UBE2D3
UBE2D4
ULK1
ULK2
VEGFA
