# Supplementary material for: Cuproptosis-related modification patterns depict the tumor microenvironment, precision immunotherapy, and prognosis of kidney renal clear cell carcinoma
Source: Front Immunol. 2022 Sep 23;13:933241. doi: 10.3389/fimmu.2022.933241 (PMC9540508; doi:10.3389/fimmu.2022.933241)
Supplement: Supplementary file 7 [file Table_2.xlsx]

## Sheet: Sheet1
Cuproptosis-related genes with significant prognostic value
Symbol	Hazard.Ratio	95%CI	P.Value
CP	1.046	0.981 - 1.116	0.168
SLC31A1	0.675	0.564 - 0.807	0
SLC31A2	0.591	0.481 - 0.727	0
ATOX1	0.934	0.715 - 1.222	0.619
CCS	0.876	0.697 - 1.101	0.257
COX11	0.591	0.464 - 0.754	0
COX17	0.99	0.749 - 1.31	0.946
SCO1	0.686	0.53 - 0.887	0.004
SCO2	1.58	1.217 - 2.05	0.001
COA6	1.185	0.877 - 1.601	0.269
SLC25A3	0.669	0.512 - 0.876	0.003
ATP7A	0.632	0.518 - 0.771	0
ATP7B	0.718	0.611 - 0.845	0
MT1A	1.079	0.982 - 1.185	0.114
MT2A	1.271	1.139 - 1.417	0
MT-CO1	1.06	0.85 - 1.323	0.603
MT-CO2	1.432	1.145 - 1.792	0.002
SOD1	0.838	0.619 - 1.134	0.252
TYR	1.198	0.824 - 1.74	0.344
LOXL2	1.114	0.989 - 1.255	0.075
DBH	1.693	1.324 - 2.166	0
AOC3	0.904	0.797 - 1.026	0.118
MAP2K1	0.719	0.568 - 0.911	0.006
MAP2K2	1.349	0.931 - 1.954	0.114
ULK1	1.249	1 - 1.561	0.05
ULK2	0.845	0.661 - 1.08	0.179
PDK1	0.794	0.671 - 0.939	0.007
PDE3B	0.908	0.711 - 1.16	0.44
UBE2D1	1.057	0.802 - 1.392	0.694
UBE2D2	0.69	0.518 - 0.918	0.011
UBE2D3	0.516	0.406 - 0.656	0
UBE2D4	0.65	0.446 - 0.949	0.025
HIST1H3A	0.932	0.632 - 1.376	0.724
CCL8	1.214	1.063 - 1.386	0.004
VEGFA	0.949	0.851 - 1.057	0.339
CD274	0.796	0.655 - 0.967	0.022
MT1M	1.073	0.965 - 1.193	0.192
MT1X	1.172	1.077 - 1.276	0
MT1G	1.094	1.028 - 1.164	0.005
MT1E	1.069	0.984 - 1.163	0.116
MT1F	1.18	1.064 - 1.309	0.002
MT1B	1.176	0.62 - 2.231	0.619
MT1H	1.049	0.97 - 1.133	0.229
