# Supplementary material for: Cuproptosis-related modification patterns depict the tumor microenvironment, precision immunotherapy, and prognosis of kidney renal clear cell carcinoma
Source: Front Immunol. 2022 Sep 23;13:933241. doi: 10.3389/fimmu.2022.933241 (PMC9540508; doi:10.3389/fimmu.2022.933241)
Supplement: Supplementary file 8 [file Table_3.xlsx]

## Sheet: Sheet1
Expression patterns of cuproptosis-related genes in cancer cells and non-cancer cells
Cuproptosis-related genes	mean(log10, non-cancer)	mean(log10, cancer)	p.value
CP	0.0225239	0.301993	< 2.2e-16
SLC31A1	0.0388864	0.0305584	5.13e-09
SLC31A2	0.0910537	0.0736035	1.49e-13
ATOX1	0.32734	0.379143	< 2.2e-16
CCS	0.0798137	0.159041	< 2.2e-16
COX11	0.0754004	0.127518	< 2.2e-16
COX17	0.348589	0.293159	< 2.2e-16
SCO1	0.0297941	0.0333775	0.008037
SCO2	0.0792572	0.124052	< 2.2e-16
COA6	0.0854474	0.160875	< 2.2e-16
SLC25A3	0.488982	0.541284	< 2.2e-16
ATP7A	0.0197824	0.0164634	0.001229
ATP7B	0.00346611	0.00725748	2.56e-11
MT1A	0.0711091	0.208681	< 2.2e-16
MT2A	0.895478	1.36628	< 2.2e-16
MT-CO1	1.57985	1.71951	< 2.2e-16
MT-CO2	1.35193	1.41292	2.26e-15
SOD1	0.501496	0.768674	< 2.2e-16
TYR	0	0.000157706	0.02534
LOXL2	0.0655442	0.0314614	< 2.2e-16
DBH	0.000159	3.15e-05	0.0773
AOC3	0.0274632	0.00637969	< 2.2e-16
MAP2K1	0.11754	0.0931622	< 2.2e-16
MAP2K2	0.0978673	0.120604	< 2.2e-16
ULK1	0.0238317	0.0375907	< 2.2e-16
ULK2	0.0153095	0.0141079	0.1923
PDK1	0.0270278	0.104708	< 2.2e-16
PDE3B	0.0135449	0.003835	< 2.2e-16
UBE2D1	0.110907	0.0919431	2.87e-14
UBE2D2	0.259021	0.466785	< 2.2e-16
UBE2D3	0.441443	0.516774	< 2.2e-16
UBE2D4	0.0341296	0.046806	< 2.2e-16
HIST1H3A	0.00077325	0.000617735	0.4486
CCL8	0.0221831	0.00238288	< 2.2e-16
VEGFA	0.142198	0.528146	< 2.2e-16
CD274	0.0120299	0.00999879	0.01722
MT1M	0.0678537	0.18185	< 2.2e-16
MT1X	0.219564	0.73408	< 2.2e-16
MT1G	0.0123704	0.0482924	< 2.2e-16
MT1E	0.202719	0.807374	< 2.2e-16
MT1F	0.0330469	0.238496	< 2.2e-16
MT1B	5.3e-05	0.000284	0.02328
MT1H	0.00227496	0.00726094	1.01e-10
