# Supplementary material for: Cuproptosis-related modification patterns depict the tumor microenvironment, precision immunotherapy, and prognosis of kidney renal clear cell carcinoma
Source: Front Immunol. 2022 Sep 23;13:933241. doi: 10.3389/fimmu.2022.933241 (PMC9540508; doi:10.3389/fimmu.2022.933241)
Supplement: Supplementary file 9 [file Table_4.xlsx]

## Sheet: Sheet1
DEGs between two distinct cuproptosis-based patterns
Symbol	logFC	AveExpr	t	P.Value	adj.P.Val	B
MT-ND4L	-1.48743	9.89406	-20.385	1.61e-68	3.18e-64	144.604
MT-ATP8	-1.42323	9.42737	-19.2963	3.86e-63	3.81e-59	132.47
MT-ND3	-1.25448	10.6289	-16.9706	7.68e-52	5.05e-48	106.769
MTRNR2L12	-1.69714	0.841662	-15.7485	4.58e-46	2.26e-42	92.4096
MT-ND6	-1.32694	10.465	-14.8624	5.66e-42	1.86e-38	84.4227
FAM195A	-1.06299	4.94393	-13.4257	1.5e-35	2.96e-32	69.942
MTRNR2L8	-1.30317	-0.0365622	-13.0519	6.27e-34	1.12e-30	64.9986
MTRNR2L10	-1.65302	-2.77349	-11.4004	4.65e-27	2.29e-24	49.4071
MTRNR2L6	-1.61954	-3.23157	-11.0081	1.66e-25	5.95e-23	46.0703
MTRNR2L9	-1.48831	-3.09312	-10.8347	7.87e-25	2.39e-22	44.582
CCDC78	-1.55155	-0.193336	-9.61087	2.95e-20	3.02e-18	34.8707
HAGHL	-1.45948	1.45213	-9.47338	9.14e-20	8.54e-18	34.0577
MTRNR2L3	-1.3917	-2.82963	-9.31204	3.39e-19	2.82e-17	32.2839
MROH7	-1.22445	-0.559655	-9.25552	5.35e-19	4.27e-17	32.0167
MTRNR2L13	-1.13844	-5.51706	-8.75836	2.72e-17	1.38e-15	28.3901
KRTAP5-1	-1.39482	-3.85245	-8.75847	2.71e-17	1.38e-15	28.2385
SULT1C2	-1.19269	5.25284	-8.70426	4.12e-17	1.97e-15	28.1122
GOLGA8B	-1.2197	3.46943	-8.65904	5.84e-17	2.7e-15	27.8415
PILRB	-1.19078	2.36862	-8.64899	6.31e-17	2.88e-15	27.7817
MRC1	1.08223	4.15455	8.40925	3.89e-16	1.55e-14	25.9958
NPIPB11	-1.01738	-0.222976	-8.38681	4.61e-16	1.8e-14	25.6205
NPIPB5	-1.23699	1.42903	-8.32498	7.32e-16	2.69e-14	25.3613
MSANTD3-TMEFF1	1.01192	-3.62453	8.28488	9.86e-16	3.49e-14	24.8812
MTRNR2L11	-1.02562	-5.63216	-8.25365	1.24e-15	4.33e-14	24.7438
AP006285.2	-1.3215	-2.7497	-8.24099	1.37e-15	4.72e-14	24.4401
F13A1	1.21143	5.36061	8.09288	4.06e-15	1.27e-13	23.6408
RAB26	-1.05194	-0.78199	-8.09909	3.88e-15	1.22e-13	23.5348
MUC6	-1.3849	-1.51502	-8.0921	4.08e-15	1.28e-13	23.4335
FABP3	-1.03116	5.46967	-8.04755	5.65e-15	1.72e-13	23.2839
C8G	-1.08393	-0.863284	-8.02021	6.89e-15	2.07e-13	22.9829
CPT1B	-1.08904	0.641376	-7.92624	1.36e-14	3.79e-13	22.4859
SIGLEC6	1.08931	-2.1059	7.93692	1.26e-14	3.53e-13	22.3636
FXYD2	-1.08156	7.36156	-7.89339	1.72e-14	4.69e-13	22.2125
AP1M2	-1.05016	2.9636	-7.74869	4.82e-14	1.19e-12	21.3173
FPR2	1.04078	-0.234294	7.66271	8.82e-14	2.08e-12	20.5538
RP11-449H3.3	1.00503	-3.78385	7.6438	1.01e-13	2.34e-12	20.4945
GALNT4	1.03121	-0.568993	7.58042	1.57e-13	3.5e-12	19.9862
AKAP2	1.00056	0.347336	7.31913	9.39e-13	1.77e-11	18.3622
SAPCD1	-1.1881	-1.17037	-7.31755	9.49e-13	1.79e-11	18.304
TRIM74	-1.06887	-3.60231	-7.26424	1.36e-12	2.48e-11	17.9799
MEGF10	1.05865	-2.64291	7.14268	3.06e-12	5.15e-11	17.2051
PLIN5	-1.02946	0.172018	-7.12455	3.45e-12	5.73e-11	17.1655
CCDC85A	1.03011	0.970157	7.09235	4.27e-12	6.94e-11	16.9634
ZDHHC11B	-1.12519	1.26338	-7.07498	4.79e-12	7.7e-11	16.8978
SMIM5	-1.04725	0.270043	-7.03187	6.36e-12	9.85e-11	16.5896
ZNRF3	1.0364	-2.0197	7.02528	6.64e-12	1.02e-10	16.4498
CCDC154	-1.0765	-0.952257	-6.99783	7.94e-12	1.2e-10	16.31
TIMP3	1.00385	3.56289	6.97947	8.95e-12	1.33e-10	16.2574
MUC20	-1.14707	3.65877	-6.98773	8.49e-12	1.27e-10	16.2339
HSD17B3	-1.03503	-0.384313	-6.97088	9.47e-12	1.4e-10	16.1767
MLXIPL	-1.05127	4.05418	-6.89984	1.5e-11	2.12e-10	15.6457
FA2H	-1.22479	-0.271077	-6.87806	1.73e-11	2.41e-10	15.6171
CR1	1.00031	0.829266	6.77289	3.39e-11	4.45e-10	14.9912
TJP3	-1.02682	0.0600757	-6.75205	3.86e-11	5.01e-10	14.8659
SLC22A14	-1.01068	-2.27807	-6.72009	4.73e-11	6.03e-10	14.5908
CLEC6A	1.05435	-3.81851	6.60789	9.57e-11	1.15e-09	13.9949
PALM2-AKAP2	1.00526	-0.684009	6.58975	1.07e-10	1.28e-09	13.8366
NKD2	-1.31984	1.69371	-6.55649	1.32e-10	1.53e-09	13.7144
YBX2	-1.05055	0.629209	-6.54462	1.42e-10	1.64e-09	13.6488
KRTAP5-8	-1.25319	-4.03115	-6.50778	1.78e-10	2.01e-09	13.3924
C9orf84	-1.00906	-1.48037	-6.47931	2.12e-10	2.36e-09	13.1956
PTGFR	1.19647	0.78379	6.43905	2.71e-10	2.96e-09	13.0154
PEG10	1.10639	4.74242	6.46693	2.29e-10	2.53e-09	13.013
STRC	-1.0762	-3.7534	-6.40708	3.3e-10	3.53e-09	12.8064
GPR31	1.0582	-3.81165	6.33193	5.19e-10	5.34e-09	12.3959
KLK15	-1.347	-5.80906	-6.25999	7.99e-10	7.94e-09	12.0015
KLK3	-1.4092	-4.97917	-5.93066	5.47e-09	4.56e-08	10.1772
MOG	-1.11317	-5.29934	-5.91808	5.88e-09	4.88e-08	10.1117
FAM196B	1.39504	-0.0382659	5.89822	6.58e-09	5.41e-08	9.98921
NPIPA3	-1.05489	-2.89036	-5.85656	8.33e-09	6.74e-08	9.75792
FAM69C	1.11394	-2.99297	5.77557	1.31e-08	1.01e-07	9.34508
CAMK2B	-1.00822	-0.315531	-5.7265	1.73e-08	1.29e-07	9.0936
KCNK2	1.48447	-0.643423	5.69665	2.04e-08	1.5e-07	8.92409
TNR	1.04546	-2.30739	5.68273	2.2e-08	1.61e-07	8.85525
SFTPB	-1.24173	-3.1774	-5.47848	6.66e-08	4.43e-07	7.82049
CLCNKA	-1.16298	-0.68933	-5.37617	1.15e-07	7.27e-07	7.31783
OMD	1.12054	-0.79341	5.31734	1.56e-07	9.64e-07	7.02668
PCDHGB1	1.05614	-0.128156	5.27735	1.92e-07	1.17e-06	6.83592
HTR6	1.39016	-1.12351	5.22365	2.53e-07	1.5e-06	6.5761
EDAR	1.16863	-1.52927	5.19061	3e-07	1.75e-06	6.4189
CPZ	1.00876	-3.58433	5.18698	3.05e-07	1.78e-06	6.40031
NMRK2	-1.32423	-4.28174	-5.13921	3.89e-07	2.22e-06	6.17449
ADAM7	-1.16487	-4.33989	-5.11313	4.44e-07	2.5e-06	6.05073
CKMT1B	-1.34957	-3.73158	-5.08007	5.25e-07	2.9e-06	5.89917
EPN3	-1.08251	-1.92226	-5.05514	5.95e-07	3.26e-06	5.78426
NKAIN4	-1.26805	1.35494	-5.04714	6.19e-07	3.38e-06	5.67083
FBN3	-1.20779	-3.36649	-5.00925	7.47e-07	4.01e-06	5.57199
OPCML	1.32314	1.17064	5.01234	7.36e-07	3.96e-06	5.56536
HRK	-1.10359	-2.83621	-4.97533	8.84e-07	4.67e-06	5.41746
PVALB	-1.51378	-2.71796	-4.95997	9.53e-07	5e-06	5.34755
PCSK1N	-1.21595	1.203	-4.95964	9.55e-07	5.01e-06	5.27186
THRSP	-1.21297	-3.00371	-4.93119	1.1e-06	5.68e-06	5.21653
CNTN1	1.3762	-0.813257	4.92127	1.15e-06	5.91e-06	5.17198
KLK4	-1.36193	-4.49767	-4.90845	1.23e-06	6.26e-06	5.1037
RHBG	-1.3009	-3.59515	-4.75007	2.63e-06	1.25e-05	4.40561
ATP6V1B1	-1.01118	0.100382	-4.74412	2.7e-06	1.29e-05	4.3566
BPIFB1	-1.02427	-4.41381	-4.69239	3.45e-06	1.61e-05	4.14204
GABRB3	1.04906	2.87909	4.71092	3.16e-06	1.49e-05	4.07107
CYP11A1	-1.30583	-2.87212	-4.6649	3.92e-06	1.81e-05	4.04101
AQP4	1.04705	0.79542	4.65948	4.02e-06	1.85e-05	3.9887
PKP1	1.15953	1.32811	4.60557	5.16e-06	2.32e-05	3.7352
MROH2A	-1.06841	-1.28685	-4.562	6.31e-06	2.79e-05	3.59981
CKMT1A	-1.17278	-3.77396	-4.42478	1.17e-05	4.92e-05	3.01935
HHATL	-1.21572	-3.97459	-4.36654	1.52e-05	6.22e-05	2.77795
MCHR1	1.31689	1.35681	4.36678	1.52e-05	6.22e-05	2.73226
ST8SIA6	1.14308	0.0489512	4.30234	2.02e-05	8.05e-05	2.52146
PSG4	-1.11616	-4.11629	-4.24901	2.54e-05	9.95e-05	2.30216
SLC6A20	-1.21325	-0.366721	-4.16814	3.59e-05	0.000136123	1.9747
CP	1.05242	7.34521	4.30509	1.99e-05	7.97e-05	1.97337
COL11A1	1.08895	0.320137	3.91963	0.000100399	0.000348979	1.03902
TTR	-1.06337	-3.80058	-3.90394	0.000106941	0.000369569	0.991867
ARX	-1.10811	-3.80075	-3.88383	0.000115919	0.000397736	0.918887
IRX6	-1.09236	-0.468653	-3.85261	0.000131284	0.000445034	0.793164
DACT2	1.10575	-1.15218	3.79581	0.000164283	0.000542981	0.62883
PLA2G4F	-1.10921	-3.48791	-3.76316	0.000186649	0.000609244	0.494113
RHCG	-1.13513	-2.08255	-3.73352	0.000209404	0.000676352	0.409729
BMP5	1.02389	-2.07713	3.69474	0.000243144	0.000773292	0.267969
IGFN1	-1.11468	-1.90467	-3.60698	0.000339303	0.00104326	-0.0262263
MTRNR2L1	-1.21721	-0.203366	-3.47566	0.00055169	0.00161901	-0.528819
NDNF	1.12172	0.274911	3.45951	0.000585058	0.00170633	-0.557208
CHRDL1	1.05483	-0.343111	3.20435	0.00143572	0.0038162	-1.33372
SORCS3	1.22682	1.21921	3.07949	0.00218182	0.00555517	-1.79971
EPO	1.06012	-0.39358	2.94577	0.00336413	0.00818386	-2.08355
SST	1.03945	-0.223702	2.61063	0.00929515	0.0201769	-2.97572
