# Supplementary material for: Cuproptosis-related modification patterns depict the tumor microenvironment, precision immunotherapy, and prognosis of kidney renal clear cell carcinoma
Source: Front Immunol. 2022 Sep 23;13:933241. doi: 10.3389/fimmu.2022.933241 (PMC9540508; doi:10.3389/fimmu.2022.933241)
Supplement: Supplementary Table 5 — Gene Ontology enrichment pathway analysis based on differentially expressed genes between two patterns. [file Table_5.xlsx]

## Sheet: Sheet1
ID	Description	setSize	enrichmentScore	NES	pvalue	p.adjust	qvalues	rank	leading_edge	core_enrichment
GO_2_OXOGLUTARATE_METABOLIC_PROCESS	GO_2_OXOGLUTARATE_METABOLIC_PROCESS	15	-0.711238	-1.88493	0.00155529	0.013339	0.0100693	3108	tags=67%, list=16%, signal=56%	OGDH/PHYH/GOT2/MRPS36/GPT2/IDH2/GOT1/TAT/D2HGDH/ADHFE1
GO_ACETYLGALACTOSAMINYLTRANSFERASE_ACTIVITY	GO_ACETYLGALACTOSAMINYLTRANSFERASE_ACTIVITY	46	0.600437	2.1511	4.19e-06	0.00010652	8.04e-05	2365	tags=46%, list=12%, signal=40%	GALNT4/GALNT5/GALNT13/B3GALT5/B3GALT1/GALNT9/GALNT18/B3GALT2/B3GALNT1/CHSY1/CHSY3/B3GALNT2/CSGALNACT1/B4GALNT1/GALNT14/GALNT15/B4GALNT4/CSGALNACT2/GALNT6/B3GNT7/GALNT1
GO_ACID_THIOL_LIGASE_ACTIVITY	GO_ACID_THIOL_LIGASE_ACTIVITY	30	-0.524705	-1.67661	0.00741489	0.0434679	0.0328129	5089	tags=57%, list=26%, signal=42%	SLC27A3/ACSL6/SLC27A1/ACSF2/ACSBG2/ACSL1/ACSF3/SUCLG1/ACSM1/SLC27A4/ACSM6/ACSS1/SLC27A5/ACSS2/ACSM2B/ACSBG1/ACSM2A
GO_ACTIN_BASED_CELL_PROJECTION	GO_ACTIN_BASED_CELL_PROJECTION	203	0.320013	1.46727	0.00196772	0.0159987	0.012077	5046	tags=40%, list=26%, signal=30%	PDGFRA/CD302/ITGB3/TENM2/RAPH1/ITGB1/TEK/ARL4C/PODXL/EPHA4/ACPP/VIL1/CA9/CLIC4/UTRN/IGF2BP1/PROM1/ITGAV/CTNNB1/SCIMP/TMC1/FAT1/RDX/NLGN1/MYO3A/EPHB1/GAP43/CRB1/UNC5C/ANTXR1/S100P/LCP1/MSN/MTM1/CALB2/APP/SLC26A2/VCAM1/SLC10A2/DPEP1/MYO1B/AOC3/SLC4A7/DOCK4/ANGPT1/LRRK2/ATP8B1/ATP7A/KITLG/FZD9/CYFIP1/GPM6A/JAM3/FCHSD2/DYNC1H1/ITGA6/FSCN1/ABI2/PAFAH1B1/PDPN/FMN2/ESPNL/ARF6/CXADR/ICAM2/TGFB1/EXOC4/SCA…
GO_ACTIN_CYTOSKELETON	GO_ACTIN_CYTOSKELETON	490	0.284853	1.43902	0.000137901	0.00198555	0.00149884	4481	tags=33%, list=23%, signal=27%	EEF1A1/CLIC5/MYH8/EPHA3/CDH2/TEK/FLT1/FOXA3/FMN1/AMOT/KLHL14/VIL1/DPYSL3/FLNA/AFAP1/CLIC4/UTRN/POF1B/EPB41L2/PKNOX2/ZNF185/DDR2/XIRP1/TNNT3/SHROOM4/PLS1/ROR1/ADAM17/TMOD2/SLC2A1/RDX/SWAP70/MYO3A/AHNAK/SYNPO2/TNNT1/EHBP1/SPTA1/AXL/IQGAP1/MICAL2/ANLN/OPHN1/KALRN/DLC1/ILK/GBP1/CTTNBP2NL/ACTR2/RCSD1/MYH2/STK17B/ABCB4/CALD1/MYLK/PGM5/PDXP/RHOU/LCP1/ASAP1/PEAK1/AFAP1L1/CALB2/MACF1/WASF2/SVIL/DDX58/DHX9…
GO_ACTIN_FILAMENT_BASED_MOVEMENT	GO_ACTIN_FILAMENT_BASED_MOVEMENT	136	0.351423	1.52939	0.00253794	0.0194142	0.0146553	4463	tags=40%, list=23%, signal=32%	GJA1/MYH8/CTNNA3/DES/KCNJ5/STC1/VIL1/SCN2B/FLNA/KCNJ3/PDE4B/VIM/TNNT3/NOS1AP/FRMD6/CACNA2D1/DSC2/TNNT1/ROCK1/SGCD/MYH2/KCNN2/GJC1/WASF2/MYO1B/CAV1/DSP/SCN5A/KCNE4/KCND3/TPM1/MYH10/PLN/CACNA1C/DSG2/ATP1A2/NUP155/FGF12/KCNJ2/PKP2/KCNJ8/TPM4/ATP2A2/GJA5/EMP2/SCN4B/PDPN/PARVA/MYO1E/MYH9/KCNE3/TNNT2/TPM3/KCNA5/MYO5A
GO_ACTIN_FILAMENT_ORGANIZATION	GO_ACTIN_FILAMENT_ORGANIZATION	368	0.270727	1.32967	0.0030235	0.0223407	0.0168644	4415	tags=33%, list=22%, signal=26%	SFRP1/MAGEL2/TMSB15B/PAK3/PROX1/FMN1/CCL24/VIL1/DPYSL3/FLNA/CCL11/NRP1/POF1B/S1PR1/XIRP1/NEDD9/SHROOM4/PLS1/CASS4/TMOD2/PTGER4/CCL26/FAT1/RDX/DIAPH2/SWAP70/CXCL12/SYNPO2/SPTA1/ROCK1/MICAL2/DLC1/PREX1/ACTR2/NCKAP1L/DIAPH3/PDXP/RHOU/LCP1/ROCK2/RHOB/PIK3R1/ICAM1/WASF2/MYO1B/CDC42EP4/CORO2B/MYADM/RASA1/ALMS1/PLEK/ALOX15/ADD2/SPTBN1/CDC42EP3/ARRB1/LPAR1/RGS4/KANK4/RHOV/ARHGAP28/FER/HIP1/TPM1/JAK2/TAC1…
GO_ACTIN_MEDIATED_CELL_CONTRACTION	GO_ACTIN_MEDIATED_CELL_CONTRACTION	114	0.386227	1.64621	0.000753415	0.00771075	0.00582067	4416	tags=43%, list=22%, signal=34%	GJA1/MYH8/CTNNA3/DES/KCNJ5/STC1/VIL1/SCN2B/FLNA/KCNJ3/PDE4B/VIM/TNNT3/NOS1AP/FRMD6/CACNA2D1/DSC2/TNNT1/ROCK1/SGCD/MYH2/KCNN2/GJC1/CAV1/DSP/SCN5A/KCNE4/KCND3/TPM1/PLN/CACNA1C/DSG2/ATP1A2/NUP155/FGF12/KCNJ2/PKP2/KCNJ8/TPM4/ATP2A2/GJA5/EMP2/SCN4B/PDPN/PARVA/KCNE3/TNNT2/TPM3/KCNA5
GO_ACTION_POTENTIAL	GO_ACTION_POTENTIAL	126	0.361342	1.56174	0.00258802	0.01973	0.0148937	3309	tags=33%, list=17%, signal=27%	CLDN19/SCN9A/GJA1/DRD1/CTNNA3/KCNJ5/KCNMB2/SCN2B/FLNA/KCNJ3/NTRK2/ADRA1A/NOS1AP/CACNA2D1/DSC2/NTRK3/KCNN2/SLC8A1/GJC1/CHRNB2/KCNB1/GPR88/CNR1/KCNA2/CAV1/DSP/SCN7A/SCN5A/KCNE4/KCND3/CACNA1C/DSG2/ATP1A2/TAC1/NUP155/FGF12/SCN4A/KCNJ2/PKP2/KCNJ8/ATP2A2
GO_ACTIVATION_OF_INNATE_IMMUNE_RESPONSE	GO_ACTIVATION_OF_INNATE_IMMUNE_RESPONSE	304	0.30633	1.47744	0.000258302	0.00329568	0.00248783	4712	tags=36%, list=24%, signal=28%	CLEC6A/TLR8/CD209/FGB/CLEC4D/TLR7/PAK3/TICAM2/DDX60/MUC15/PRKDC/RSAD2/DMBT1/CLEC4C/MFHAS1/S100A9/FGA/TLR4/TLR1/AIM2/SCIMP/PJA2/FGG/IRAK3/BIRC3/NLRC4/TLR3/LYN/MNDA/APPL1/PSMC1/MAP2K6/TRIL/FCRL3/NRAS/WDFY1/DDX58/TLR5/CD300A/CLEC10A/SEC14L1/RAB11FIP2/IFIH1/ICAM3/SFTPD/MARCO/RPS6KA5/CAV1/LBP/SLC46A2/RNF125/TLR10/TLR6/IRAK2/CTSS/IFI16/RPS6KA3/IRF4/MALT1/HSP90B1/FBXW11/KLRC4-KLRK1/CLEC4A/TNFAIP3/PIK3R4…
GO_ACTIVATION_OF_PHOSPHOLIPASE_C_ACTIVITY	GO_ACTIVATION_OF_PHOSPHOLIPASE_C_ACTIVITY	31	0.639907	2.0892	3.11e-05	0.000563502	0.000425374	2540	tags=48%, list=13%, signal=42%	P2RY12/AVPR1B/HTR2B/HTR2A/BDNF/SELE/NTRK2/ADRA1A/P2RY6/EGFR/ADCYAP1R1/GPR55/LPAR1/RASGRP4/EDNRA
GO_ACTIVATION_OF_PROTEIN_KINASE_ACTIVITY	GO_ACTIVATION_OF_PROTEIN_KINASE_ACTIVITY	325	0.267304	1.30223	0.00803336	0.0462142	0.034886	4924	tags=36%, list=25%, signal=27%	EPO/FPR1/TNFSF11/ITGB3/THBS1/TGFB2/HGF/TGFA/TGFBR2/PAK3/GREM1/FGF10/CLSPN/ADCY7/PTPRC/F2R/NTRK1/TLR4/ADAM9/PIK3CA/ADCY2/OSBPL8/TLR3/KIF14/NTRK3/CCDC88A/NCKAP1L/ITGA1/EGFR/ECT2/MAP2K6/ADCY1/PRKAR2B/TNFRSF10A/MAP4K4/PDGFC/CD300A/PIK3CB/PROK2/EIF2AK2/LPAR3/ADRA2A/SLK/BMP4/KIDINS220/ANGPT1/LRRK2/STK24/TLR6/ARRB1/LPAR1/GHR/IRAK2/ADCY3/FGF2/CD74/ADORA2B/ADCY8/MAPK14/JAK2/TAOK1/DUSP7/MALT1/CSPG4/ZFP91/C…
GO_ACTIVE_ION_TRANSMEMBRANE_TRANSPORTER_ACTIVITY	GO_ACTIVE_ION_TRANSMEMBRANE_TRANSPORTER_ACTIVITY	236	-0.370373	-1.68295	5.69e-05	0.000950172	0.000717263	2960	tags=30%, list=15%, signal=26%	SLC6A2/ATP13A1/SLC26A9/SLC25A5/SLC2A8/ATP6V0A4/SLC1A6/SLC37A4/SLC16A7/SLC5A11/SLC6A8/SLC5A9/ATP6V0E1/LETM1/ATP1A4/SLC24A5/SLC25A11/SLC4A11/SLC26A10/TCIRG1/SLC34A2/SLC6A13/SLC25A31/SLC25A4/SLC6A14/SLC13A4/SLC3A2/SLC25A1/SLC9C1/SLC45A2/SLC13A3/ATP6V0C/ATP2B2/SLC5A7/ATP6V0B/ATP1A3/SLC26A6/SLC22A7/SLC15A1/SLC22A1/ATP4A/SLC28A2/MFSD2A/ATP6AP1L/ATP6V1G3/SLC4A3/ATP6V0D2/ATP6V0E2/SLC34A3/SLC17A3/SLC36A2/…
GO_ACTIVE_TRANSMEMBRANE_TRANSPORTER_ACTIVITY	GO_ACTIVE_TRANSMEMBRANE_TRANSPORTER_ACTIVITY	342	-0.347707	-1.65025	1.2e-05	0.000256723	0.000193794	2960	tags=28%, list=15%, signal=25%	SLC6A2/ATP13A1/SLC26A9/SLC25A5/ABCC2/SLC2A8/ATP6V0A4/SLC1A6/SEC61B/SLC37A4/SLC16A7/SLC25A16/SLC5A11/CD320/SLC6A8/TIMM23/SLC38A4/SLC5A9/ATP6V0E1/LETM1/ATP1A4/ABCC5/SLC24A5/CLCN7/SLC25A22/SLC25A11/ABCB5/SLC4A11/SLC26A10/TCIRG1/MFSD12/SLC34A2/SLC6A13/SLC25A31/SLC16A8/SLC25A4/SLC6A14/SLC13A4/SLC3A2/ABCB8/TIMM17B/SLC25A1/SLC9C1/SLC45A2/SLC13A3/ATP6V0C/ABCA5/SLC38A3/ATP2B2/SLC5A7/ABCC6/ABCA7/ATP6V0B/AT…
GO_ACTOMYOSIN_STRUCTURE_ORGANIZATION	GO_ACTOMYOSIN_STRUCTURE_ORGANIZATION	185	0.304184	1.38175	0.00685675	0.0414966	0.0313248	5220	tags=40%, list=26%, signal=30%	SFRP1/PDGFRA/ITGB1/PROX1/EDN1/NRP1/S1PR1/EPB41L2/TNNT3/FRMD6/TMOD2/PTGER4/TNNT1/ROCK1/ANLN/DLC1/ECT2/PGM5/ROCK2/PIK3R1/WASF2/MYOZ2/MEF2C/CORO2B/PDGFRB/ALMS1/CDC42BPA/ARRB1/LPAR1/AKAP13/ARHGAP28/FRMD3/TPM1/MYH10/TAC1/MYLK3/MYO18A/ARHGEF15/PPM1F/CDC42BPB/GPR65/ARHGEF10/MEF2A/SH3PXD2B/MYH11/NEBL/CUL3/LMOD1/FAM171A1/PRKAR1A/TGFB3/SORBS1/MYH9/TNNT2/FRMD5/MYOM1/ITGB5/PHLDB2/MYOZ1/RACGAP1/EPB41L4A/RHOA/…
GO_ACYLGLYCEROL_HOMEOSTASIS	GO_ACYLGLYCEROL_HOMEOSTASIS	33	-0.549916	-1.79237	0.00363164	0.0257315	0.0194241	1919	tags=33%, list=10%, signal=30%	ANGPTL3/GIP/APOA1/IL18/APOE/GCKR/SLC25A27/APOC2/ACSM2A/APOC3/MLXIPL
GO_ADAPTIVE_IMMUNE_RESPONSE	GO_ADAPTIVE_IMMUNE_RESPONSE	396	0.364392	1.80331	5.17e-09	3.02e-07	2.28e-07	3073	tags=28%, list=16%, signal=24%	CLEC6A/CR1/TLR8/C7/PIK3CG/CD1B/CD209/FGB/C4A/CLEC4D/IL10/PDCD1LG2/CLC/TNFSF18/IL13RA2/C4B/FGL2/ADCY7/HLA-DOA/CCR6/TNFRSF11A/NLRP3/RSAD2/IL7R/LAX1/CD1E/PTPRC/C3/CLEC4C/NEDD4/PRKCQ/TFRC/FGA/TLR4/CD84/RAG1/ADAM17/IL1RL1/CCR2/THEMIS/PRKCB/EXO1/CD80/SWAP70/RNF19B/IL6/SAMSN1/RIF1/C1QB/IL12A/CLEC4G/MSH6/JAG1/B2M/RC3H2/LYN/HLA-DRA/CAMK4/C1QC/ERAP1/HLA-DQA2/IL31RA/CD1A/MSH2/ICAM1/IL6ST/CLEC10A/PAG1/MEF2C/…
GO_ADAPTIVE_IMMUNE_RESPONSE_BASED_ON_SOMATIC_RECOMBINATION_OF_IMMUNE_RECEPTORS_BUILT_FROM_IMMUNOGLOBULIN_SUPERFAMILY_DOMAINS	GO_ADAPTIVE_IMMUNE_RESPONSE_BASED_ON_SOMATIC_RECOMBINATION_OF_IMMUNE_RECEPTORS_BUILT_FROM_IMMUNOGLOBULIN_SUPERFAMILY_DOMAINS	244	0.317216	1.49035	0.00106249	0.00997792	0.00753209	3776	tags=29%, list=19%, signal=24%	CR1/TLR8/C7/CD1B/C4A/IL10/CLC/IL13RA2/C4B/FGL2/CCR6/NLRP3/RSAD2/IL7R/CD1E/PTPRC/C3/PRKCQ/TFRC/TLR4/ADAM17/IL1RL1/CCR2/EXO1/CD80/SWAP70/IL6/RIF1/C1QB/IL12A/CLEC4G/MSH6/JAG1/B2M/RC3H2/C1QC/IL31RA/CD1A/MSH2/ICAM1/MEF2C/FZD5/SOCS5/CD1C/TNFSF4/CD28/IL1R1/CD74/C1R/C1S/C1QA/NBN/IRF4/MALT1/TNFSF13B/FOXJ1/CCL19/TNFAIP3/STAT3/RAB27A/RFTN1/BACH2/RNF168/CD4/EMP2/CD226/IL33/C2/LOXL3/RORA/CR2
GO_ADENYLATE_CYCLASE_ACTIVATING_G_PROTEIN_COUPLED_RECEPTOR_SIGNALING_PATHWAY	GO_ADENYLATE_CYCLASE_ACTIVATING_G_PROTEIN_COUPLED_RECEPTOR_SIGNALING_PATHWAY	114	0.434432	1.85168	3.3e-05	0.000592909	0.000447573	3576	tags=39%, list=18%, signal=32%	PTGFR/CALCR/LGR5/DRD1/CALCRL/GLP1R/CRHR1/ADCY7/GPR161/ADRA1A/PTGER2/PTGER4/FSHR/ADCY2/ADCYAP1/ATP2B4/GALR1/GNA13/ADCY1/MRAP2/GNG2/TSHR/PTGER1/RAMP1/ADRA2A/CXCL11/AKAP13/ADCY3/ADORA2B/PLN/ADCY8/ARRDC3/GPR3/OPRL1/CXCL10/TBXA2R/PRKCA/GPR65/CXCL9/ADRA1D/RXFP1/UCN2/ADRA1B/PTHLH
GO_ADENYLATE_CYCLASE_INHIBITING_G_PROTEIN_COUPLED_RECEPTOR_SIGNALING_PATHWAY	GO_ADENYLATE_CYCLASE_INHIBITING_G_PROTEIN_COUPLED_RECEPTOR_SIGNALING_PATHWAY	86	0.49518	2.00764	2.06e-06	5.92e-05	4.47e-05	3046	tags=40%, list=15%, signal=34%	MCHR1/FPR2/CHRM3/P2RY12/GRM8/CASR/HTR1B/ADCY7/MTNR1A/AKAP12/GRIK3/EDN1/FLNA/S1PR1/NPR3/CHRM4/P2RY1/ADCY2/HTR1F/S1PR3/PRMT5/ADCY1/ADRA2A/PSAP/MARCO/LPAR1/ADCY3/GPR176/EDNRA/PDE2A/ADCY8/GNAI3/GNAI1/OPRL1
GO_ADHESION_OF_SYMBIONT_TO_HOST	GO_ADHESION_OF_SYMBIONT_TO_HOST	13	0.656115	1.69691	0.00713351	0.0424554	0.0320486	2816	tags=46%, list=14%, signal=40%	CD209/LRRC15/ICAM1/SFTPD/HSP90AB1/INHBB
GO_ADHESION_OF_SYMBIONT_TO_HOST_CELL	GO_ADHESION_OF_SYMBIONT_TO_HOST_CELL	10	0.76109	1.82439	0.0031913	0.0232736	0.0175687	2816	tags=60%, list=14%, signal=51%	CD209/LRRC15/ICAM1/SFTPD/HSP90AB1/INHBB
GO_AEROBIC_ELECTRON_TRANSPORT_CHAIN	GO_AEROBIC_ELECTRON_TRANSPORT_CHAIN	19	-0.907365	-2.57412	1e-10	9.34e-09	7.05e-09	989	tags=74%, list=5%, signal=70%	COX7C/COX8A/MT-CO3/NDUFA4/CYCS/COX6A2/COX5A/COX6B1/COX4I1/COX5B/COX6C/COX7B/COX6A1/MT-CO2
GO_AEROBIC_RESPIRATION	GO_AEROBIC_RESPIRATION	84	-0.642267	-2.51302	1e-10	9.34e-09	7.05e-09	4557	tags=60%, list=23%, signal=46%	DHTKD1/SDHD/NNT/FXN/SDHB/PDHB/IDH3B/OXA1L/MDH2/MT-CO1/FH/OGDH/MDH1/SDHA/SUCLG1/FAHD1/SDHAF2/MTFR1L/SURF1/IDH3G/TRPV4/MT-ND4/UQCRH/UQCRB/IDH2/UQCRHL/PDHA1/COX7C/UCN/UQCRC1/COX8A/MT-CO3/UQCR10/NDUFA4/CYCS/ME3/COX6A2/BLOC1S1/COX5A/NDUFS7/COX6B1/COX4I1/MT-ND1/COX5B/COX6C/COX7B/COX6A1/NDUFS8/MT-CO2/OGDHL
GO_AGING	GO_AGING	303	0.277096	1.33735	0.00789049	0.0455414	0.0343781	3670	tags=27%, list=19%, signal=22%	EPO/DCN/IL10/TGFBR2/ATP8A2/TACR3/PRKDC/LRP1/NUAK1/EDN1/LOXL2/CCL11/HTR2A/NEK6/NPY5R/GRM5/NTRK1/AKT3/PLA2R1/BRCA2/EDNRB/ADRA1A/P2RY1/IGFBP5/PAX5/SERPINE1/SLC12A2/COL4A2/KL/MSH6/ILK/B2M/PTGS2/APAF1/PRELP/MSH2/ICAM1/APP/CDK6/VCAM1/CREB1/FOXG1/VASH1/CNR1/FBXO5/PDGFRB/MME/HMGA2/CANX/IGFBP1/LRRK2/SIRT1/RBL1/TP63/SLC6A3/C1QA/CDKN2B/TRPC6/MAPK14/TYMS/BCL2/PRMT6/STAT3/DKK1/NR5A1/ATP2B1/COMP/IGFBP2/WRN/KAT…
GO_ALCOHOL_CATABOLIC_PROCESS	GO_ALCOHOL_CATABOLIC_PROCESS	53	-0.485631	-1.74895	0.000597339	0.00640591	0.00483567	2685	tags=32%, list=14%, signal=28%	CYP46A1/ALDH2/HAO1/GK/ALDH3B2/INPP5E/MIOX/SULT1A1/APOE/SULT1A2/AKR1B10/ADH7/INPP5J/AKR1D1/SULT1A3/MT3/CEL
GO_ALCOHOL_DEHYDROGENASE_NADPPLUS_ACTIVITY	GO_ALCOHOL_DEHYDROGENASE_NADPPLUS_ACTIVITY	20	-0.656042	-1.89477	0.00154567	0.0132734	0.0100198	5375	tags=75%, list=27%, signal=55%	AKR1C3/AKR1B1/RDH10/AKR1E2/RDH11/RDH8/DHRS3/AKR1A1/RDH12/AKR1C2/RDH13/ALDH3A1/AKR1C1/AKR1B10/AKR1D1
GO_ALCOHOL_METABOLIC_PROCESS	GO_ALCOHOL_METABOLIC_PROCESS	363	-0.3121	-1.4885	0.000206822	0.00279251	0.002108	3838	tags=29%, list=19%, signal=24%	DGKQ/IDH3B/PTH1R/APOF/PCBD2/PON1/NFYC/APOBR/ARV1/CLN8/PCK1/POR/ITPK1/EPHX2/IP6K3/SREBF1/GALK1/RDH8/SOD1/STAR/CLCN2/GNB3/SOAT2/APOA2/DHRS3/CYP46A1/ALDH2/PLCH2/HAO1/IP6K2/NPC2/ISYNA1/AKR1A1/DHCR7/SNCA/QDPR/RDH12/ACSS1/PARK7/PPIP5K1/CLN6/ADH6/IDH3G/GBA2/ACSS2/DGAT1/AKR1C2/ANGPTL3/RDH13/PLCZ1/GK/CYP3A4/ACACB/PCBD1/PLCD4/ITPKA/DPM2/PTS/SPR/APOA1/IDH2/ACADVL/ALDH3B2/INPP5E/MIOX/COQ3/SULT1A1/AKR1C1/SULT…
GO_ALDO_KETO_REDUCTASE_NADP_ACTIVITY	GO_ALDO_KETO_REDUCTASE_NADP_ACTIVITY	25	-0.621919	-1.90185	0.00111479	0.0104109	0.00785897	4839	tags=68%, list=25%, signal=51%	AKR1B1/RDH10/AKR1E2/RDH11/RDH8/DHRS3/AKR1A1/RDH12/AKR1C2/RDH13/ALDH3A1/SPR/MIOX/AKR1C1/AKR1B10/AKR1D1/AKR7A3
GO_ALPHA_AMINO_ACID_CATABOLIC_PROCESS	GO_ALPHA_AMINO_ACID_CATABOLIC_PROCESS	100	-0.457458	-1.85194	0.000103846	0.00157266	0.00118717	4500	tags=50%, list=23%, signal=39%	AUH/HIBADH/ACAD8/AFMID/HMGCL/MCCC2/ASPA/IVD/ACAT1/GCDH/GLS/HAAO/SDS/GLS2/HYKK/FAH/OGDH/CARNS1/GCSH/DDAH2/AGXT2/THNSL2/QDPR/AMT/HGD/SDSL/GOT2/GCAT/PCBD1/PHYKPL/HPD/GPT2/ARG2/BCAT2/GSTZ1/CRYM/HOGA1/PRODH2/GOT1/TAT/DAO/UROC1/ADHFE1/GAD1/AGXT/ALDH4A1/FTCD/GPT/CSAD/PAH
GO_ALPHA_AMINO_ACID_METABOLIC_PROCESS	GO_ALPHA_AMINO_ACID_METABOLIC_PROCESS	185	-0.352185	-1.55611	0.001261	0.0113965	0.00860292	5133	tags=42%, list=26%, signal=31%	HIBCH/COMT/MRI1/IYD/AADAT/GOT1L1/MAT1A/GAD2/TYR/AUH/HIBADH/ACAD8/AFMID/ADI1/HMGCL/PYCR2/MCCC2/PEMT/ASPA/IVD/FPGS/MTHFD2L/GLYAT/ACAT1/NOX4/GCDH/GLS/HAAO/BHMT2/MSRA/SDS/GLS2/HYKK/FAH/SEPHS2/OGDH/CARNS1/GCSH/DDAH2/AGXT2/SIRT4/THNSL2/QDPR/PARK7/AMT/HGD/SDSL/GOT2/GCAT/PCBD1/PHYKPL/HPD/GPT2/ARG2/BCAT2/ASNS/NIT2/GSTZ1/PSAT1/CRYM/HOGA1/PRODH2/MPST/GOT1/TAT/DAO/GNMT/ACCS/TST/UROC1/ADHFE1/GAD1/AGXT/ALDH4A1…
GO_AMEBOIDAL_TYPE_CELL_MIGRATION	GO_AMEBOIDAL_TYPE_CELL_MIGRATION	376	0.42927	2.11157	1e-10	9.34e-09	7.05e-09	4211	tags=40%, list=21%, signal=32%	HAS2/DCN/FERMT1/ITGA4/GJA1/FAP/ITGB3/P2RY12/ROBO1/FN1/ITGB1/NR2E1/THBS1/KDR/TGFB2/ITGA2/TGFBR2/HTR2B/TEK/PITX2/SEMA3A/ETS1/PAK3/GREM1/SPARC/PROX1/FGF10/DPP4/CYP1B1/CDH13/AMOT/AKAP12/STC1/VIL1/EDN1/LOXL2/CCR6/AMOTL1/NRP1/GBX2/FGF7/EFNB2/NRP2/SMOC2/PECAM1/PTPRR/DDR2/AKT3/EDNRB/BMPR2/MMRN2/ADAM9/ADAM17/FOXC2/PIK3CA/EDN3/EPHB4/ZEB2/EGR3/CLEC14A/ANLN/ARID5B/ILK/PTGS2/SRPX2/PTPRG/SPRED1/S100P/APPL1/NOS…
GO_AMIDE_BINDING	GO_AMIDE_BINDING	334	0.28577	1.38881	0.00163799	0.0138365	0.0104449	3259	tags=25%, list=17%, signal=22%	MCHR1/FPR2/CALCR/HSPG2/COL25A1/CD1B/BCHE/CD209/CALCRL/FOLR2/TGFB2/CMA1/GLP1R/ITGA2/ITM2A/CRHR1/TRHDE/GRIN2A/EPHA4/MSR1/LRP1/GRPR/EPHB2/CD1E/FOLH1/NPR3/GRIN2B/ACBD7/EDNRB/TLR4/INHBA/TLR1/LDLR/CRHBP/SORL1/LANCL1/GPRASP2/NLGN1/GRIA1/SLC40A1/ACBD3/GPR1/LEPR/NUP153/HLA-DRA/GALR1/ERAP1/CD1A/PIK3R1/TOMM20/RAMP1/ADCYAP1R1/FZD5/MME/GRIA4/CEMIP/HLA-DRB5/PSAP/ENPEP/MARCO/CD1C/IPO5/LBP/TLR6/GHR/SSTR1/CD74/HL…
GO_AMINOGLYCAN_BIOSYNTHETIC_PROCESS	GO_AMINOGLYCAN_BIOSYNTHETIC_PROCESS	113	0.475925	2.01975	3.69e-07	1.32e-05	9.97e-06	2607	tags=33%, list=13%, signal=29%	OMD/HAS2/CHST9/HSPG2/HS3ST3A1/GALNT5/HS6ST2/OGN/DCN/LUM/GPC5/VCAN/GPC6/KERA/XYLT1/NDST3/DSE/FMOD/CHSY1/CHSY3/CHST15/CSGALNACT1/HS3ST3B1/CHST1/PRELP/HS2ST1/CHST3/CSGALNACT2/PDGFRB/CEMIP/ANGPT1/DSEL/B3GNT7/NDST1/CLTC/CHST7/UGDH
GO_AMINOGLYCAN_METABOLIC_PROCESS	GO_AMINOGLYCAN_METABOLIC_PROCESS	167	0.374797	1.6755	9.17e-05	0.00141738	0.00106994	4452	tags=39%, list=23%, signal=30%	NDNF/OMD/HAS2/CHST9/HSPG2/HS3ST3A1/GALNT5/HS6ST2/OGN/DCN/LUM/GPC5/VCAN/GPC6/HGF/GAL3ST3/KERA/XYLT1/HPSE2/NDST3/DSE/FMOD/LYVE1/CHSY1/CHSY3/CHST15/CSGALNACT1/HPSE/HS3ST3B1/CHST1/PRELP/HS2ST1/CHST3/SPOCK3/CSGALNACT2/PDGFRB/CEMIP/ANGPT1/DSEL/B3GNT7/NDST1/FGF2/CLTC/CHST7/UGDH/CSPG4/EGFLAM/FOXC1/NFKB1/SDC3/GLCE/PDGFB/PXYLP1/SLC35D1/HMMR/TGFB1/ARSB/B3GNT5/CHST6/CTBS/GNS/AGRN/HS3ST5/SPOCK2/CD44
GO_AMMONIUM_ION_METABOLIC_PROCESS	GO_AMMONIUM_ION_METABOLIC_PROCESS	199	-0.317252	-1.41798	0.00872398	0.049129	0.0370864	3126	tags=26%, list=16%, signal=22%	PLA2G5/ABHD3/DHPS/SAT1/LPCAT4/PNKD/SRM/APOA2/ABAT/ENPP7/DBI/AKR1A1/SNCA/PARK7/PRKCD/SMPD2/GPR37/SAT2/AKR1C2/TPH1/CSNK2B/PLA2G2F/PLA2G3/APOA1/SLC5A7/DRD2/AKR1C1/COLQ/DRD4/MFSD2A/CHKA/ACADL/STARD10/TPH2/PLA2G1B/PLA2G4B/AKR1B10/DAO/ACHE/APOC1/HDAC10/GDPD3/LPIN3/LCAT/SULT1A3/TMEM86B/PLA2G6/CHKB/FABP3/CPT1B/PLA2G4F
GO_AMYLOID_BETA_BINDING	GO_AMYLOID_BETA_BINDING	76	0.445295	1.7601	0.000473232	0.0054024	0.00407814	4426	tags=50%, list=22%, signal=39%	FPR2/CALCR/HSPG2/COL25A1/BCHE/TGFB2/ITGA2/ITM2A/GRIN2A/EPHA4/MSR1/LRP1/EPHB2/GRIN2B/TLR4/LDLR/SORL1/GPRASP2/NLGN1/GRIA1/FZD5/GRIA4/MARCO/TLR6/CD74/APBA1/C1QA/CHRNA7/BACE1/PRNP/ITGB2/ITGAM/FZD4/CD36/SCARB1/CLSTN1/LDLRAD3/ITM2C
GO_ANCHORED_COMPONENT_OF_MEMBRANE	GO_ANCHORED_COMPONENT_OF_MEMBRANE	160	0.345054	1.53068	0.00128926	0.0115896	0.00874869	1942	tags=21%, list=10%, signal=19%	CNTN1/OPCML/FCGR3B/ULBP3/CD109/RGS7BP/NTM/ULBP1/ENPP6/GPC5/GPC6/NT5E/FOLR2/IGSF21/TFPI/CDH13/ART4/CNTN5/ART1/ULBP2/MDGA2/MSLN/RAB3C/IZUMO1R/LYPD5/GAS1/ART3/VNN2/LYPD6/NEGR1/RECK/DPEP1/PRND
GO_ANCHORED_COMPONENT_OF_SYNAPTIC_MEMBRANE	GO_ANCHORED_COMPONENT_OF_SYNAPTIC_MEMBRANE	12	0.717828	1.81552	0.00226648	0.0178035	0.0134395	649	tags=25%, list=3%, signal=24%	CNTN1/RGS7BP/CNTN5
GO_ANGIOGENESIS_INVOLVED_IN_WOUND_HEALING	GO_ANGIOGENESIS_INVOLVED_IN_WOUND_HEALING	21	0.642791	1.91001	0.000604142	0.00641745	0.00484438	4926	tags=67%, list=25%, signal=50%	NDNF/ITGB3/ETS1/SMOC2/CD34/SERPINE1/FOXC2/HPSE/PIK3CB/TNFAIP3/MCAM/B4GALT1/CXCR4/GPR4
GO_ANIMAL_ORGAN_FORMATION	GO_ANIMAL_ORGAN_FORMATION	64	0.426545	1.6483	0.00345252	0.0247141	0.0186561	3621	tags=42%, list=18%, signal=35%	ROBO1/NOG/TGFBR2/WT1/SULF1/FGF10/GLI3/GATA5/LRP2/CTNNB1/EYA1/ROBO2/CITED2/MEF2C/SPRY1/BMP4/SOX17/GLI2/GDNF/TBX5/TP63/GATA6/NOTCH1/DKK1/AR/FGF1/MAPK1
GO_ANTIBIOTIC_CATABOLIC_PROCESS	GO_ANTIBIOTIC_CATABOLIC_PROCESS	60	-0.505642	-1.85365	0.00041851	0.00491969	0.00371376	2748	tags=32%, list=14%, signal=27%	AMDHD2/ALDH2/SNCA/LPO/HBB/PRDX2/GPX1/DUOX1/ALDH3B2/SULT1A1/HBA1/SULT1A2/PRDX5/RENBP/AKR1B10/ADH7/SULT1A3/MT3/HBA2
GO_ANTIBIOTIC_METABOLIC_PROCESS	GO_ANTIBIOTIC_METABOLIC_PROCESS	122	-0.438662	-1.82974	2.44e-05	0.000469129	0.000354134	2903	tags=32%, list=15%, signal=27%	SOD1/ABCC2/STAR/CYBA/AMDHD2/ALDH2/ACSM1/AKR1A1/SNCA/LPO/ACSS1/PARK7/ZNF205/NOX1/ADH6/ACSS2/HBB/MPV17L/AKR1C2/PRDX2/GPX1/DUOX1/ALDH3B2/SULT1A1/AKR1C1/HBA1/SULT1A2/PRDX5/RENBP/AKR1B10/ADH7/UROC1/SULT1A3/FTCD/NOXA1/CYP1A2/MT3/MT-CO2/HBA2
GO_ANTIGEN_BINDING	GO_ANTIGEN_BINDING	49	0.445565	1.61379	0.00819123	0.0468349	0.0353546	4327	tags=37%, list=22%, signal=29%	CD1B/CD209/ITGA4/PLG/IL7R/CD1E/HLA-DRA/CD1A/FCN2/HLA-DRB5/CD1C/HLA-DPA1/LILRA1/HLA-DQA1/TGFB1/SLAMF1/HLA-DPB1/LILRB4
GO_ANTIOXIDANT_ACTIVITY	GO_ANTIOXIDANT_ACTIVITY	79	-0.445112	-1.73171	0.000840272	0.00842607	0.00636065	3263	tags=34%, list=17%, signal=29%	MGST3/APOM/GSR/SOD1/LPO/PARK7/HBB/PRDX2/GSTM2/TXNRD2/TXNDC17/GSTO1/GPX1/MGST2/DUOX1/GSTZ1/HBA1/TXN/APOE/PRDX5/GSTK1/GPX2/GPX4/ALB/MT3/HBA2/FABP1
GO_ANTIPORTER_ACTIVITY	GO_ANTIPORTER_ACTIVITY	82	-0.400183	-1.55726	0.00483516	0.0319054	0.0240846	4332	tags=40%, list=22%, signal=32%	SLC47A2/SLC9A3/SLC26A11/SLC25A10/SLC35C2/SLC11A1/SLC26A5/SLC9A2/SLC26A9/SLC25A5/SLC37A4/SLC25A16/LETM1/SLC24A5/CLCN7/SLC25A11/SLC4A11/SLC26A10/SLC25A31/SLC25A4/SLC3A2/SLC9C1/SLC38A3/ATP1A3/SLC26A6/SLC4A3/SLC4A5/SLC4A9/SLC26A1/SLC22A6/SLC4A1/SLC26A7/SLC24A2
GO_AORTA_DEVELOPMENT	GO_AORTA_DEVELOPMENT	54	0.552175	2.05713	1.84e-05	0.000370967	0.000280034	3571	tags=50%, list=18%, signal=41%	ROBO1/TGFB2/LOX/COL3A1/PROX1/LRP1/LTBP1/EFNB2/LRP2/TFAP2B/EYA1/ROBO2/JAG1/PLXND1/MYLK/PDGFRB/PRICKLE1/NDST1/PRDM1/PDE2A/MYH10/NOTCH1/HECTD1/ACVRL1/ADAMTS9/PKD2/ADAMTS6
GO_AORTIC_VALVE_DEVELOPMENT	GO_AORTIC_VALVE_DEVELOPMENT	32	0.687354	2.25278	8.6e-07	2.74e-05	2.07e-05	4950	tags=72%, list=25%, signal=54%	ROBO1/GATA5/BMPR2/ROCK1/ROBO2/JAG1/SNAI2/EMILIN1/NOS3/ROCK2/SLIT3/BMP4/TBX20/RB1/HEYL/NOTCH1/SNAI1/SOX9/TGFB1/TNFRSF1B/ELN/NFATC1/DLL4
GO_APICAL_PART_OF_CELL	GO_APICAL_PART_OF_CELL	384	0.277588	1.36662	0.00180257	0.0149267	0.0112678	3427	tags=28%, list=17%, signal=24%	KCNK2/EDAR/SLC12A1/PRKG2/GJA1/FAP/CLIC5/FN1/CDH2/SLC4A10/CASR/TEK/SCNN1G/SLCO2B1/PTPRO/PODXL/SLC5A8/DPP4/IGSF5/DCHS1/FAT4/MGAM/LRP1/OSMR/STC1/AMOTL1/CUBN/CLIC4/DYNC2H1/DDR2/LRP2/ITGA8/SHROOM4/SLC6A18/DSG1/BMPR2/CD34/P2RY1/ENPP3/NIN/PROM1/CTNNB1/LDLR/ADAM17/SLC2A1/FAT1/RDX/SLC12A2/ABCB1/MTDH/KL/MFRP/JAG1/P2RY6/CRB1/SLC16A1/ABCB4/EGFR/MSN/APP/SLC26A2/VCAM1/SLC12A3/SLC10A2/SCNN1B/DPEP1/MYO1B/ASPM/VA…
GO_APOPTOTIC_CELL_CLEARANCE	GO_APOPTOTIC_CELL_CLEARANCE	47	0.601773	2.17066	1.53e-06	4.58e-05	3.46e-05	4134	tags=53%, list=21%, signal=42%	MEGF10/C4A/TXNDC5/ITGB3/THBS1/C4B/XKR7/XKR5/LRP1/TGM2/C3/ITGAV/AXL/FCN2/ALOX15/PEAR1/MARCO/RHOBTB3/BECN1/C2/FCN1/CD36/RAB14/MERTK/SCARB1
GO_APOPTOTIC_MITOCHONDRIAL_CHANGES	GO_APOPTOTIC_MITOCHONDRIAL_CHANGES	115	-0.365274	-1.5083	0.00538147	0.0344064	0.0259726	4365	tags=34%, list=22%, signal=27%	NOL3/BAK1/FXN/GPER1/HIGD1A/ARRB2/GSK3A/GGCT/THEM4/SFN/FIS1/BCL2L1/PYCARD/SLC35F6/AIFM2/SLC25A5/BBC3/ZNF205/HSPA1A/BOK/SLC25A4/MPV17L/TIMM50/BIK/PDCD5/GPX1/PRELID1/BAD/AVP/HIP1R/PPIF/FAM162A/RHOT2/PAM16/MTRNR2L5/PLA2G6/CHCHD10/ATP2A1/HRK
GO_APPENDAGE_DEVELOPMENT	GO_APPENDAGE_DEVELOPMENT	175	0.380775	1.70619	3.47e-05	0.000615296	0.000464473	4695	tags=43%, list=24%, signal=33%	ZNRF3/SFRP2/FBN2/NOTCH2/NOG/TGFB2/PITX2/GREM1/FGF10/FMN1/FRAS1/ROR2/HOXD12/DYNC2H1/GLI3/BMPR2/CTNNB1/ASPH/PBX1/PRRX1/SOX11/HOXD13/TFAP2B/AFF3/TBC1D32/RC3H2/GDF5/LRP4/MED1/SALL1/RECK/LRP6/FREM2/BMP4/GLI2/PTCH1/TBX5/ATRX/TP63/BCL2L11/CACNA1C/SHOX2/NOTCH1/PAM/ALX4/PLXNA2/DKK1/FZD6/COMP/ITGA6/RUNX2/SOX9/GJA5/GNA12/NIPBL/TMEM107/RSPO2/HDAC2/KAT2B/FGFR2/DLX6/SKI/BBS7/RARG/RNF165/ALDH1A2/COL2A1/SLC7A11/…
GO_APPENDAGE_MORPHOGENESIS	GO_APPENDAGE_MORPHOGENESIS	145	0.401723	1.76712	2.38e-05	0.000459022	0.000346505	5970	tags=54%, list=30%, signal=38%	SFRP2/FBN2/NOTCH2/NOG/TGFB2/GREM1/FGF10/FMN1/FRAS1/ROR2/HOXD12/DYNC2H1/GLI3/CTNNB1/ASPH/PBX1/PRRX1/SOX11/HOXD13/TFAP2B/AFF3/TBC1D32/GDF5/LRP4/MED1/SALL1/RECK/LRP6/FREM2/BMP4/GLI2/PTCH1/TBX5/ATRX/TP63/BCL2L11/CACNA1C/SHOX2/NOTCH1/ALX4/PLXNA2/DKK1/FZD6/RUNX2/SOX9/GJA5/GNA12/NIPBL/TMEM107/RSPO2/HDAC2/FGFR2/DLX6/SKI/RARG/RNF165/ALDH1A2/COL2A1/PCSK5/IFT52/LMBR1/SMAD4/RARB/RPGRIP1L/TBX3/WDPCP/CHST11/CR…
GO_ARACHIDONIC_ACID_MONOOXYGENASE_ACTIVITY	GO_ARACHIDONIC_ACID_MONOOXYGENASE_ACTIVITY	16	-0.745246	-2.00894	0.000170718	0.00239147	0.00180527	3053	tags=56%, list=15%, signal=48%	CYP2A7/CYP2A13/CYP2A6/CYP2B6/CYP2F1/CYP4F12/CYP2C8/CYP2E1/CYP2C9
GO_AROMATASE_ACTIVITY	GO_AROMATASE_ACTIVITY	26	-0.577057	-1.77104	0.00412701	0.0280303	0.0211594	5245	tags=65%, list=27%, signal=48%	CYP4F11/CYP3A7/CYP4F3/CYP4Z1/CYP4F2/CYP4F8/CYP2A7/CYP2A13/CYP3A4/CYP3A43/CYP2F1/CYP4F12/CYP2C8/CYP2E1/CYP1A2/CYP3A5/CYP2C9
GO_AROMATIC_AMINO_ACID_FAMILY_METABOLIC_PROCESS	GO_AROMATIC_AMINO_ACID_FAMILY_METABOLIC_PROCESS	38	-0.497668	-1.67842	0.00518632	0.0334672	0.0252636	5047	tags=55%, list=26%, signal=41%	IYD/AADAT/TYR/AFMID/MTHFD2L/GCDH/HAAO/FAH/CARNS1/QDPR/PARK7/HGD/TPH1/PCBD1/HPD/GSTZ1/TAT/TPH2/UROC1/FTCD/PAH
GO_ARTERY_DEVELOPMENT	GO_ARTERY_DEVELOPMENT	87	0.531281	2.1554	1.55e-07	6.16e-06	4.65e-06	3571	tags=52%, list=18%, signal=43%	ROBO1/NOG/TGFB2/LOX/COL3A1/PROX1/LRP1/NRP1/LTBP1/EFNB2/GLI3/LRP2/BMPR2/LDLR/FOXC2/PRRX1/TFAP2B/EYA1/ROBO2/JAG1/PLXND1/MYLK/PDGFRB/BMP4/MYOCD/PRICKLE1/LUZP1/NDST1/PRDM1/NOTCH3/PDE2A/MYH10/NOTCH1/HECTD1/VEGFA/ACVRL1/FOXC1/COMP/APOB/STRA6/ADAMTS9/GJA5/NF1/PKD2/ADAMTS6
GO_ARTERY_MORPHOGENESIS	GO_ARTERY_MORPHOGENESIS	62	0.507031	1.94403	5.04e-05	0.000850672	0.000642152	3563	tags=52%, list=18%, signal=42%	NOG/TGFB2/COL3A1/PROX1/LRP1/NRP1/EFNB2/LRP2/BMPR2/LDLR/FOXC2/PRRX1/TFAP2B/EYA1/JAG1/MYLK/PDGFRB/BMP4/MYOCD/PRDM1/NOTCH3/NOTCH1/VEGFA/ACVRL1/FOXC1/COMP/APOB/STRA6/ADAMTS9/GJA5/NF1/PKD2
GO_ASTROCYTE_DEVELOPMENT	GO_ASTROCYTE_DEVELOPMENT	40	0.497258	1.71698	0.00211099	0.0168979	0.0127559	1831	tags=35%, list=9%, signal=32%	FPR2/DRD1/TSPAN2/LRP1/ROR2/VIM/ROR1/TLR4/LDLR/IL6/EGFR/LAMC3/APP/CDK6
GO_ASTROCYTE_DIFFERENTIATION	GO_ASTROCYTE_DIFFERENTIATION	76	0.430772	1.7027	0.00105093	0.00988314	0.00746055	4266	tags=43%, list=22%, signal=34%	FPR2/DRD1/NR2E1/NOG/EPHA4/TSPAN2/LRP1/ROR2/VIM/ROR1/TLR4/LDLR/IL6/NTRK3/EGFR/S100B/LAMC3/APP/CDK6/IL6ST/PAX6/C1QA/NOTCH1/STAT3/DAB1/SOX9/NF1/NKX2-2/MAPK1/PTPN11/BMP2/PLP1/LIF
GO_ATP_BIOSYNTHETIC_PROCESS	GO_ATP_BIOSYNTHETIC_PROCESS	32	-0.522741	-1.70145	0.00721509	0.0427815	0.0322948	1555	tags=31%, list=8%, signal=29%	UQCC3/CYC1/VPS9D1/TAZ/PPARGC1A/IL4/COX5B/MT-ATP6/MT-CO2/MT-ATP8
GO_ATP_METABOLIC_PROCESS	GO_ATP_METABOLIC_PROCESS	274	-0.514994	-2.38346	1e-10	9.34e-09	7.05e-09	2609	tags=35%, list=13%, signal=31%	TSPO/MYH7/SDHAF2/GPI/NDUFA5/SNCA/PARK7/SURF1/DNAJC30/AK1/AAAS/HSPA1A/FBP1/MT-ND4/COA6/UQCRH/NDUFV3/NDUFV1/NDUFB11/HSPA1B/BAD/UQCC3/NDUFS3/SIRT6/UQCRB/UQCRHL/MYH3/NDUFB2/PPIF/NDUFA9/NDUFS6/NDUFA12/ISCU/NDUFB10/CYC1/COX7A2/NDUFB4/COX7A1/MYOG/NDUFC1/COX7C/UQCRC1/NDUFA6/VPS9D1/COX8A/GCKR/NDUFV2/NDUFA8/MT-CO3/TAZ/UQCR10/NDUFA4/CYCS/ALDOB/PPARGC1A/IL4/UQCC2/NDUFA11/NDUFB9/NDUFS5/NDUFB8/COX6A2/NDUFB1/ND…
GO_ATP_SYNTHESIS_COUPLED_ELECTRON_TRANSPORT	GO_ATP_SYNTHESIS_COUPLED_ELECTRON_TRANSPORT	94	-0.769283	-3.07421	1e-10	9.34e-09	7.05e-09	2571	tags=68%, list=13%, signal=59%	SDHAF2/NDUFA5/SNCA/PARK7/MT-ND4/COA6/UQCRH/NDUFV3/NDUFV1/NDUFB11/UQCC3/NDUFS3/UQCRB/UQCRHL/NDUFB2/NDUFA9/NDUFS6/NDUFA12/ISCU/NDUFB10/CYC1/NDUFB4/NDUFC1/COX7C/UQCRC1/NDUFA6/COX8A/NDUFV2/NDUFA8/MT-CO3/TAZ/UQCR10/NDUFA4/CYCS/NDUFA11/NDUFB9/NDUFS5/NDUFB8/COX6A2/NDUFB1/NDUFB7/NDUFA2/MT-ND2/COX5A/COQ9/NDUFA1/NDUFS7/NDUFA13/COX6B1/COX4I1/MT-CYB/MT-ND1/COX5B/COX6C/COX7B/UQCRQ/COX6A1/NDUFS8/MT-ND5/NDUFA3/…
GO_ATPASE_ACTIVITY_COUPLED	GO_ATPASE_ACTIVITY_COUPLED	278	0.292357	1.39273	0.00328555	0.0238317	0.01799	5255	tags=40%, list=27%, signal=30%	RECQL/KIF5C/DNAH11/DDX60/SHPRH/DMC1/DYNC2H1/DDX21/KIF26A/TNNT3/KIF20B/DDX25/HSPA8/MYO3A/KIF26B/TNNT1/SLFN11/MSH6/HSPA13/DNAI2/KIF14/SMARCA2/KIF18A/ASCC3/PSMC1/MSH2/DDX58/DHX9/RFC3/DNAH5/BPTF/MYO1B/DSCC1/IFIH1/DDX18/YME1L1/GINS4/KIF19/TOP2A/CHD9/SMARCA1/ATRX/ZRANB3/SPAST/PBRM1/SETX/DDX50/DDX3X/KIF11/MYH10/NBN/ERCC6L2/VPS4B/CHTF8/DYNC1I1/HSP90AB1/TDRD9/DNAH7/CHD8/TOP2B/KATNAL1/DYNC1H1/WRN/FANCM/RFC…
GO_ATPASE_ACTIVITY_COUPLED_TO_TRANSMEMBRANE_MOVEMENT_OF_IONS_ROTATIONAL_MECHANISM	GO_ATPASE_ACTIVITY_COUPLED_TO_TRANSMEMBRANE_MOVEMENT_OF_IONS_ROTATIONAL_MECHANISM	21	-0.682792	-1.99149	0.000235769	0.00306097	0.00231066	5864	tags=81%, list=30%, signal=57%	ATP6V1A/ATP6V1H/ATP6V0D1/ATP6V0A1/ATP6V1D/ATP6V1E1/ATP6AP1/ATP6V0A4/ATP6V0E1/TCIRG1/ATP6V0C/ATP6V0B/ATP6AP1L/ATP6V0D2/ATP6V0E2/ATP6V1F/ATP6V1C2
GO_ATPASE_COUPLED_ION_TRANSMEMBRANE_TRANSPORTER_ACTIVITY	GO_ATPASE_COUPLED_ION_TRANSMEMBRANE_TRANSPORTER_ACTIVITY	56	-0.466963	-1.69843	0.00231601	0.0181061	0.0136678	2953	tags=34%, list=15%, signal=29%	ATP13A1/ATP6V0A4/ATP6V0E1/ATP1A4/TCIRG1/ATP6V0C/ATP2B2/ATP6V0B/ATP1A3/ATP4A/ATP6AP1L/ATP6V1G3/ATP6V0D2/ATP6V0E2/ATP2C2/ATP6V1F/ATP6V1C2/ATP2A1/FXYD2
GO_AUTONOMIC_NERVOUS_SYSTEM_DEVELOPMENT	GO_AUTONOMIC_NERVOUS_SYSTEM_DEVELOPMENT	45	0.567236	2.01455	3.84e-05	0.000671721	0.000507067	2792	tags=40%, list=14%, signal=34%	FN1/SEMA3A/PLXNA4/NRP1/GBX2/NRP2/NTRK1/KIF26A/EDNRB/CTNNB1/SOX11/TFAP2B/EGR2/VCAM1/GDNF/TP63/EDNRA/ADARB1
GO_AXIS_ELONGATION	GO_AXIS_ELONGATION	30	0.598293	1.94272	0.000446887	0.00515415	0.00389075	3556	tags=53%, list=18%, signal=44%	SFRP1/SFRP2/NKD1/FGF10/TNC/HOXD13/MED1/LRP6/SPRY1/BMP4/AREG/SPRY2/PTK7/YAP1/SOX9/FGF1
GO_AXIS_SPECIFICATION	GO_AXIS_SPECIFICATION	85	0.421414	1.7002	0.000655272	0.00690603	0.0052132	6397	tags=59%, list=32%, signal=40%	SFRP1/NOTCH2/PCSK6/TIFAB/WT1/PITX2/FGF10/STC1/CXXC4/PGAP1/CTNNB1/FOXA2/KDM6A/MDFI/PKD1L1/CITED2/BCOR/LRP6/FZD5/BMP4/CDX1/PTCH1/PAX6/MNS1/NOTCH1/RNF2/NODAL/SKI/ETS2/BASP1/FRS2/ARL13B/SMAD4/LHX1/TBX3/TMED2/WLS/EPB41L5/STIL/NRARP/RIPPLY2/IRX4/WNT6/BMPR1A/SMAD2/SENP2/TDGF1/SRF/GDF3/HOXD8
GO_AXONAL_FASCICULATION	GO_AXONAL_FASCICULATION	23	0.549018	1.66724	0.00718649	0.0426878	0.032224	4344	tags=48%, list=22%, signal=37%	EPHA3/SEMA3A/EPHA4/EPHB2/NRP1/NCAM2/CNR1/EPHB3/CNTN4/SEMA5A/ARHGAP35
GO_AXONAL_GROWTH_CONE	GO_AXONAL_GROWTH_CONE	27	0.611367	1.9197	0.000553628	0.006053	0.00456927	3352	tags=59%, list=17%, signal=49%	KIF5C/EPHA4/LRP1/NIN/L1CAM/FLRT3/MYO9A/BOC/PTCH1/OLFM1/HSP90AB1/CYFIP1/GPM6A/TIAM1/PARD3/KIF5B
GO_B_CELL_ACTIVATION	GO_B_CELL_ACTIVATION	238	0.377971	1.77752	1.65e-06	4.85e-05	3.66e-05	5472	tags=39%, list=28%, signal=29%	SFRP1/ITGA4/IL10/ITGB1/NOTCH2/CXCR5/ITM2A/PRKDC/ONECUT1/CCR6/IL7R/LAX1/DOCK11/PTPRC/NTRK1/ATP11C/TFRC/TLR4/RAG1/INHBA/ADAM17/PRKCB/EXO1/SWAP70/IL6/SAMSN1/RIF1/MSH6/LYN/CD180/SLC39A10/NCKAP1L/MNDA/MSH2/FCRL3/PIK3R1/HDAC9/FLT3/VCAM1/CHRNB2/AHR/CD300A/MEF2C/IL7/SP3/TNFSF4/CD28/SKAP2/CD74/NBN/FZD9/MALT1/TNFSF13B/FOXJ1/BCL2/TNFAIP3/NKX2-3/KLF6/RNF168/BST1/PELI1/FCRL1/CD38/BANK1/HHEX/SLAMF8/CR2/EP300/Z…
GO_B_CELL_DIFFERENTIATION	GO_B_CELL_DIFFERENTIATION	129	0.38356	1.66386	0.000286273	0.00359123	0.00271094	5949	tags=43%, list=30%, signal=31%	SFRP1/ITGA4/IL10/ITGB1/NOTCH2/ITM2A/PRKDC/ONECUT1/DOCK11/PTPRC/NTRK1/ATP11C/RAG1/INHBA/ADAM17/NCKAP1L/MSH2/FCRL3/PIK3R1/HDAC9/FLT3/VCAM1/IL7/SP3/FZD9/MALT1/BCL2/NKX2-3/KLF6/HHEX/SLAMF8/CR2/EP300/ZFP36L1/NFAM1/IFNW1/ATM/BTK/SYK/CDH17/PPP2R3C/IFNA21/PLCL2/DOCK10/DNAJB9/HDAC4/NHEJ1/CYLD/GPR183/ZFP36L2/MMP14/MS4A1/FCGR2B/POU1F1/ADA/CD79B
GO_BASEMENT_MEMBRANE	GO_BASEMENT_MEMBRANE	93	0.538094	2.19823	3.41e-08	1.69e-06	1.27e-06	2022	tags=38%, list=10%, signal=34%	TIMP3/HSPG2/EGFL6/TGFBI/NID2/FN1/COL15A1/HMCN1/FBN1/SPARC/TNC/LAMC2/COL4A1/COL17A1/LOXL2/FRAS1/NID1/SMOC2/COL8A1/COL4A6/THBS2/LAMA4/MMRN2/LAMC1/COL5A1/CCDC80/COL4A2/HMCN2/LAMA2/TMEFF1/LAMC3/P3H2/COL8A2/FBLN1/FREM2
GO_BASEMENT_MEMBRANE_ORGANIZATION	GO_BASEMENT_MEMBRANE_ORGANIZATION	29	0.578776	1.8568	0.000801342	0.00812703	0.00613491	5124	tags=59%, list=26%, signal=43%	FERMT1/NID2/ITGB1/CMA1/FLRT2/COL4A1/NID1/PXDN/CAV1/CTSS/LAMB3/MEGF9/NTN4/PHLDB2/LAMB2/CLASP1/CLASP2
GO_BICARBONATE_TRANSPORT	GO_BICARBONATE_TRANSPORT	42	-0.491395	-1.66828	0.00400289	0.0274928	0.0207536	2939	tags=48%, list=15%, signal=41%	CA2/CA13/CA5A/SLC26A5/SLC26A9/CYB5R2/SLC4A11/SLC26A10/HBB/SLC26A6/HBA1/SLC4A3/CA7/SLC4A5/SLC4A9/SLC26A1/SLC4A1/SLC26A7/CFTR/HBA2
GO_BIOACTIVE_LIPID_RECEPTOR_ACTIVITY	GO_BIOACTIVE_LIPID_RECEPTOR_ACTIVITY	14	0.651628	1.7311	0.00576838	0.036283	0.0273892	2334	tags=43%, list=12%, signal=38%	LPAR4/S1PR1/GPR174/S1PR3/LPAR3/LPAR1
GO_BLASTODERM_SEGMENTATION	GO_BLASTODERM_SEGMENTATION	18	0.610996	1.74731	0.00589369	0.0368644	0.027828	762	tags=33%, list=4%, signal=32%	PCSK6/TIFAB/WT1/SEMA3A/NRP1/NRP2
GO_BLEB_ASSEMBLY	GO_BLEB_ASSEMBLY	11	0.753116	1.84447	0.001817	0.0150277	0.011344	3520	tags=82%, list=18%, signal=67%	EMP1/PMP22/ROCK1/ANLN/ANO6/MYLK/LPAR3/LPAR1/EMP2
GO_BLOOD_VESSEL_ENDOTHELIAL_CELL_MIGRATION	GO_BLOOD_VESSEL_ENDOTHELIAL_CELL_MIGRATION	109	0.501588	2.12033	6.93e-08	3.03e-06	2.28e-06	4950	tags=54%, list=25%, signal=41%	ROBO1/ITGB1/NR2E1/THBS1/KDR/ETS1/GREM1/AMOT/AMOTL1/NRP1/EFNB2/AKT3/MMRN2/ADAM17/FOXC2/EPHB4/EGR3/CLEC14A/PTGS2/SRPX2/SPRED1/NOS3/KLF4/STARD13/HDAC9/AGTR2/VASH1/MEF2C/FGFBP1/ANGPT1/PRKD1/SIRT1/FGF2/PIK3C2A/NOTCH1/PIK3R3/VEGFA/ACVRL1/GPLD1/TBXA2R/PRKCA/NF1/EMP2/PDGFB/HRG/RHOJ/TGFB1/NUS1/SCARB1/MYH9/PLK2/ANGPT4/HIF1A/MEOX2/ANGPT2/RHOA/MAP2K5/RGCC/DLL4
GO_BLOOD_VESSEL_ENDOTHELIAL_CELL_PROLIFERATION_INVOLVED_IN_SPROUTING_ANGIOGENESIS	GO_BLOOD_VESSEL_ENDOTHELIAL_CELL_PROLIFERATION_INVOLVED_IN_SPROUTING_ANGIOGENESIS	19	0.642764	1.87707	0.00248343	0.0190841	0.0144061	3690	tags=58%, list=19%, signal=47%	APLNR/THBS1/PPP1R16B/AGTR1/APELA/BMPER/BMP4/FGFBP1/VEGFA/ACVRL1/SEMA5A
GO_BLOOD_VESSEL_REMODELING	GO_BLOOD_VESSEL_REMODELING	39	0.502936	1.73065	0.00256797	0.0195994	0.0147951	4266	tags=51%, list=22%, signal=40%	FGF10/EPAS1/TGM2/BMPR2/CCR2/FOXC2/AXL/JAG1/NOS3/AGTR2/MEF2C/ACE/ATP7A/RSPO3/ACVRL1/FOXC1/HRG/FLT4/TGFB1/LIF
GO_BONE_DEVELOPMENT	GO_BONE_DEVELOPMENT	211	0.395602	1.82608	2.71e-07	1.01e-05	7.61e-06	4479	tags=40%, list=23%, signal=31%	HAS2/TNFSF11/GJA1/SFRP2/NOTCH2/FBN1/LOX/TIFAB/TGFBR2/COL6A3/TEK/PITX2/GREM1/SPARC/SULF1/TMEM119/XYLT1/DCHS1/COL14A1/FAT4/COL12A1/RAB23/MMP16/STC1/SCARA3/VIT/PTPRC/GLI3/PAPSS2/BMPR2/EPYC/PHEX/PTGER4/CHSY1/COL1A1/ANO6/CSGALNACT1/MBTPS2/MED1/PDGFC/SH2B3/WASF2/TRIP11/LRP6/MEF2C/BMP4/CDX1/FLI1/CLDN18/MMP13/AKAP13/BBX/BMP6/INSIG2/SHOX2/MATN3/FOXN3/COL13A1/LTBP3/LRRK1/FOXC1/COMP/SMAD5/LRRC17/NAB1/RUNX2/…
GO_BONE_MINERALIZATION	GO_BONE_MINERALIZATION	107	0.398495	1.67389	0.00089491	0.00884908	0.00667996	4786	tags=46%, list=24%, signal=35%	OMD/FBN2/LOX/GREM1/TMEM119/ROR2/COL1A2/S1PR1/DDR2/KLF10/BMPR2/PHEX/CCR1/KL/ANO6/PTGS2/SRGN/SLC8A1/BCOR/MEF2C/BMP4/ALOX15/ASPN/BMP2K/MMP13/BMP6/MGP/FZD9/GATA1/LTBP3/ANKH/ATP2B1/COMP/SOX9/NBR1/PTHLH/RSPO2/ACVR1/TGFB3/TGFB1/FGFR2/LGR4/BMP2/HIF1A/ACVR2A/IBSP/ASGR2/IGF1/EIF2AK3
GO_BONE_MORPHOGENESIS	GO_BONE_MORPHOGENESIS	111	0.413419	1.74807	0.000192883	0.00262008	0.00197784	4479	tags=41%, list=23%, signal=32%	HAS2/SFRP2/TIFAB/TGFBR2/COL6A3/TEK/TMEM119/COL14A1/COL12A1/RAB23/MMP16/STC1/SCARA3/VIT/GLI3/BMPR2/CHSY1/COL1A1/CSGALNACT1/TRIP11/LRP6/MEF2C/BMP4/CDX1/MMP13/BMP6/INSIG2/SHOX2/MATN3/FOXN3/COL13A1/LTBP3/FOXC1/COMP/NAB1/RUNX2/SOX9/MATN2/SFRP4/TGFB3/FGFR2/SKI/RARG/VWA1/COL2A1/COL6A2
GO_BONE_REMODELING	GO_BONE_REMODELING	91	0.401237	1.6374	0.0011989	0.0109829	0.0082907	3546	tags=36%, list=18%, signal=30%	SFRP1/TNFSF11/GJA1/ITGB3/NOTCH2/GREM1/TMEM119/HTR1B/S1PR1/TNFRSF11A/TNFRSF11B/UBASH3B/CSF1R/RASSF2/TFRC/PDK4/CTNNB1/IL6/CTHRC1/LEPR/GDF5/EGFR/LRP6/GPR55/IL7/CLDN18/RAB3D/LTBP3/TNFAIP3/LRRK1/PRKCA/NF1/CD38
GO_BRANCH_ELONGATION_OF_AN_EPITHELIUM	GO_BRANCH_ELONGATION_OF_AN_EPITHELIUM	19	0.602827	1.76044	0.00804101	0.0462142	0.034886	4109	tags=63%, list=21%, signal=50%	FGF10/TNC/HOXD13/MED1/SPRY1/BMP4/AREG/SPRY2/YAP1/SOX9/FGF1/FGFR2
GO_BRANCHING_MORPHOGENESIS_OF_AN_EPITHELIAL_TUBE	GO_BRANCHING_MORPHOGENESIS_OF_AN_EPITHELIAL_TUBE	151	0.426957	1.8857	2.66e-06	7.26e-05	5.48e-05	4269	tags=43%, list=22%, signal=34%	SFRP2/NOG/CASR/TGFBR2/WT1/GREM1/ADAMTS16/FGF10/TNC/WNT9B/DCHS1/FAT4/COL4A1/EDN1/CCL11/NRP1/CLIC4/GBX2/GLI3/CTNNB1/FOXC2/PBX1/EYA1/ILK/GNA13/PLXND1/TCF21/MED1/SALL1/HHIP/KDM5B/AGTR2/LRP6/SPRY1/ETV5/BMP4/GLI2/TBX20/MYC/GDNF/AREG/HOXD11/PTCH1/FGF2/CELSR1/EDNRA/GDF7/NOTCH1/SPRY2/BCL2/VEGFA/YAP1/AR/SOX9/FGF1/PKD2/NOTCH4/RSPO2/RASIP1/ACVR1/FGFR2/LGR4/LAMA1/BMP2/ENG
GO_C_C_CHEMOKINE_BINDING	GO_C_C_CHEMOKINE_BINDING	24	0.630702	1.92983	0.000278429	0.00352572	0.00266148	1445	tags=42%, list=7%, signal=39%	CCR8/CCR4/CXCR5/XCR1/CCR6/CX3CR1/CCR2/CCR1/CXCR1/CXCR2
GO_CADHERIN_BINDING	GO_CADHERIN_BINDING	306	0.269518	1.3017	0.00827575	0.0471782	0.0356137	5649	tags=38%, list=29%, signal=28%	PKP1/ITGB1/CDH2/KDR/CTNNA3/PTPRO/OLFM4/CDH13/PTPRB/FLNA/DOCK9/STAT1/BMPR2/PROM1/CTNNB1/TRPC4/HSPA8/RDX/SWAP70/AHNAK/NDRG1/CDH11/IQGAP1/ERC1/ANLN/S100P/EGFR/DIAPH3/CALD1/ASAP1/MACF1/WASF2/CDH5/MYO1B/ENO1/SLK/MB21D2/STK24/SPTBN1/ESYT2/PPFIBP1/NOTCH3/DDX3X/LDHA/CTNNAL1/CBL/HSP90AB1/VCL/USO1/CDH6/CDH8/TLN1/PKP2/PFKP/ITGA6/FSCN1/FLNB/EIF2S3/KIF5B/SERBP1/ZC3HAV1/EIF4G2/CTNND1/EHD4/PAK2/ARHGAP18/SH3GLB1…
GO_CALCIUM_DEPENDENT_CELL_CELL_ADHESION_VIA_PLASMA_MEMBRANE_CELL_ADHESION_MOLECULES	GO_CALCIUM_DEPENDENT_CELL_CELL_ADHESION_VIA_PLASMA_MEMBRANE_CELL_ADHESION_MOLECULES	47	0.490816	1.77042	0.000951919	0.00923622	0.00697221	4782	tags=64%, list=24%, signal=48%	PCDHGC3/PCDHB3/CDH2/PCDHB6/CDH13/DCHS1/PCDH12/DSG1/PCDHB5/NLGN1/PCDHB10/CDH11/PCDHGB4/CDH5/SELP/PCDHB4/AJUBA/PCDHB14/CDH6/CDH8/PCDHB9/SELL/ATP2C1/PCDHB2/PCDHB13/KIFAP3/CDH3/PCDHB11/CDH9/CDH17
GO_CALCIUM_MEDIATED_SIGNALING	GO_CALCIUM_MEDIATED_SIGNALING	212	0.331844	1.53041	0.000773042	0.00786374	0.00593616	3925	tags=33%, list=20%, signal=27%	PTGFR/FPR2/TNFSF11/P2RY12/CCR8/CCR4/KDR/HTR2B/CXCR5/BHLHA15/GRIN2A/CDH13/XCR1/EDN1/CCR6/GRM5/PTPRC/CX3CR1/GRIN2B/CMKLR1/SELE/EDNRB/NR5A2/MCTP1/CCR2/CCR1/CXCR1/NFATC3/ATP2B4/CXCR2/P2RY6/GBP1/SGCD/AGTR1/EGFR/SLC8A1/VCAM1/MYOZ2/CHP2/TMEM100/TRAT1/PLEK/LRRK2/SELP/JPH3/ITPR1/PLN/CACNA1C/ATP1A2/CLIC2/ACKR2/CXCL8/FHL2/NR5A1/DYRK2/NUDT4/CCL20/PRNP/ATP2A2/CD4/BST1/LMCD1/NMUR2/RCAN1/PKD2/NFAT5/CCR3/AVPR1A/…
GO_CAMERA_TYPE_EYE_MORPHOGENESIS	GO_CAMERA_TYPE_EYE_MORPHOGENESIS	117	0.394349	1.68597	0.000309721	0.00382824	0.00288985	3870	tags=35%, list=20%, signal=28%	RORB/NOTCH2/PITX2/ATP8A2/DIO3/PROX1/VSX1/EPHB2/MEGF11/COL8A1/GLI3/NTRK2/PROM1/CTNNB1/FAT1/SOX11/ZEB1/TFAP2B/EPHB1/RPE65/JAG1/SOX1/HCN1/COL8A2/LRP6/SP3/FZD5/HIPK1/BMP4/RP1/PAX6/FOXF2/VEGFA/SOX9/STRA6/ABI2/NF1/ARID1A/ZHX2/PTPRM/TSPAN12
GO_CANONICAL_WNT_SIGNALING_PATHWAY	GO_CANONICAL_WNT_SIGNALING_PATHWAY	322	0.333774	1.62603	8.27e-06	0.000185933	0.000140356	4212	tags=33%, list=21%, signal=26%	ZNRF3/SFRP1/FERMT1/DKK2/LGR5/SOSTDC1/GPC5/SFRP2/CDH2/NOG/PTPRO/GREM1/NKD1/FGF10/USP34/WNT9B/ROR2/NID1/GLI3/BICC1/DIXDC1/CSNK1A1L/RSPO1/CSNK1A1/CTNNB1/WWTR1/FRZB/KDM6A/BCL9L/CTHRC1/SOST/RBMS3/COL1A1/DISC1/ILK/SNAI2/EGR1/LYPD6/EGFR/PSMC1/LRP4/KLF4/MCC/DKK3/RECK/LRP6/ASPM/DAAM2/WNT8B/FZD5/APC/PRICKLE1/SOX17/FZD1/IGFBP1/LRRK2/CAV1/TNN/TMEM170B/WNT5B/TNKS2/RSPO3/ZBED2/DDX3X/MAPK14/FZD9/FOXO1/UBR5/SOX7…
GO_CARBOHYDRATE_BINDING	GO_CARBOHYDRATE_BINDING	260	0.412053	1.9465	1.71e-09	1.15e-07	8.68e-08	3282	tags=32%, list=17%, signal=27%	CNTN1/SIGLEC6/MRC1/CLEC6A/GALNT4/GALNT5/GALNT13/CD209/PTX3/CD302/CLEC4D/CD93/VCAN/NOMO3/MGAT2/CLC/CRYBG3/C4B/GAL3ST3/MGAM/HK2/LOXL2/GALNT9/NOMO2/CHODL/P4HA1/EGLN3/DCDC1/SIGLEC14/PLA2R1/CLEC4C/SELE/CD34/SIGLEC7/ENPP3/SIGLEC12/PYGL/PLOD2/LAYN/SIGLEC11/GALNT18/KRT1/MRC2/CLEC14A/CLEC4G/SLC2A3/PPP1R3G/HLA-DRA/SIGLEC8/P3H2/P4HA3/ATRNL1/GALNT14/GALNT15/KLRC3/FCN2/CLEC10A/REG1A/SFTPD/ATRN/CANX/CLEC17A/KL…
GO_CARBOXYLIC_ESTER_HYDROLASE_ACTIVITY	GO_CARBOXYLIC_ESTER_HYDROLASE_ACTIVITY	121	-0.393187	-1.64594	0.000976529	0.00942063	0.00711141	3842	tags=40%, list=19%, signal=32%	PLA2G4C/ACOT7/CA2/PLA2G12A/LYPLA2/ABHD6/CES4A/PON1/ACOT2/PAFAH1B3/LYPLAL1/PNPLA2/VARS2/PTRHD1/PTRH2/PLA2G5/ABHD10/ABHD3/ABHD12/PNLIPRP1/LIPH/ACOT4/ACOT8/RGN/AARSD1/PLA2G2F/PLA2G3/PGLS/CES3/ACOT11/DPH7/ACOT6/ACOT1/ACOT12/CHKA/PNLIPRP3/PLA1A/PNPLA5/FAAH/PLA2G1B/PLA2G4B/ACHE/GDPD3/PROCA1/PLA2G6/CEL/PNPLA7/PLA2G4F
GO_CARDIAC_CELL_DEVELOPMENT	GO_CARDIAC_CELL_DEVELOPMENT	80	0.382018	1.53441	0.00506501	0.0330652	0.0249601	5543	tags=44%, list=28%, signal=32%	PDGFRA/PI16/PROX1/BVES/EDN1/ADRA1A/JAG1/SGCD/SLC8A1/AGTR2/PDGFRB/SPRY1/BMP4/RGS4/AKAP13/MYH10/SGCB/TGFBR3/NOTCH1/VEGFA/MYLK3/FHL2/MEF2A/MYH11/NEBL/CXADR/MYOM1/IGF1/SMAD4/TBX3/HNRNPU/BMP10/ALPK2/PDLIM5/MAML1
GO_CARDIAC_CHAMBER_DEVELOPMENT	GO_CARDIAC_CHAMBER_DEVELOPMENT	165	0.431495	1.91699	3.65e-07	1.32e-05	9.97e-06	4950	tags=50%, list=25%, signal=38%	KCNK2/COL11A1/BMP5/SFRP2/ROBO1/NOTCH2/NOG/TGFB2/HEG1/TGFBR2/TEK/DNAH11/PROX1/NRP1/LTBP1/NPY5R/NRP2/ZFPM2/LRP2/CPE/BMPR2/FOXC2/SOX11/ROBO2/JAG1/CITED2/NOS3/PLXND1/MED1/SALL1/TRIP11/MEF2C/SLIT3/BMP4/MYOCD/TBX20/FZD1/LUZP1/NDST1/PRDM1/TBX5/DSP/POU4F1/SCN5A/TPM1/PDE2A/HEYL/MYH10/SHOX2/GATA6/TGFBR3/NOTCH1/HECTD1/PTK7/PKP2/FHL2/FOXC1/SOS1/STRA6/GJA5/ARID1A/ADAMTS6/ADAMTS1/HAND1/ACVR1/PARVA/TGFB1/UBE4B/…
GO_CARDIAC_CHAMBER_MORPHOGENESIS	GO_CARDIAC_CHAMBER_MORPHOGENESIS	124	0.434467	1.86895	8.2e-06	0.000185038	0.000139681	4950	tags=50%, list=25%, signal=38%	COL11A1/BMP5/SFRP2/ROBO1/NOTCH2/NOG/TGFB2/HEG1/TGFBR2/TEK/DNAH11/PROX1/NRP1/NPY5R/NRP2/ZFPM2/LRP2/CPE/BMPR2/FOXC2/SOX11/ROBO2/JAG1/CITED2/NOS3/MED1/MEF2C/SLIT3/BMP4/TBX20/FZD1/TBX5/DSP/POU4F1/TPM1/HEYL/SHOX2/GATA6/TGFBR3/NOTCH1/PKP2/FHL2/FOXC1/SOS1/GJA5/ADAMTS1/HAND1/ACVR1/PARVA/TGFB1/UBE4B/FGFR2/TNNT2/ENG/HIF1A/SMAD4/RARB/CCM2L/TGFBR1/NRG1/TBX3/DLL4
GO_CARDIAC_EPITHELIAL_TO_MESENCHYMAL_TRANSITION	GO_CARDIAC_EPITHELIAL_TO_MESENCHYMAL_TRANSITION	31	0.571278	1.86514	0.000602195	0.00641705	0.00484408	5126	tags=61%, list=26%, signal=45%	HAS2/NOG/TGFB2/TGFBR2/JAG1/SNAI2/TMEM100/SPRY1/HEYL/OLFM1/TGFBR3/NOTCH1/SNAI1/ACVR1/BMP2/ENG/SMAD4/TGFBR1/HEY1
GO_CARDIAC_MUSCLE_CELL_ACTION_POTENTIAL_INVOLVED_IN_CONTRACTION	GO_CARDIAC_MUSCLE_CELL_ACTION_POTENTIAL_INVOLVED_IN_CONTRACTION	50	0.468456	1.71098	0.00294903	0.0219108	0.0165399	3668	tags=50%, list=19%, signal=41%	GJA1/CTNNA3/KCNJ5/SCN2B/FLNA/KCNJ3/NOS1AP/CACNA2D1/DSC2/KCNN2/GJC1/CAV1/DSP/SCN5A/KCNE4/KCND3/CACNA1C/DSG2/NUP155/FGF12/KCNJ2/PKP2/KCNJ8/GJA5/SCN4B
GO_CARDIAC_MUSCLE_CELL_CONTRACTION	GO_CARDIAC_MUSCLE_CELL_CONTRACTION	68	0.433994	1.69546	0.00183164	0.0151126	0.0114081	3668	tags=46%, list=19%, signal=37%	GJA1/CTNNA3/KCNJ5/STC1/SCN2B/FLNA/KCNJ3/PDE4B/NOS1AP/CACNA2D1/DSC2/SGCD/KCNN2/GJC1/CAV1/DSP/SCN5A/KCNE4/KCND3/PLN/CACNA1C/DSG2/ATP1A2/NUP155/FGF12/KCNJ2/PKP2/KCNJ8/ATP2A2/GJA5/SCN4B
GO_CARDIAC_MUSCLE_CELL_DIFFERENTIATION	GO_CARDIAC_MUSCLE_CELL_DIFFERENTIATION	111	0.363269	1.53602	0.00306415	0.0225667	0.0170351	4975	tags=39%, list=25%, signal=29%	PDGFRA/PI16/ITGB1/WT1/GREM1/PROX1/BVES/EDN1/EFNB2/ADRA1A/SGCD/SLC8A1/AGTR2/MEF2C/PDGFRB/BMP4/MYOCD/RGS4/AKAP13/TBX5/MYH10/SGCB/GATA6/VEGFA/MYLK3/FHL2/DKK1/MEF2A/ARID1A/MYH11/NEBL/ACVR1/CXADR/TGFB1/BMP2/MYOM1/FRS2/IGF1/SMAD4/RARB/NRG1/TBX3/HNRNPU
GO_CARDIAC_MUSCLE_CELL_PROLIFERATION	GO_CARDIAC_MUSCLE_CELL_PROLIFERATION	48	0.508441	1.83629	0.000464112	0.00531634	0.00401318	4109	tags=44%, list=21%, signal=35%	KCNK2/GJA1/NOG/TGFB2/TGFBR2/ZFPM2/FOXC2/TENM4/MEF2C/TBX20/FGF2/TBX5/MAPK14/GATA6/TGFBR3/NOTCH1/YAP1/FOXC1/MAPK1/PRKAR1A/FGFR2
GO_CARDIAC_MUSCLE_TISSUE_DEVELOPMENT	GO_CARDIAC_MUSCLE_TISSUE_DEVELOPMENT	205	0.383848	1.76578	2.57e-06	7.06e-05	5.33e-05	4975	tags=43%, list=25%, signal=32%	KCNK2/COL11A1/BMP5/PDGFRA/PI16/GJA1/ITGB1/NOG/TGFB2/HEG1/TGFBR2/WT1/GREM1/PROX1/BVES/EDN1/S1PR1/EFNB2/ZFPM2/GATA5/LRP2/SGCG/ADRA1A/FOXC2/SGCD/SLC8A1/MED1/GJC1/TENM4/AGTR2/CREB1/MEF2C/PDGFRB/BMP4/MYOCD/TBX20/RGS4/AKAP13/FGF2/TBX5/DSP/POU4F1/TPM1/MYH10/PLN/DSG2/MAPK14/SGCB/GATA6/TGFBR3/NOTCH1/VEGFA/MYLK3/YAP1/PKP2/FHL2/DKK1/FOXC1/MEF2A/ADAMTS9/GJA5/ARID1A/MYH11/MAPK1/NEBL/HAND1/ACVR1/PRKAR1A/CXADR/…
GO_CARDIAC_SEPTUM_DEVELOPMENT	GO_CARDIAC_SEPTUM_DEVELOPMENT	107	0.448148	1.88246	2.29e-05	0.000446706	0.000337208	4902	tags=51%, list=25%, signal=39%	BMP5/ROBO1/NOTCH2/NOG/TGFB2/HEG1/TGFBR2/DNAH11/PROX1/NRP1/LTBP1/NRP2/ZFPM2/LRP2/BMPR2/SOX11/ROBO2/JAG1/CITED2/NOS3/PLXND1/SALL1/TRIP11/SLIT3/BMP4/TBX20/FZD1/LUZP1/NDST1/PRDM1/TBX5/PDE2A/HEYL/MYH10/GATA6/TGFBR3/NOTCH1/HECTD1/PTK7/STRA6/GJA5/ADAMTS6/HAND1/ACVR1/PARVA/FGFR2/ZBTB14/ENG/SUFU/PCSK5/FRS2/SMAD4/RARB/TGFBR1/TBX3
GO_CARDIAC_SEPTUM_MORPHOGENESIS	GO_CARDIAC_SEPTUM_MORPHOGENESIS	71	0.481464	1.87488	9.03e-05	0.00140574	0.00106116	2840	tags=38%, list=14%, signal=33%	BMP5/ROBO1/NOTCH2/NOG/TGFB2/TGFBR2/DNAH11/PROX1/NRP1/NRP2/ZFPM2/LRP2/BMPR2/SOX11/ROBO2/JAG1/CITED2/NOS3/SLIT3/BMP4/TBX20/FZD1/TBX5/HEYL/GATA6/TGFBR3/NOTCH1
GO_CARDIAC_VENTRICLE_DEVELOPMENT	GO_CARDIAC_VENTRICLE_DEVELOPMENT	124	0.435713	1.87431	7.27e-06	0.000166759	0.000125882	5220	tags=53%, list=26%, signal=39%	KCNK2/COL11A1/SFRP2/ROBO1/NOG/TGFB2/HEG1/TGFBR2/PROX1/LTBP1/NPY5R/ZFPM2/LRP2/CPE/BMPR2/FOXC2/SOX11/ROBO2/JAG1/CITED2/NOS3/MED1/SALL1/TRIP11/MEF2C/SLIT3/BMP4/MYOCD/TBX20/FZD1/LUZP1/PRDM1/TBX5/DSP/POU4F1/SCN5A/TPM1/PDE2A/HEYL/TGFBR3/NOTCH1/HECTD1/PTK7/PKP2/FOXC1/STRA6/GJA5/HAND1/ACVR1/TGFB1/UBE4B/FGFR2/TNNT2/ENG/HIF1A/SUFU/FRS2/SMAD4/CCM2L/TGFBR1/NRG1/TBX3/DLL4/HEY1/AP2B1/BMP10
GO_CARDIAC_VENTRICLE_MORPHOGENESIS	GO_CARDIAC_VENTRICLE_MORPHOGENESIS	72	0.446147	1.75125	0.000573932	0.00619622	0.00467738	5220	tags=56%, list=26%, signal=41%	COL11A1/SFRP2/NOG/TGFB2/HEG1/TGFBR2/PROX1/NPY5R/ZFPM2/LRP2/CPE/FOXC2/SOX11/JAG1/MED1/MEF2C/TBX20/TBX5/DSP/POU4F1/TPM1/HEYL/TGFBR3/NOTCH1/PKP2/FOXC1/HAND1/TGFB1/UBE4B/FGFR2/TNNT2/ENG/HIF1A/SMAD4/CCM2L/TGFBR1/NRG1/DLL4/HEY1/BMP10
GO_CARDIOCYTE_DIFFERENTIATION	GO_CARDIOCYTE_DIFFERENTIATION	140	0.392095	1.71247	9.6e-05	0.00147425	0.00111288	4975	tags=41%, list=25%, signal=31%	PDGFRA/PI16/ITGB1/TGFB2/WT1/PITX2/GREM1/PROX1/BVES/EDN1/EFNB2/ADRA1A/JAG1/SGCD/EGFR/SLC8A1/VCAM1/TENM4/AGTR2/MEF2C/PDGFRB/SPRY1/BMP4/MYOCD/PRICKLE1/SOX17/RGS4/AKAP13/TBX5/MYH10/SGCB/GATA6/TGFBR3/NOTCH1/REST/VEGFA/MYLK3/EOMES/FHL2/DKK1/MEF2A/ARID1A/MYH11/MAPK1/NEBL/DHX36/ACVR1/CXADR/TGFB1/BMP2/MYOM1/FRS2/IGF1/SMAD4/RARB/NRG1/TBX3/HNRNPU
GO_CARGO_RECEPTOR_ACTIVITY	GO_CARGO_RECEPTOR_ACTIVITY	76	0.49182	1.944	2.81e-05	0.000522479	0.000394407	4549	tags=54%, list=23%, signal=42%	MRC1/MEGF10/FPR2/CD163/FOLR2/SCARA5/MSR1/LRP1/LOXL2/SCARA3/CUBN/CD163L1/DMBT1/TMPRSS3/CD5L/TFRC/ENPP3/LDLR/SORL1/SSC5D/LRP6/LRP12/MARCO/STAB1/ACKR2/ENPP2/SBSPON/TMPRSS4/HHIPL1/ITGB2/ITGAM/LOXL3/SCARF2/TFR2/CD36/SCARB1/LOXL4/ACKR3/SCARB2/COLEC12/ASGR2
GO_CARTILAGE_DEVELOPMENT	GO_CARTILAGE_DEVELOPMENT	199	0.396514	1.80717	2.32e-06	6.51e-05	4.92e-05	4479	tags=40%, list=23%, signal=31%	COL11A1/BMP5/LUM/TGFBI/SFRP2/NOG/TGFBR2/COL6A3/CYTL1/GREM1/SULF1/COL14A1/COL12A1/STC1/EDN1/LOXL2/ROR2/SCARA3/VIT/GLI3/BMPR2/EFEMP1/CTNNB1/ADAMTS12/EPYC/FRZB/PRRX1/BMP8B/ZEB1/CHSY1/COL1A1/SNAI2/CSGALNACT1/GDF5/DLX2/TRIP11/EVC/LRP6/MEF2C/TRPS1/BMP4/HMGA2/GLI2/RUNX1/MMP13/WNT5B/FGF2/ATP7A/BMP6/MGP/ADAMTS7/MAPK14/SHOX2/MATN3/TYMS/GDF6/ACVRL1/LTBP3/GPLD1/COMP/SNAI1/SMAD5/CREB3L2/RUNX2/SOX9/MATN2/SOX5/…
GO_CARTILAGE_MORPHOGENESIS	GO_CARTILAGE_MORPHOGENESIS	28	0.518756	1.64696	0.00508556	0.033135	0.0250128	4479	tags=57%, list=23%, signal=44%	COL6A3/COL14A1/COL12A1/STC1/SCARA3/VIT/SNAI2/LRP6/MEF2C/MATN3/SNAI1/MATN2/RSPO2/HAND1/VWA1/COL6A2
GO_CAVEOLA	GO_CAVEOLA	76	0.562416	2.22304	6.67e-08	2.93e-06	2.21e-06	3621	tags=54%, list=18%, signal=44%	P2RY12/TGFBR2/TFPI/BVES/CDH13/HTR2A/PTGIS/F2R/SELE/BMPR2/ADRA1A/NOS1AP/CTNNB1/SLC2A1/TRPC4/MYOF/IRS1/DLC1/ATP2B4/PTGS2/KIF18A/SPRED1/NOS3/LRP6/ADCYAP1R1/LRRK2/CAV1/PTCH1/SLC6A3/SCN5A/KCNMA1/ADCY8/JAK2/ATP1A2/CBL/PLVAP/HCK/EHD2/ADRA1B/EMP2/MAPK1
GO_CELL_ADHESION_MEDIATED_BY_INTEGRIN	GO_CELL_ADHESION_MEDIATED_BY_INTEGRIN	66	0.616475	2.37027	1.99e-09	1.3e-07	9.81e-08	3850	tags=55%, list=20%, signal=44%	FERMT1/ITGBL1/PIK3CG/ITGA4/ITGB3/ACER2/P2RY12/SFRP2/ITGB1/FBN1/TGFB2/ITGA2/PODXL/DPP4/CYP1B1/ADAM9/ITGAV/ADAM17/ITGA11/SERPINE1/FOXC2/SWAP70/SNAI2/LYN/NCKAP1L/ITGA5/ICAM1/COL16A1/PLAU/JAM3/ITGB6/WNK1/ITGB2/HRG/RET/PTPN11
GO_CELL_ADHESION_MOLECULE_BINDING	GO_CELL_ADHESION_MOLECULE_BINDING	465	0.371102	1.87081	1e-10	9.34e-09	7.05e-09	5198	tags=41%, list=26%, signal=31%	PKP1/ITGBL1/EGFL6/TGFBI/FGB/ITGA4/FAP/ITGB3/TENM2/SFRP2/FN1/ITGB1/THBS1/HMCN1/FBN1/TNXB/CDH2/VWF/KDR/CASR/CTNNA3/ITGA2/IGF2/IGSF21/PTPRO/COL3A1/OLFM4/CDH13/POSTN/PTPRB/TSPAN8/FLNA/DOCK9/LRRC4C/UTRN/STAT1/ADAM23/CPE/BMPR2/FGA/PROM1/ADAM9/ITGAV/CTNNB1/COL5A1/ADAM17/ADAMTS5/TRPC4/HSPA8/RDX/NLGN1/SWAP70/CXCL12/AHNAK/NDRG1/FGG/CDH11/IQGAP1/ERC1/ANLN/ILK/LYN/S1PR3/EMILIN1/S100P/EGFR/DIAPH3/CALD1/ECM2/L…
GO_CELL_CELL_ADHESION_MEDIATED_BY_INTEGRIN	GO_CELL_CELL_ADHESION_MEDIATED_BY_INTEGRIN	16	0.679831	1.87545	0.00221046	0.0175247	0.013229	1795	tags=44%, list=9%, signal=40%	ITGA4/ITGB1/PODXL/DPP4/ADAM9/SWAP70/ITGA5
GO_CELL_CELL_ADHESION_VIA_PLASMA_MEMBRANE_ADHESION_MOLECULES	GO_CELL_CELL_ADHESION_VIA_PLASMA_MEMBRANE_ADHESION_MOLECULES	265	0.522829	2.47555	1e-10	9.34e-09	7.05e-09	4175	tags=52%, list=21%, signal=42%	PCDHGB1/CLDN19/PCDHAC2/PCDHGB2/PCDHGA4/PCDHGC3/CD209/PCDHGB3/PCDH7/PCDH17/PCDHB8/PCDHB3/PCDHGA9/PCDHGB7/TENM2/PCDH9/IL10/ROBO1/PCDHGA12/ITGB1/GPC6/HMCN1/CDH2/PCDHAC1/TGFB2/TGFBR2/IL1RAP/IGSF21/PCDHB6/CLDN16/PCDH10/PCDHA11/CDH13/DCHS1/FAT4/PCDHB7/LRRC4C/PCDH8/PCDHGA3/PECAM1/PCDHGB5/GATA5/SELE/PCDH12/PCDH11X/IL1RAPL1/PCDHB12/DSG1/PCDHA6/CD84/PCDHB5/PCDH19/FAT3/PCDHGA10/FAT1/NLGN1/LRFN5/DSC2/PCDHB10…
GO_CELL_CELL_CONTACT_ZONE	GO_CELL_CELL_CONTACT_ZONE	67	0.454404	1.76093	0.000814551	0.00823615	0.00621728	3687	tags=42%, list=19%, signal=34%	GJA1/PCDH9/ITGB1/CDH2/CTNNA3/DES/PECAM1/CTNNB1/SLC2A1/DSC2/AHNAK/PGM5/SLC8A1/GJC1/JAM2/DSP/SCN5A/DSG2/ATP1A2/VCL/JAM3/KCNJ2/PKP2/TIAM1/GJA5/MYH1/SCN4B/ACTN1
GO_CELL_CELL_JUNCTION	GO_CELL_CELL_JUNCTION	472	0.339527	1.70996	1.63e-08	8.85e-07	6.68e-07	4972	tags=42%, list=25%, signal=32%	PKP1/CLDN19/GJA1/ITGB3/PCDH9/PCDHGA12/ITGB1/HMCN1/CDH2/CTNNA3/HEG1/CLDN24/TEK/GJA3/IGSF21/STEAP1/PODXL/CLDN16/FLRT2/DES/DPP4/IGSF5/EPHA4/BVES/FMN1/CDH13/AMOT/COL17A1/FLNA/AOC1/AMOTL1/CLIC4/POF1B/PECAM1/ASH1L/PCDH12/SHROOM4/GJD3/DSG1/BMPR2/FABP7/FRMD6/CTNNB1/ADAM17/CLMP/SLC2A1/TRPC4/THEMIS/FAT1/RDX/GJC2/FRMPD2/NPHS2/DSC2/AHNAK/NDRG1/MTDH/CADM1/CDH11/PMP22/IQGAP1/TMEM47/FLRT3/PDZD2/ILK/JAG1/PANX1/L…
GO_CELL_CELL_JUNCTION_ASSEMBLY	GO_CELL_CELL_JUNCTION_ASSEMBLY	128	0.357927	1.54748	0.00308509	0.0226712	0.017114	3723	tags=36%, list=19%, signal=29%	PKP1/CLDN19/GJA1/CDH2/HEG1/PTPRO/CDH13/POF1B/PECAM1/GJD3/DSG1/CTNNB1/FRMPD2/MTDH/CDH11/ROCK1/SNAI2/ECT2/ROCK2/GJC1/CDH5/PRKCH/FZD5/APC/HIPK1/CAV1/RUNX1/ACE/STRN/VCL/JAM3/MPP5/CDH6/CDH8/TLN1/PKP2/SNAI1/TLN2/PRKCA/FSCN1/PARD3/ESAM/GJA5/CTNND1/CLDN1/NR1H4
GO_CELL_CELL_JUNCTION_ORGANIZATION	GO_CELL_CELL_JUNCTION_ORGANIZATION	178	0.353819	1.59628	0.000302428	0.00376579	0.00284271	4231	tags=38%, list=21%, signal=30%	PKP1/CLDN19/GJA1/CDH2/TGFB2/HEG1/PTPRO/CDH13/POF1B/F2R/PECAM1/CSF1R/GJD3/DSG1/CTNNB1/RDX/FRMPD2/MTDH/CADM1/CDH11/ROCK1/SNAI2/ECT2/ROCK2/MAP4K4/GJC1/CDH5/PRKCH/CADM3/FZD5/APC/HIPK1/RAB8B/CAV1/RUNX1/ACE/DSP/STRN/BMP6/RASSF8/DSG2/VCL/PERP/JAM3/MPP5/NLGN4X/VEGFA/CDH6/CDH8/TLN1/PKP2/SNAI1/TLN2/PRKCA/FSCN1/PARD3/ESAM/GJA5/CTNND1/CLDN1/NR1H4/ARF6/TGFB3/CXADR/TGFB1/NFASC/CDH3/GJB1
GO_CELL_CHEMOTAXIS	GO_CELL_CHEMOTAXIS	287	0.420242	2.01062	1e-10	9.34e-09	7.05e-09	3952	tags=40%, list=20%, signal=32%	FPR2/PDGFRA/PIK3CG/TNFSF11/CXCL6/CCL13/IL10/THBS1/CCR8/CCR4/KDR/TGFB2/HGF/LOX/FLT1/CXCR5/PTPRO/GREM1/CXCL5/ITGA9/CCL24/XCR1/PDGFD/EDN1/CCR6/CCL11/NRP1/S1PR1/TNFRSF11A/CYP7B1/SMOC2/CX3CR1/PDE4B/CMKLR1/EDNRB/HRH1/PRKCQ/S100A9/ADAM17/SERPINE1/CCR2/CCL26/EDN3/C3AR1/CCR1/SWAP70/CXCL12/CCL7/SLC12A2/IL6/EGR3/CXCR1/EPHB1/IL12A/ANO6/CXCR2/LYN/PREX1/AGTR1/NCKAP1L/CH25H/ITGA1/SCG2/PF4V1/VCAM1/DYSF/PDGFRB/SF…
GO_CELL_DIFFERENTIATION_INVOLVED_IN_KIDNEY_DEVELOPMENT	GO_CELL_DIFFERENTIATION_INVOLVED_IN_KIDNEY_DEVELOPMENT	56	0.560306	2.09797	4.03e-06	0.000103201	7.79e-05	4926	tags=68%, list=25%, signal=51%	NOTCH2/WT1/PTPRO/PODXL/GREM1/WNT9B/FAT4/STAT1/GLI3/CD34/PROM1/CTNNB1/WWTR1/FOXC2/NPHS2/IQGAP1/JAG1/ADIPOQ/TCF21/SALL1/MEF2C/BMP4/GDNF/PTCH1/NOTCH1/FOXJ1/YAP1/AMER1/PDGFB/PRKX/MYO1E/LGR4/MMP9/LIF/BASP1/LAMB2/LHX1/GPR4
GO_CELL_DIFFERENTIATION_INVOLVED_IN_METANEPHROS_DEVELOPMENT	GO_CELL_DIFFERENTIATION_INVOLVED_IN_METANEPHROS_DEVELOPMENT	26	0.581746	1.80068	0.00202846	0.0163991	0.0123793	4636	tags=69%, list=24%, signal=53%	GREM1/WNT9B/FAT4/STAT1/CD34/CTNNB1/WWTR1/NPHS2/ADIPOQ/TCF21/SALL1/BMP4/GDNF/YAP1/PDGFB/LGR4/LIF/LAMB2
GO_CELL_FATE_COMMITMENT	GO_CELL_FATE_COMMITMENT	260	0.314468	1.48552	0.000884484	0.00875886	0.00661186	3867	tags=34%, list=20%, signal=28%	SFRP1/SOSTDC1/SFRP2/ITGB1/NR2E1/NOTCH2/WT1/DHH/PROX1/FGF10/WNT9B/EPAS1/PRKDC/ONECUT1/ROR2/NRP1/GLI3/DOCK7/CTNNB1/FOXA2/FOXC2/PRRX1/IL6/EYA1/CDC73/GAS1/JAG1/ZNF521/SOX1/GAP43/NTRK3/DLX2/KLF4/FEV/TENM4/FOXG1/WNT8B/MEF2C/IL7/APC/BMP4/SOX17/GLI2/TBX20/PRDM1/PTCH1/GSX2/WNT5B/FGF2/TBX5/MCL1/POU4F1/PAX6/NOTCH3/POU6F2/IRF4/GDF7/GATA6/NOTCH1/SPRY2/GATA1/BCL11B/BCL2/MYOD1/EOMES/STAT3/TBX18/DKK1/ISL2/SMAD5/…
GO_CELL_FATE_DETERMINATION	GO_CELL_FATE_DETERMINATION	42	0.457776	1.60513	0.00744642	0.0435768	0.0328951	3569	tags=43%, list=18%, signal=35%	NOTCH2/PROX1/CTNNB1/PRRX1/JAG1/KLF4/FOXG1/MEF2C/BMP4/SOX17/PTCH1/MCL1/PAX6/POU6F2/GATA6/MYOD1/NKX2-2/NOTCH4
GO_CELL_GROWTH	GO_CELL_GROWTH	458	0.255397	1.28405	0.00629693	0.0387379	0.0292424	4792	tags=32%, list=24%, signal=25%	TNR/SFRP1/GNG4/PI16/ITGA4/GJA1/RAPH1/SFRP2/FN1/ITGB1/TGFB2/TGFBR2/WT1/SEMA3A/EPHA7/GREM1/PLXNA4/POSTN/LRP1/EDN1/NRP1/NRP2/SYT4/BCL11A/CDKL5/KIF26A/BDNF/PRKCQ/S100A9/ISLR2/BMPR2/ADRA1A/NIN/INHBA/IGFBP5/CTNNB1/ADAM17/FRZB/CXCL12/ZEB2/L1CAM/IQGAP1/CDC73/DISC1/FLRT3/ILK/DPYSL2/AGTR1/KIF14/NTRK3/SMARCA2/EGFR/SPOCK1/UNC13A/FBLN5/MACF1/APP/CDKN1B/DCC/AGTR2/ENO1/REG1A/LPAR3/USP9X/SLIT3/MYOCD/SOX17/IGFBP1…
GO_CELL_JUNCTION_ASSEMBLY	GO_CELL_JUNCTION_ASSEMBLY	241	0.402809	1.8896	3.6e-08	1.75e-06	1.32e-06	3783	tags=37%, list=19%, signal=30%	PKP1/SFRP1/CLDN19/GJA1/FN1/THBS1/EPHA3/CDH2/KDR/HEG1/ITGA2/TEK/PTPRO/GREM1/LAMC2/FMN1/CDH13/COL17A1/LRP1/FLNA/NRP1/POF1B/PECAM1/GJD3/DSG1/CTNNB1/LAMC1/FRMPD2/MTDH/CDH11/ROCK1/IQGAP1/OPHN1/DLC1/ILK/SNAI2/PTPRK/TESK2/ECT2/ROCK2/MAP4K4/PEAK1/GJC1/ITGA5/MACF1/CDH5/PRKCH/CORO2B/SLK/FZD5/APC/HIPK1/TNS1/CAV1/COL16A1/RUNX1/MYO9A/ACE/AJUBA/STRN/FERMT2/LAMB3/VCL/JAM3/BCL2/MPP5/VEGFA/ACVRL1/CDH6/CDH8/FAM107…
GO_CELL_JUNCTION_ORGANIZATION	GO_CELL_JUNCTION_ORGANIZATION	283	0.40128	1.91277	2.26e-09	1.42e-07	1.07e-07	3967	tags=38%, list=20%, signal=31%	PKP1/SFRP1/CLDN19/GJA1/FN1/THBS1/EPHA3/CDH2/KDR/TGFB2/HEG1/ITGA2/TEK/PTPRO/GREM1/LAMC2/FMN1/CDH13/COL17A1/LRP1/FLNA/NRP1/POF1B/F2R/PECAM1/CSF1R/GJD3/DSG1/CTNNB1/LAMC1/RDX/FRMPD2/MTDH/CADM1/CDH11/ROCK1/IQGAP1/OPHN1/DLC1/ILK/SNAI2/PTPRK/TESK2/ECT2/ROCK2/MAP4K4/PEAK1/GJC1/ITGA5/MACF1/CDH5/PRKCH/CADM3/CORO2B/SLK/FZD5/APC/HIPK1/RAB8B/TNS1/CAV1/COL16A1/RUNX1/MYO9A/ACE/AJUBA/DSP/STRN/FERMT2/BMP6/RASSF8/…
GO_CELL_LEADING_EDGE	GO_CELL_LEADING_EDGE	394	0.355803	1.75891	2.03e-08	1.07e-06	8.06e-07	5075	tags=42%, list=26%, signal=32%	EEF1A1/ANK1/FERMT1/FAP/ITGB3/GABRA2/RAPH1/ITGB1/CDH2/CTNNA3/PTPRO/PODXL/STMN2/DPP4/TACR3/AMOT/SGCE/GABRG1/FGD5/DDN/VIL1/DPYSL3/AMOTL1/VIM/MEFV/NEDD9/GABRA3/CDKL5/IGF2BP1/ITGA8/ITGAV/CTNNB1/ADAM17/LAYN/SCIMP/PIK3CA/FAT1/RDX/SWAP70/SAMSN1/GRIA1/ARHGAP31/ROCK1/IQGAP1/ROBO2/ARHGEF26/DLC1/ILK/PTPRK/ACTR2/CCDC88A/SHISA9/UNC5C/ANTXR1/KIF18A/S100B/APPL1/PLXND1/MYLK/PDXP/LCP1/MCC/MTM1/ITGA5/MACF1/WASF2/AP…
GO_CELL_MATRIX_ADHESION	GO_CELL_MATRIX_ADHESION	218	0.489321	2.27142	1e-10	9.34e-09	7.05e-09	3954	tags=47%, list=20%, signal=38%	SFRP1/FERMT1/ITGBL1/FGB/ITGA4/NID2/ITGB3/ACER2/FN1/ITGB1/THBS1/EPHA3/KDR/ITGA2/TEK/GREM1/COL3A1/FMN1/CDH13/SGCE/POSTN/COL17A1/LRP1/ONECUT1/NRP1/NID1/UTRN/PECAM1/ITGA8/FGA/CD34/MSLN/ADAM9/ITGAV/CTNNB1/ITGA11/ADAMTS12/SERPINE1/LYVE1/FGG/L1CAM/ROCK1/IQGAP1/PPFIA2/LYPD5/DISC1/DLC1/ILK/JAG1/PTPRK/EMILIN1/HPSE/TESK2/ITGA1/ECM2/ROCK2/MAP4K4/PIK3R1/FBLN5/PEAK1/MACF1/CDK6/VCAM1/PIK3CB/CORO2B/SLK/RASA1/MMP…
GO_CELL_MIGRATION_INVOLVED_IN_HEART_DEVELOPMENT	GO_CELL_MIGRATION_INVOLVED_IN_HEART_DEVELOPMENT	17	0.629563	1.76419	0.00392801	0.0271448	0.020491	2840	tags=53%, list=14%, signal=45%	PITX2/BVES/DCHS1/FLRT3/SNAI2/PDGFRB/BMP4/TBX5/NOTCH1
GO_CELL_MIGRATION_INVOLVED_IN_SPROUTING_ANGIOGENESIS	GO_CELL_MIGRATION_INVOLVED_IN_SPROUTING_ANGIOGENESIS	53	0.609462	2.26307	2.08e-07	8e-06	6.04e-06	3231	tags=53%, list=16%, signal=44%	ROBO1/ITGB1/NR2E1/THBS1/KDR/GREM1/NRP1/EFNB2/AKT3/MMRN2/FOXC2/EPHB4/EGR3/CLEC14A/PTGS2/SRPX2/SPRED1/KLF4/STARD13/HDAC9/FGFBP1/FGF2/PIK3C2A/NOTCH1/PIK3R3/VEGFA/GPLD1/TBXA2R
GO_CELL_PROJECTION_MEMBRANE	GO_CELL_PROJECTION_MEMBRANE	316	0.327802	1.5913	2.05e-05	0.000407288	0.000307452	5221	tags=42%, list=26%, signal=31%	MCHR1/EEF1A1/ANK1/FERMT1/FAP/ITGB3/DRD1/P2RY12/GABRA2/ITGB1/PODXL/DPP4/TACR3/BVES/SGCE/GABRG1/FGD5/DDN/CA9/CUBN/UTRN/GPR161/GABRA3/CDKL5/LRP2/ITGA8/SLC6A18/PROM1/ITGAV/CTNNB1/ADAM17/SCIMP/GRIA1/ROBO2/DLC1/PKD1L1/GAP43/SHISA9/GNA13/ANTXR1/S100P/PLXND1/EHD3/PDXP/LCP1/MSN/ASAP1/ITGA5/MACF1/SLC26A2/DDX58/EVC/HHIP/SLC39A6/SLC3A1/KCNB1/DPEP1/REG1A/APC/PLEK/KCNA2/CYBRD1/ATP8B1/SPTBN1/SPRY4/PTCH1/PLB1/CN…
GO_CELL_PROLIFERATION_INVOLVED_IN_KIDNEY_DEVELOPMENT	GO_CELL_PROLIFERATION_INVOLVED_IN_KIDNEY_DEVELOPMENT	20	0.586084	1.71635	0.00425562	0.0287586	0.0217092	4174	tags=60%, list=21%, signal=47%	SERPINB7/WT1/PDGFD/STAT1/EGR1/PDGFRB/BMP4/MYC/PTCH1/IL6R/PDGFB/BMP2
GO_CELL_SUBSTRATE_ADHESION	GO_CELL_SUBSTRATE_ADHESION	335	0.485696	2.35594	1e-10	9.34e-09	7.05e-09	4002	tags=45%, list=20%, signal=37%	NDNF/HAS2/SFRP1/FERMT1/ITGBL1/EGFL6/FGB/ITGA4/NID2/ITGB3/ACER2/ABI3BP/FN1/ITGB1/THBS1/EPHA3/VWF/KDR/ITGA2/TEK/PTPRO/GREM1/COL3A1/OLFM4/BVES/FMN1/CDH13/SGCE/POSTN/COL17A1/LRP1/PLG/ONECUT1/FLNA/NRP1/NID1/UTRN/SMOC2/VIT/COL8A1/PECAM1/NEDD9/ITGA8/FGA/CD34/MSLN/ADAM9/ITGAV/CTNNB1/LAMC1/FBLN2/CASS4/ITGA11/ADAMTS12/CCDC80/SERPINE1/AGR2/LYVE1/FGG/L1CAM/ROCK1/AXL/IQGAP1/EPHB1/PPFIA2/COL1A1/LYPD5/DISC1/DLC…
GO_CELL_SUBSTRATE_JUNCTION	GO_CELL_SUBSTRATE_JUNCTION	406	0.393808	1.95228	1e-10	9.34e-09	7.05e-09	4475	tags=36%, list=23%, signal=29%	HSPG2/FERMT1/ITGBL1/ITGA4/GJA1/FAP/ITGB3/ITGB1/CDH2/ITGA2/TEK/FLT1/FLRT2/DPP4/TNC/CDH13/COL17A1/AKAP12/LRP1/FLNA/NRP1/AFAP1/TGM2/EPB41L2/EFNB2/PTPRC/ZNF185/DDR2/VIM/XIRP1/NEDD9/DIXDC1/ITGA8/SHROOM4/DOCK7/ADAM9/ITGAV/CTNNB1/ADAM17/CASS4/ITGA11/IL1RL1/LAYN/FAT1/HSPA8/RDX/MRC2/AHNAK/SYNPO2/L1CAM/ARHGAP31/IQGAP1/KLF11/FLRT3/DLC1/ILK/B2M/ACTR2/ITGA1/GNA13/ABCB4/EGFR/EHD3/PGM5/RHOU/LCP1/RHOB/MAP4K4/MSN…
GO_CELL_SUBSTRATE_JUNCTION_ORGANIZATION	GO_CELL_SUBSTRATE_JUNCTION_ORGANIZATION	98	0.498077	2.06862	2.92e-07	1.08e-05	8.13e-06	3270	tags=39%, list=17%, signal=33%	SFRP1/FN1/THBS1/EPHA3/KDR/ITGA2/TEK/GREM1/LAMC2/FMN1/COL17A1/LRP1/NRP1/LAMC1/ROCK1/IQGAP1/DLC1/PTPRK/TESK2/ROCK2/MAP4K4/PEAK1/ITGA5/MACF1/CORO2B/SLK/TNS1/COL16A1/AJUBA/FERMT2/LAMB3/BCL2/VEGFA/ACVRL1/FAM107A/TLN1/ITGA6/PPM1F
GO_CELL_SURFACE_RECEPTOR_SIGNALING_PATHWAY_INVOLVED_IN_HEART_DEVELOPMENT	GO_CELL_SURFACE_RECEPTOR_SIGNALING_PATHWAY_INVOLVED_IN_HEART_DEVELOPMENT	30	0.541112	1.75705	0.00351435	0.0250058	0.0188763	5818	tags=63%, list=30%, signal=45%	NOTCH2/NOG/CTNNB1/JAG1/SNAI2/BMP4/SOX17/HEYL/NOTCH1/DKK1/SNAI1/ACVR1/TGFB1/BMP2/DLL4/HEY1/ALPK2/BMPR1A/HAND2
GO_CELLULAR_ALDEHYDE_METABOLIC_PROCESS	GO_CELLULAR_ALDEHYDE_METABOLIC_PROCESS	61	-0.424282	-1.56974	0.00799454	0.0460628	0.0347717	3121	tags=36%, list=16%, signal=30%	TALDO1/CLCN2/PNKD/AGXT2/PDXK/AKR1A1/PARK7/GOT2/RDH13/ALDH3A1/GLYCTK/HYI/IDH2/AKR1C1/HOGA1/PRODH2/HAGH/ALDOB/AGXT/ALDH4A1/AKR7A3/BCO2
GO_CELLULAR_AMINO_ACID_CATABOLIC_PROCESS	GO_CELLULAR_AMINO_ACID_CATABOLIC_PROCESS	119	-0.443341	-1.84382	2.45e-05	0.000470028	0.000354813	4500	tags=47%, list=23%, signal=37%	AUH/HIBADH/ACAD8/AFMID/HMGCL/MCCC2/ASPA/IVD/ACAT1/GCDH/GLS/HAAO/SDS/GLS2/HYKK/TXN2/FAH/OGDH/CARNS1/GCSH/DDAH2/AGXT2/ABAT/THNSL2/QDPR/AMT/HSD17B10/HGD/SDSL/GOT2/GCAT/PCBD1/PHYKPL/HPD/GPT2/ARG2/BCAT2/GSTZ1/CRYM/HOGA1/PRODH2/MPST/GOT1/ENOSF1/TAT/DAO/TST/UROC1/ADHFE1/GAD1/AGXT/ALDH4A1/FTCD/GPT/CSAD/PAH
GO_CELLULAR_AMINO_ACID_METABOLIC_PROCESS	GO_CELLULAR_AMINO_ACID_METABOLIC_PROCESS	303	-0.339973	-1.58758	0.000122203	0.00179802	0.00135728	5133	tags=39%, list=26%, signal=29%	HIBCH/PSMB9/COMT/MRI1/PSMD9/IYD/AADAT/GOT1L1/MAT1A/TARS2/PSMB1/GAD2/TYR/PSMD13/PSMA4/PSMD6/HARS2/AUH/HIBADH/NQO1/PSMC3/ACAD8/AFMID/ADI1/HMGCL/PYCR2/MCCC2/PEMT/ASPA/IVD/AIMP2/FPGS/PSMA3/MTHFD2L/GLYAT/ACAT1/NOX4/SCLY/GCDH/GLS/HAAO/VARS2/BHMT2/MSRA/PSMC5/SDS/GLS2/HYKK/TXN2/PSMB10/PSMC4/FAH/SEPHS2/OGDH/PPA2/PSMB4/CARNS1/PSMB8/OAZ1/GCSH/DDAH2/PSMB6/AGXT2/PEPD/SIRT4/ABAT/RIMKLB/THNSL2/QDPR/PARK7/AMT/HS…
GO_CELLULAR_ANION_HOMEOSTASIS	GO_CELLULAR_ANION_HOMEOSTASIS	12	-0.698304	-1.75424	0.00446343	0.0299821	0.0226328	2898	tags=50%, list=15%, signal=43%	ABCC2/SLC9A3R1/SLC34A2/FGF23/SLC34A3/CKB
GO_CELLULAR_DEFENSE_RESPONSE	GO_CELLULAR_DEFENSE_RESPONSE	50	0.521486	1.90466	0.000227964	0.00299221	0.00225875	4374	tags=48%, list=22%, signal=37%	ITGB1/RAB23/CCR6/CD300C/CX3CR1/CD5L/CCR2/CXCR2/MNDA/DCDC2/KLRC3/VEZF1/ZNF148/TRAT1/KLRG1/LBP/ADORA2B/CXCL9/ITK/BECN1/CCR3/CCR5/BCL10/UMOD
GO_CELLULAR_DETOXIFICATION	GO_CELLULAR_DETOXIFICATION	104	-0.403997	-1.64125	0.00239546	0.0185994	0.0140403	3263	tags=32%, list=17%, signal=27%	MGST3/APOM/CCS/GSTM1/GSR/SOD1/AKR1A1/RDH12/LPO/PARK7/RGN/HBB/PRDX2/GSTM2/TXNRD2/TXNDC17/GSTO1/GPX1/MGST2/DUOX1/GSTZ1/HBA1/TXN/APOE/PRDX5/AKR1B10/GSTK1/GPX2/GPX4/ALB/MT3/HBA2/FABP1
GO_CELLULAR_EXTRAVASATION	GO_CELLULAR_EXTRAVASATION	62	0.540728	2.07323	6.35e-06	0.000151996	0.000114739	3500	tags=45%, list=18%, signal=37%	PIK3CG/ITGA4/ITGB1/PLCB1/PDGFD/PTAFR/PECAM1/CX3CR1/SELE/PTGER4/CCR2/CXCL12/ROCK1/ITGA1/JAM2/ICAM1/VCAM1/ADD2/SELP/IL1R1/FER/PLVAP/GCNT1/CCL28/BST1/ELANE/SELL/ITGB2
GO_CELLULAR_HORMONE_METABOLIC_PROCESS	GO_CELLULAR_HORMONE_METABOLIC_PROCESS	128	-0.423123	-1.77381	6.74e-05	0.00109138	0.000823855	2955	tags=32%, list=15%, signal=27%	RDH8/LHB/STAR/CLCN2/DHRS3/CYP46A1/TSPO/RDH12/AANAT/ADH6/DGAT1/AKR1C2/RDH13/CYP3A4/CRABP2/SHH/HSD3B2/SULT1A1/CYP21A2/AKR1C1/HSD3B1/DHRS11/RDH16/HSD17B2/AKR1B10/ADH7/CYP2D6/PPARGC1A/CYP17A1/UGT1A7/AKR1D1/CYP2C8/HSD17B14/CYP1A2/DHRS2/CYP3A5/CYP2C9/BCO2/HSD17B3/TTR/CYP11A1
GO_CELLULAR_KETONE_METABOLIC_PROCESS	GO_CELLULAR_KETONE_METABOLIC_PROCESS	231	-0.338095	-1.5275	0.000690536	0.00721744	0.00544827	5588	tags=42%, list=28%, signal=31%	CYP11B1/PSME1/APOA4/PSMD4/DHRS4/AKR1C3/PSMD8/CYP4F11/MALRD1/FDXR/PSMB9/COMT/PSMD9/AADAT/CEACAM1/PSMB1/AKR1B1/RDH10/PSMD13/PSMA4/ADM/OXCT1/PSMD6/FGF19/SRD5A2/AKT2/NQO1/TYSND1/PSMC3/AFMID/CYP4F2/MLYCD/CBR4/SIRT5/COQ10B/PRKAG2/TRIB3/PSMA3/DGKQ/EIF6/UGT1A8/ABCD1/PPARG/PSMC5/SREBF1/PSMB10/PSMC4/PSMB4/PSMB8/OAZ1/LHB/STAR/CLCN2/NR1H2/PSMB6/PNKD/CYP46A1/SIRT4/NR1D1/AKR1A1/SNCA/PDSS1/PARK7/COQ6/RGN/AKR1C2…
GO_CELLULAR_LIPID_CATABOLIC_PROCESS	GO_CELLULAR_LIPID_CATABOLIC_PROCESS	208	-0.371115	-1.66165	7.7e-05	0.00122474	0.000924527	4623	tags=38%, list=23%, signal=29%	ACOX2/PCK2/NEU1/AUH/AKT2/TYSND1/PLA2G4C/ACER1/AIG1/ECI2/CYP4F2/MLYCD/IVD/MCEE/SIRT2/CYP26C1/PLCG2/ETFA/ABHD6/ACAT1/NUDT19/NUDT7/GCDH/MECR/PNPLA2/ABCD1/PCK1/PCCB/MCAT/ETFDH/GLA/ABHD12/ADTRP/PHYH/APOA2/HAO1/ENPP7/SLC27A4/ACAD10/PRKCD/SMPD2/ACOT8/GBA2/ACAA1/ANGPTL3/ACACB/ECHS1/MGST2/BDH2/DECR1/APOA1/ECH1/ACADVL/FGF21/ETFB/ACADS/ACADL/ECHDC2/PNPLA5/FAAH/PLA2G4B/AKR1B10/APOC1/CYP4F12/DECR2/GDPD3/APOC2…
GO_CELLULAR_MODIFIED_AMINO_ACID_BIOSYNTHETIC_PROCESS	GO_CELLULAR_MODIFIED_AMINO_ACID_BIOSYNTHETIC_PROCESS	48	-0.475972	-1.67593	0.0035651	0.0253134	0.0191085	2431	tags=27%, list=12%, signal=24%	PARK7/CHAC1/GGT6/OPLAH/PTDSS2/GSS/MGST2/HAGH/GAMT/CKMT2/CKB/CKMT1A/CKMT1B
GO_CELLULAR_MODIFIED_AMINO_ACID_METABOLIC_PROCESS	GO_CELLULAR_MODIFIED_AMINO_ACID_METABOLIC_PROCESS	181	-0.387383	-1.71351	0.00010222	0.00155505	0.00117387	3467	tags=32%, list=18%, signal=27%	GGTLC2/BHMT2/POR/TG/PLA2G5/ABHD12/CARNS1/GSTM1/GSR/SOD1/LPCAT4/SLC6A8/PARK7/PDZD11/CHAC1/GGT6/OPLAH/VNN1/GOT2/GSTM2/PTDSS2/PLA2G2F/NAT8/GSS/GPX1/MGST2/GGTLC3/DUOX1/GSTZ1/CRYM/PTGES/GSTM4/HOGA1/GSTA3/HPN/GCNT4/PLA1A/DIO1/ACADL/SERINC2/SLC5A5/HAGH/PLA2G1B/PLA2G4B/GAMT/PAX8/GNMT/GSTK1/CGA/CKMT2/GPX4/ALDH4A1/FTCD/CKB/CPT1B/PLA2G4F/CKMT1A/CKMT1B
GO_CELLULAR_MONOVALENT_INORGANIC_CATION_HOMEOSTASIS	GO_CELLULAR_MONOVALENT_INORGANIC_CATION_HOMEOSTASIS	110	-0.366415	-1.50366	0.00616142	0.0381486	0.0287975	2472	tags=26%, list=13%, signal=23%	ATP6V0E1/ATP1A4/SLC4A11/TCIRG1/NOX1/CLN6/GPR89B/SLC9C1/ATP6V0C/AVP/ATP6V0B/ATP1A3/SLC26A6/ATP4A/ATP6AP1L/ATP6V1G3/SLC4A3/ATP6V0D2/ATP6V0E2/TMEM175/CA7/SLC4A5/SLC4A9/ROGDI/ATP6V1F/SLC4A1/ATP6V1C2/CFTR/ATP6V1B1
GO_CELLULAR_PROTEIN_COMPLEX_DISASSEMBLY	GO_CELLULAR_PROTEIN_COMPLEX_DISASSEMBLY	210	-0.314209	-1.4087	0.00683081	0.0414161	0.031264	4686	tags=37%, list=24%, signal=28%	MRPL4/PTCD3/ERAL1/MRPL20/MRPS2/STMN3/MRPL1/MRPL46/MRPS6/ACTN2/MRPS31/NAPA/CAPG/OXA1L/TRIM54/MRPS33/MRPL36/MRPS5/MRPL14/NCKAP5L/PEX14/MRPL48/MRPL47/MRPL18/MRPL43/MRPL17/MRPL53/C12orf65/MTRF1/CAPZA3/MRPS11/MRPL15/MRPS24/MRPL32/MAP6D1/VPS4A/MRPL24/DMTN/CHCHD1/TRMT112/MRPL22/MRRF/GAK/MRPL57/TRPV4/MRPL16/CAMSAP3/MRPL2/EIF5A/MRPS21/CIB1/MRPS34/MRPL38/MRPL21/MRPL54/MRPS36/MRPL28/MICAL1/MRPL52/STMND1/MRP…
GO_CELLULAR_RESPIRATION	GO_CELLULAR_RESPIRATION	180	-0.647674	-2.85654	1e-10	9.34e-09	7.05e-09	3207	tags=64%, list=16%, signal=54%	DHTKD1/SDHD/NNT/NDUFAF2/POLG2/FXN/SDHB/PDHB/SLC25A23/COQ10B/ETFA/NDUFAB1/DNAJC15/NDUFA10/IDH3B/OXA1L/MDH2/FLCN/MT-CO1/NDUFB3/ETFDH/FH/NDUFAF1/NDUFC2/OGDH/NDUFB6/AIFM2/CISD1/MDH1/SDHA/SUCLG1/FAHD1/SDHAF2/MTFR1L/NDUFA5/SNCA/PARK7/SURF1/SLC25A22/IDH3G/TRPV4/MT-ND4/COA6/UQCRH/NDUFV3/NDUFV1/NDUFB11/PRELID1/UQCC3/NDUFS3/COQ10A/UQCRB/IDH2/UQCRHL/NDUFB2/NDUFA9/NDUFS6/NDUFA12/ETFB/ISCU/NDUFB10/SLC25A18/CY…
GO_CELLULAR_RESPONSE_TO_ABIOTIC_STIMULUS	GO_CELLULAR_RESPONSE_TO_ABIOTIC_STIMULUS	318	0.27416	1.33114	0.00617255	0.0381824	0.028823	5423	tags=38%, list=28%, signal=28%	EPO/SFRP1/TLR8/GJA1/SFRP2/TLR7/ITGA2/CASP5/MFAP4/OPN3/PIEZO2/PTAFR/NEDD4/TLR4/SLC2A1/PTGER4/LRRC8C/RPE65/COL1A1/RAD9B/SDE2/SNAI2/PTGS2/TLR3/PTPRK/EGR1/RCSD1/EGFR/MYLK/ECT2/RHOB/TNFRSF10A/PIK3R1/TLR5/BDKRB2/DYSF/GPR88/MME/HMGA2/KDM4D/MYC/ERRFI1/RP1/NET1/SIRT1/CNGA1/LRRC8E/METAP2/ERCC4/BMP6/PDE2A/IFI16/DDX3X/FAS/PARP1/MAPK14/ATP1A2/RAD51AP1/POLH/RRH/REST/MTPN/IMPACT/TNFRSF8/GPLD1/YAP1/KCNJ2/NMT2/NF…
GO_CELLULAR_RESPONSE_TO_ACID_CHEMICAL	GO_CELLULAR_RESPONSE_TO_ACID_CHEMICAL	201	0.411756	1.88341	1.36e-07	5.58e-06	4.21e-06	4332	tags=41%, list=22%, signal=33%	PTGFR/SFRP1/PDGFRA/RORB/CYBB/EPHA3/FOLR2/KDR/PID1/COL3A1/TNC/WNT9B/COL4A1/PDGFD/CPS1/EDN1/PTAFR/COL1A2/BCL11A/NTRK2/MMP2/PTGER2/PDK4/LDLR/PTGER4/COL5A2/ZEB1/COL1A1/IRS1/P2RY6/LYN/GLRA2/EGR1/NTRK3/ABCB4/EGFR/KLF4/PDGFC/GNG2/UBR1/CREB1/WNT8B/ABL2/IPO5/TNFSF4/COL16A1/YES1/WNT5B/ATP7A/SETX/BRINP3/VEGFA/PTK7/YAP1/BRINP2/P2RY4/APOB/GCLM/SOX9/PINK1/CDK4/PKD2/CLDN1/PDGFB/PDK3/NR1H4/RET/AVPR1A/FZD4/FYN/PR…
GO_CELLULAR_RESPONSE_TO_ALCOHOL	GO_CELLULAR_RESPONSE_TO_ALCOHOL	84	0.459219	1.85947	5.92e-05	0.00097167	0.000733491	4765	tags=46%, list=24%, signal=35%	PTGFR/SFRP1/CYBB/TNC/ADCY7/PTGER2/INHBA/CTNNB1/PTGER4/ADCY2/P2RY6/GLRA2/BRCA1/ADCY1/KLF4/GNG2/AHR/LRP6/TNFSF4/PTCH1/ADCY3/ADCY8/KLF9/GNAI1/GPLD1/ATP2B1/P2RY4/CDK4/CYP7A1/ITPR2/MLC1/PRKAA1/XRN1/SPIDR/PRKAA2/GNB1/RAD51/HMGCS1/BLM
GO_CELLULAR_RESPONSE_TO_AMINO_ACID_STIMULUS	GO_CELLULAR_RESPONSE_TO_AMINO_ACID_STIMULUS	63	0.438555	1.69625	0.00232286	0.0181194	0.0136779	2433	tags=30%, list=12%, signal=27%	PDGFRA/CYBB/COL3A1/COL4A1/PDGFD/COL1A2/BCL11A/NTRK2/MMP2/COL5A2/ZEB1/COL1A1/GLRA2/EGFR/PDGFC/UBR1/IPO5/COL16A1/ATP7A
GO_CELLULAR_RESPONSE_TO_AMMONIUM_ION	GO_CELLULAR_RESPONSE_TO_AMMONIUM_ION	128	0.382489	1.65367	0.000545513	0.00600332	0.00453177	2753	tags=23%, list=14%, signal=20%	HTR6/GABRB3/HTR7/GABRB2/CHRM3/DRD1/PLCB1/HTR2B/HTR1B/PTAFR/FLNA/AOC1/HTR2A/CHRM4/HRH1/CRHBP/HTR1F/ATP2B4/HRH2/PRMT5/ROCK2/GNG2/CHRNB2/PTGER1/LRRK2/RGS4/GABPA/RGS9/ADCY8/GNAI3
GO_CELLULAR_RESPONSE_TO_AMYLOID_BETA	GO_CELLULAR_RESPONSE_TO_AMYLOID_BETA	37	0.5243	1.78156	0.00195494	0.0159334	0.0120277	4296	tags=54%, list=22%, signal=42%	FPR2/ITGA4/GJA1/EPHA4/LRP1/GRM5/TLR4/CACNA2D1/ICAM1/APP/VCAM1/SNX6/TLR6/BCL2L11/PARP1/BACE1/PRNP/FYN/CD36/IGF1R
GO_CELLULAR_RESPONSE_TO_BIOTIC_STIMULUS	GO_CELLULAR_RESPONSE_TO_BIOTIC_STIMULUS	231	0.385983	1.80929	4.95e-07	1.71e-05	1.29e-05	4712	tags=42%, list=24%, signal=32%	MRC1/CTSG/CXCL6/NOS2/IL10/PDCD1LG2/CXCL5/TICAM2/TFPI/PTAFR/PLSCR4/CDK19/NLRP3/CX3CR1/CMPK2/PDE4B/VIM/EDNRB/TLR4/CEBPE/ADAM9/TLR1/SERPINE1/SCIMP/CD80/IRF8/IL6/MTDH/AXL/CDC73/IL12A/LYN/CD180/NUGGC/NOS3/APAF1/PF4V1/TXNIP/ICAM1/MEF2C/CD86/FZD5/CXCL11/LBP/TNFSF4/TLR6/IRAK2/SASH1/PPBP/BMP6/BCL2L11/MAPK14/SGMS1/BPI/CARD17/MALT1/SMC1A/KLRC4-KLRK1/TNFAIP3/CXCL8/CXCL10/HCK/CLEC7A/NFKB1/PPP1R15B/TBXA2R/PRKC…
GO_CELLULAR_RESPONSE_TO_DRUG	GO_CELLULAR_RESPONSE_TO_DRUG	407	0.325418	1.61268	2.4e-06	6.67e-05	5.03e-05	4292	tags=34%, list=22%, signal=27%	HTR6/SFRP1/HTR7/CYBB/CHRM3/ACER2/DRD1/P2RY12/NOS2/IL10/PLCB1/FOLR2/KDR/HGF/HTR2B/ETS1/HTR1B/CYP1B1/ADCY7/PDGFD/EDN1/PTAFR/FLNA/AOC1/HTR2A/NTRK1/PDE4B/BCL11A/VIM/CHRM4/HRH1/TFRC/P2RY1/CTNNB1/CRHBP/AIM2/ADCY2/IL6/HTR1F/AXL/ATP2B4/B2M/PTGS2/TLR3/HRH2/UGT3A2/GLRA2/NR3C1/EGR1/PRMT5/ADIPOQ/EGFR/BRCA1/ECT2/ADCY1/PDXP/ROCK2/SLC8A1/RHOB/KLF4/ICAM1/GNG2/CHRNB2/AHR/PTGER1/DPEP1/AGTR2/MEF2C/HMGA2/PSAP/MYC/LR…
GO_CELLULAR_RESPONSE_TO_EXTERNAL_STIMULUS	GO_CELLULAR_RESPONSE_TO_EXTERNAL_STIMULUS	320	0.323973	1.57886	4.34e-05	0.000742534	0.000560522	4269	tags=35%, list=22%, signal=28%	SFRP1/TLR8/CYBB/ITGA4/GJA1/P2RY12/SFRP2/TLR7/FOLR2/CASR/ITGA2/FOXA3/CASP5/BHLHA15/TNC/PIEZO2/WNT9B/POSTN/AOC1/PTPRC/BCL11A/KIF26A/KLF10/BMPR2/P2RY1/TLR4/PDK4/PHEX/SLC2A1/PTGER4/FOXA2/HSPA8/DSC2/AXL/COL1A1/SNAI2/PTGS2/TLR3/LYN/EGFR/PDXP/TNFRSF10A/MED1/ICAM1/TLR5/VCAM1/KCNB1/EIF2AK2/MYOCD/LRRK2/STK24/PRKD1/SIRT1/BMP6/FADS1/PDE2A/IFI16/FAS/ADORA2B/CDKN2B/XPR1/ATP1A2/FOXO1/CBL/RALB/INHBB/GDAP1/PIK3C2…
GO_CELLULAR_RESPONSE_TO_EXTRACELLULAR_STIMULUS	GO_CELLULAR_RESPONSE_TO_EXTRACELLULAR_STIMULUS	250	0.315864	1.48833	0.000771188	0.00786374	0.00593616	4249	tags=34%, list=22%, signal=27%	SFRP1/CYBB/ITGA4/P2RY12/SFRP2/FOLR2/CASR/FOXA3/BHLHA15/TNC/WNT9B/POSTN/AOC1/PTPRC/BCL11A/KIF26A/KLF10/BMPR2/P2RY1/PDK4/PHEX/SLC2A1/FOXA2/HSPA8/DSC2/AXL/COL1A1/SNAI2/PTGS2/LYN/PDXP/MED1/ICAM1/VCAM1/KCNB1/EIF2AK2/MYOCD/LRRK2/STK24/PRKD1/SIRT1/FADS1/IFI16/FAS/ADORA2B/CDKN2B/XPR1/FOXO1/CBL/RALB/INHBB/GDAP1/PIK3C2B/IMPACT/HSP90B1/BCL2/MYOD1/PIK3R4/FAM107A/ATP2B1/ITGA6/WRN/P2RY4/UCN2/TRPV1/P2RY2/NCOA1/…
GO_CELLULAR_RESPONSE_TO_FATTY_ACID	GO_CELLULAR_RESPONSE_TO_FATTY_ACID	55	0.50144	1.86771	0.00030609	0.00379733	0.00286651	4556	tags=49%, list=23%, signal=38%	PTGFR/SFRP1/PID1/TNC/CPS1/EDN1/PTAFR/PTGER2/PDK4/LDLR/PTGER4/IRS1/P2RY6/GNG2/CREB1/TNFSF4/P2RY4/APOB/CDK4/CLDN1/PDK3/NR1H4/PRKAA1/OR51E2/PRKAA2/XRCC5/GNB1
GO_CELLULAR_RESPONSE_TO_KETONE	GO_CELLULAR_RESPONSE_TO_KETONE	93	0.392802	1.60468	0.0014081	0.0123944	0.00935623	4637	tags=41%, list=24%, signal=31%	PTGFR/SFRP1/TNC/PTGER2/PTGER4/ADCY2/P2RY6/UGT3A2/NR3C1/EGFR/ADCY1/ROCK2/KLF4/MSN/ICAM1/GNG2/AHR/AGTR2/TNFSF4/ERRFI1/ADCY3/SIRT1/ADCY8/CDC5L/FOXO1/KLF9/GNAI1/DDIT4/ATP2B1/P2RY4/AR/CDK4/PRKAA1/XRN1/PRKAA2/USP8/GNB1/FECH
GO_CELLULAR_RESPONSE_TO_NUTRIENT	GO_CELLULAR_RESPONSE_TO_NUTRIENT	68	0.413234	1.61436	0.00407549	0.0278492	0.0210227	4062	tags=43%, list=21%, signal=34%	SFRP1/CYBB/P2RY12/FOLR2/CASR/TNC/POSTN/BCL11A/P2RY1/PHEX/FOXA2/COL1A1/SNAI2/PTGS2/PDXP/MED1/CDKN2B/GDAP1/HSP90B1/ATP2B1/P2RY4/TRPV1/P2RY2/NCOA1/NR1H4/FYN/BRIP1/SSH1/TAF1
GO_CELLULAR_RESPONSE_TO_PEPTIDE	GO_CELLULAR_RESPONSE_TO_PEPTIDE	368	0.27375	1.34452	0.00230977	0.0180802	0.0136483	3976	tags=30%, list=20%, signal=25%	FPR2/GPR21/ITGA4/GJA1/FBN1/CASR/GLP1R/PID1/IGF2/CRHR1/EPHA4/ADCY7/CPS1/PRKDC/LRP1/EDN1/STAT1/GRM5/VIM/KLF10/PRKCQ/TLR4/PDK4/CACNA2D1/FOXC2/CRHBP/SORL1/PRKCB/PIK3CA/DENND4C/ADCY2/ROCK1/KLF11/OSBPL8/RPE65/KL/IRS1/LYN/AGTR1/ADIPOQ/APPL1/ADCY1/ROCK2/KLF4/PRKAR2B/ZNF106/PIK3R1/ICAM1/RAB31/APP/HDAC9/TSHR/VCAM1/SNX6/AGTR2/CREB1/REG1A/APC/RAB8B/IGFBP1/CAV1/ERRFI1/SERPINA12/TLR6/GHR/ADCY3/SIRT1/MBD5/FER/B…
GO_CELLULAR_RESPONSE_TO_PROSTAGLANDIN_E_STIMULUS	GO_CELLULAR_RESPONSE_TO_PROSTAGLANDIN_E_STIMULUS	16	0.643884	1.77628	0.00571208	0.0359963	0.0271728	4556	tags=62%, list=23%, signal=48%	SFRP1/PTGER2/PTGER4/P2RY6/GNG2/TNFSF4/P2RY4/PRKAA1/PRKAA2/GNB1
GO_CELLULAR_RESPONSE_TO_PROSTAGLANDIN_STIMULUS	GO_CELLULAR_RESPONSE_TO_PROSTAGLANDIN_STIMULUS	22	0.609695	1.83713	0.00130569	0.011706	0.00883658	4556	tags=59%, list=23%, signal=45%	PTGFR/SFRP1/TNC/PTGER2/PTGER4/P2RY6/GNG2/TNFSF4/P2RY4/APOB/PRKAA1/PRKAA2/GNB1
GO_CELLULAR_RESPONSE_TO_VASCULAR_ENDOTHELIAL_GROWTH_FACTOR_STIMULUS	GO_CELLULAR_RESPONSE_TO_VASCULAR_ENDOTHELIAL_GROWTH_FACTOR_STIMULUS	51	0.49365	1.81855	0.000700653	0.00727036	0.00548822	3972	tags=47%, list=20%, signal=38%	PDGFRA/DCN/ROBO1/KDR/FLT1/NRP1/NRP2/SMOC2/ADAMTS12/EGR3/GAS1/FLT3/VCAM1/PDGFRB/PRKD1/MAPK14/GAB1/NOTCH1/SPRY2/VEGFA/FOXC1/HRG/FLT4/NUS1
GO_CELLULAR_RESPONSE_TO_XENOBIOTIC_STIMULUS	GO_CELLULAR_RESPONSE_TO_XENOBIOTIC_STIMULUS	178	-0.359862	-1.57975	0.00091205	0.00899099	0.00678709	3585	tags=34%, list=18%, signal=28%	GLYAT/RYR3/UGT2B11/UGT1A8/RYR2/AOC2/MARC2/PCK1/POR/OPRM1/EPHX2/MGST3/ACY3/ACSL1/DNMT3B/CYP2A7/GSTM1/ABCC2/STAR/GUK1/UGT2B28/CYP2A13/CYP46A1/HSF1/ACSM1/GRIN1/LPO/CYP2A6/EIF4EBP1/ACAA1/MSTN/GSTM2/CYP3A4/CYP2B6/ALDH3A1/GSTO1/MGST2/CES3/SULT1A1/AKR1C1/GSTM4/NR1I2/GSTA3/TMEM38A/SULT1A2/CYP2F1/NQO2/ACY1/CYP2D6/PPARGC1A/ACSM2B/UGT1A7/CYP2C8/SULT1A3/CYP2E1/CYP1A2/CSAD/CYP3A5/CYP2C9/AKR7A3
GO_CENTRAL_NERVOUS_SYSTEM_NEURON_AXONOGENESIS	GO_CENTRAL_NERVOUS_SYSTEM_NEURON_AXONOGENESIS	34	0.544674	1.81605	0.0011341	0.0105619	0.0079729	3725	tags=50%, list=19%, signal=41%	NR2E1/EPHA4/PLXNA4/EPHB2/NIN/MYCBP2/ZEB2/CDH11/EPHB1/CHRNB2/DCC/GLI2/EPHB3/ADARB1/HSP90AB1/FBXO45/PAFAH1B1
GO_CENTRAL_NERVOUS_SYSTEM_NEURON_DEVELOPMENT	GO_CENTRAL_NERVOUS_SYSTEM_NEURON_DEVELOPMENT	78	0.415878	1.65513	0.00190413	0.0155948	0.0117722	2799	tags=37%, list=14%, signal=32%	DRD1/ROBO1/NR2E1/SLC4A10/SEMA3A/EPHA4/PLXNA4/EPHB2/NRP1/GBX2/NRP2/NTRK2/NIN/MYCBP2/ZEB2/CDH11/EPHB1/ROBO2/DISC1/SOX1/CHRNB2/DCC/FOXG1/LHX6/GLI2/ATP7A/EPHB3/ADARB1/HSP90AB1
GO_CENTRAL_NERVOUS_SYSTEM_NEURON_DIFFERENTIATION	GO_CENTRAL_NERVOUS_SYSTEM_NEURON_DIFFERENTIATION	182	0.367237	1.65976	5.87e-05	0.000966648	0.0007297	3774	tags=38%, list=19%, signal=31%	SFRP1/DRD1/SFRP2/ROBO1/NR2E1/SLC4A10/SEMA3A/PROX1/EPHA4/WNT9B/PLXNA4/EPHB2/NRP1/GBX2/DYNC2H1/NRP2/GLI3/CSF1R/NTRK2/MDGA2/NIN/INHBA/CTNNB1/MYCBP2/ZEB2/CDH11/EPHB1/ROBO2/DISC1/OPHN1/B2M/SOX1/UNC5D/DLX2/SPOCK1/SALL1/CHRNB2/DCC/LRP6/FOXG1/CBLN1/LHX6/GLI2/TBX20/FZD1/PTCH1/GSX2/ATP7A/POU4F1/PAX6/GDF7/AGTPBP1/EPHB3/ADARB1/HSP90AB1/MTPN/BCL11B/C21orf91/FAIM2/EOMES/DKK1/ISL2/LHX8/NKX2-2/FBXO45/HERC1/DLX1/…
GO_CENTRAL_NERVOUS_SYSTEM_PROJECTION_NEURON_AXONOGENESIS	GO_CENTRAL_NERVOUS_SYSTEM_PROJECTION_NEURON_AXONOGENESIS	24	0.68307	2.09006	2.14e-05	0.000420026	0.000317068	3725	tags=67%, list=19%, signal=54%	NR2E1/EPHA4/PLXNA4/EPHB2/NIN/MYCBP2/ZEB2/CDH11/EPHB1/CHRNB2/DCC/GLI2/EPHB3/ADARB1/FBXO45/PAFAH1B1
GO_CEREBRAL_CORTEX_CELL_MIGRATION	GO_CEREBRAL_CORTEX_CELL_MIGRATION	42	0.528845	1.85432	0.000499827	0.00565349	0.00426768	4602	tags=55%, list=23%, signal=42%	HTR6/P2RY12/ROBO1/NR2E1/SEMA3A/NRP1/NRP2/GLI3/DIXDC1/CTNNB1/DISC1/RELN/EGFR/FOXG1/LHX6/DAB1/FBXO45/SRGAP2/PAFAH1B1/CDK5R2/SRGAP2C/FUT10/RHOA
GO_CEREBRAL_CORTEX_DEVELOPMENT	GO_CEREBRAL_CORTEX_DEVELOPMENT	112	0.421853	1.78855	0.000118847	0.00176709	0.00133393	3725	tags=35%, list=19%, signal=28%	HTR6/P2RY12/ROBO1/NR2E1/PLCB1/CDH2/SEMA3A/COL3A1/FAT4/LRP1/FLNA/NRP1/NRP2/GLI3/NTRK2/DIXDC1/CTNNB1/PAX5/SLC2A1/DISC1/RELN/KIF14/EGFR/TACC1/LRP6/ASPM/FOXG1/BTBD3/LHX6/PAX6/EOMES/CEP120/DAB1/NF1/NCOA1/FBXO45/GNG12/SRGAP2/PAFAH1B1
GO_CEREBRAL_CORTEX_RADIALLY_ORIENTED_CELL_MIGRATION	GO_CEREBRAL_CORTEX_RADIALLY_ORIENTED_CELL_MIGRATION	28	0.580814	1.84399	0.000511618	0.00572399	0.0043209	5534	tags=68%, list=28%, signal=49%	P2RY12/NR2E1/GLI3/DIXDC1/CTNNB1/DISC1/RELN/FOXG1/LHX6/DAB1/FBXO45/SRGAP2/PAFAH1B1/CDK5R2/SRGAP2C/FUT10/SYNE2/SUN2/NDEL1
GO_CHEMOKINE_ACTIVITY	GO_CHEMOKINE_ACTIVITY	47	0.445099	1.60552	0.00600253	0.0373713	0.0282107	4082	tags=40%, list=21%, signal=32%	CXCL6/CCL13/CXCL5/CCL24/CCL11/CCL26/CXCL12/CCL7/PF4V1/CXCL11/PPBP/CCL19/CCL28/CXCL8/CXCL10/CCL20/CXCL9/CXCL3/CCL23
GO_CHEMOKINE_BINDING	GO_CHEMOKINE_BINDING	32	0.695818	2.28052	4.1e-07	1.45e-05	1.1e-05	1445	tags=47%, list=7%, signal=44%	ITGA4/ITGB3/ITGB1/CCR8/CCR4/CXCR5/XCR1/CCR6/A2M/CX3CR1/ITGAV/CCR2/CCR1/CXCR1/CXCR2
GO_CHEMOKINE_PRODUCTION	GO_CHEMOKINE_PRODUCTION	83	0.437619	1.77078	0.000427983	0.00500582	0.00377878	3816	tags=42%, list=19%, signal=34%	CXCL6/IL10/TLR7/TSLP/POSTN/LRP1/MEFV/CSF1R/S100A9/TLR4/ADAM17/IL1RL1/IL6/ADCYAP1/SNAI2/TLR3/EGR1/ADIPOQ/KLF4/APP/EIF2AK2/C1QTNF3/IL7/SOCS5/LBP/TNFSF4/CD74/DDX3X/ADORA2B/CLEC7A/IL6R/ELANE/IL33/NR1H4/AIF1
GO_CHEMOKINE_RECEPTOR_BINDING	GO_CHEMOKINE_RECEPTOR_BINDING	61	0.427005	1.62466	0.00376346	0.0262505	0.0198159	3378	tags=34%, list=17%, signal=29%	CXCL6/CCL13/CXCL5/CCL24/CCL11/STAT1/CCR2/CCL26/CXCL12/CCL7/PF4V1/CXCL11/PPBP/CCL19/CCL28/CXCL8/STAT3/CXCL10/CCL20/ITCH/CXCL9
GO_CHLORIDE_TRANSPORT	GO_CHLORIDE_TRANSPORT	107	0.359746	1.51112	0.00568815	0.0358791	0.0270843	1866	tags=25%, list=9%, signal=23%	GABRB3/SLC12A1/PRKG2/GABRB2/CLIC5/GABRA2/GABRQ/SLC4A10/CASR/GABRG1/PTAFR/TTYH2/CLIC4/GABRP/GRM5/GABRA3/SLC1A3/ANO3/GABRD/SLC12A2/ABCB1/ANO6/P2RY6/GLRA2/GABRR1/SLC26A2/SLC12A3
GO_CHONDROCYTE_DEVELOPMENT	GO_CHONDROCYTE_DEVELOPMENT	44	0.534831	1.88741	0.000368619	0.00439467	0.00331744	5016	tags=57%, list=25%, signal=42%	COL11A1/SFRP2/TGFBR2/COL6A3/SULF1/COL14A1/COL12A1/SCARA3/VIT/BMPR2/CHSY1/SHOX2/MATN3/COMP/RUNX2/SOX9/MATN2/PTHLH/RARG/VWA1/COL6A2/MEX3C/EIF2AK3/SULF2/CHST11
GO_CHONDROCYTE_DIFFERENTIATION	GO_CHONDROCYTE_DIFFERENTIATION	116	0.456482	1.94259	3.38e-06	8.94e-05	6.74e-05	5016	tags=49%, list=25%, signal=37%	COL11A1/TGFBI/SFRP2/TGFBR2/COL6A3/CYTL1/GREM1/SULF1/COL14A1/COL12A1/LOXL2/SCARA3/VIT/GLI3/BMPR2/EFEMP1/CTNNB1/ADAMTS12/CHSY1/SNAI2/GDF5/TRIP11/MEF2C/TRPS1/BMP4/HMGA2/GLI2/RUNX1/WNT5B/BMP6/ADAMTS7/MAPK14/SHOX2/MATN3/GDF6/ACVRL1/LTBP3/GPLD1/COMP/CREB3L2/RUNX2/SOX9/MATN2/SOX5/PTHLH/TGFB1/BMP2/RARG/VWA1/COL2A1/COL6A2/RARB/MEX3C/EIF2AK3/TGFBR1/SULF2/CHST11
GO_CHONDROITIN_SULFATE_BIOSYNTHETIC_PROCESS	GO_CHONDROITIN_SULFATE_BIOSYNTHETIC_PROCESS	26	0.62131	1.92314	0.000502143	0.00565563	0.0042693	2815	tags=54%, list=14%, signal=46%	CHST9/DCN/VCAN/XYLT1/DSE/CHSY1/CHSY3/CHST15/CSGALNACT1/CHST3/CSGALNACT2/CHST7/UGDH/CSPG4
GO_CHONDROITIN_SULFATE_PROTEOGLYCAN_BIOSYNTHETIC_PROCESS	GO_CHONDROITIN_SULFATE_PROTEOGLYCAN_BIOSYNTHETIC_PROCESS	31	0.558311	1.8228	0.000962557	0.00932598	0.00703997	2815	tags=48%, list=14%, signal=42%	CHST9/DCN/VCAN/CYTL1/XYLT1/DSE/CHSY1/CHSY3/CHST15/CSGALNACT1/CHST3/CSGALNACT2/CHST7/UGDH/CSPG4
GO_CLATHRIN_COATED_VESICLE_MEMBRANE	GO_CLATHRIN_COATED_VESICLE_MEMBRANE	110	0.346477	1.46476	0.00726586	0.0428935	0.0323793	2645	tags=30%, list=13%, signal=26%	RASSF9/TGFA/BTBD8/ROR2/IL7R/LRP2/SYT9/TFRC/LDLR/SLC18A2/TGOLN2/HSPA8/M6PR/SGIP1/HLA-DRA/AVPR2/HLA-DQA2/EREG/EGFR/CD3G/FZD5/CEMIP/HLA-DRB5/SLC18A3/SYT1/AREG/HBEGF/CD74/HLA-DPA1/CLTC/HIP1/IGF2R/ADCY8
GO_COA_HYDROLASE_ACTIVITY	GO_COA_HYDROLASE_ACTIVITY	21	-0.641103	-1.8699	0.00127285	0.0114881	0.00867207	4292	tags=67%, list=22%, signal=52%	ACOT7/ACSBG2/NUDT19/NUDT7/ACOT2/GCDH/ACOT13/THEM4/ACOT4/ACOT8/ACOT11/ACOT6/ACOT1/ACOT12
GO_COAGULATION	GO_COAGULATION	322	0.386237	1.88161	2.14e-09	1.37e-07	1.03e-07	3996	tags=36%, list=20%, signal=29%	F13A1/PDGFRA/PIK3CG/FGB/FAP/ITGB3/P2RY12/THBS1/VWF/ITGA2/GP5/COL3A1/TFPI/F3/TSPAN8/PLG/EDN1/FLNA/DOCK9/COL1A2/A2M/F8/MMRN1/DOCK11/F2RL3/F2R/PAPSS2/UBASH3B/ZFPM2/THBD/GATA5/PRKCQ/FGA/CD34/P2RY1/TLR4/SERPINE1/FOXA2/SERPINB2/PRKCB/PIK3CA/KRT1/IL6/FGG/AXL/COL1A1/ANO6/DGKB/ILK/LYN/HPSE/GNA13/PROS1/NOS3/EHD3/PF4V1/MPL/PRKAR2B/PIK3R1/GNG2/SH2B3/FBLN1/PIK3CB/PRKCH/DOCK1/STXBP1/ADRA2A/ITPR3/PLEK/PEAR1/JMJ…
GO_COCHLEA_DEVELOPMENT	GO_COCHLEA_DEVELOPMENT	51	0.515611	1.89945	0.000211723	0.00283591	0.00214076	3398	tags=43%, list=17%, signal=36%	KCNK2/GABRB3/GABRB2/TIFAB/EPHA4/SLITRK6/DCHS1/SLC17A8/FRZB/KCNK3/MYO3A/ZEB1/CTHRC1/EYA1/NTRK3/PSAP/GLI2/ADAM10/SOBP/PTK7/MCM2/SOX9
GO_COENZYME_BINDING	GO_COENZYME_BINDING	276	-0.403208	-1.86778	1.48e-07	5.95e-06	4.49e-06	4623	tags=43%, list=23%, signal=33%	ACOX2/NDUFS2/DHTKD1/PYGB/NNT/HIBADH/DUS4L/GRHPR/ACAD8/PRMT1/MMACHC/XDH/ACOT7/ALDH1A1/ALDH1A3/HMGCL/ECI2/IVD/CBR4/SIRT5/SIRT2/ETFA/ACAT1/IDH3B/NOX4/DUS2/GCDH/ATAT1/MARC2/DUS3L/POR/ILVBL/METTL3/ETFDH/SDS/OGDH/AIFM2/MDH1/GSR/SDHA/SOAT2/PARP15/MOCOS/PHYH/P4HTM/TP53I3/AGXT2/SIRT4/ALDH2/PPOX/CYB5R2/HAO1/ABAT/SUOX/THNSL2/NFS1/DBI/PDXK/DHCR7/QDPR/ACAD10/GFER/NOX1/ACBD4/COQ6/SDSL/IDH3G/CTBP1/TSTA3/GOT2/ND…
GO_COENZYME_BIOSYNTHETIC_PROCESS	GO_COENZYME_BIOSYNTHETIC_PROCESS	137	-0.393212	-1.67099	0.000419405	0.0049216	0.0037152	4344	tags=41%, list=22%, signal=32%	AFMID/ACOT7/PDHB/MLYCD/ACSBG2/CBR4/COQ10B/PARP10/NMNAT3/FPGS/SLC22A13/ACAT1/PCBD2/GCDH/HAAO/FLAD1/COASY/MOCS2/ACSL1/ACSF3/PPCDC/ELOVL7/MOCOS/SLC25A16/NFS1/PDXK/DCAKD/AKR1A1/SNCA/QDPR/PDSS1/ACSS1/COQ6/RGN/ACSS2/TECR/ACACB/SLC25A1/PCBD1/QPRT/PTS/SPR/COQ10A/IDH2/MPC1/GSTZ1/NAPRT/COQ3/NDUFA9/COQ4/PDHA1/NADSYN1/COQ9/ACSBG1/ASPDH/NMRK2
GO_COENZYME_METABOLIC_PROCESS	GO_COENZYME_METABOLIC_PROCESS	243	-0.370962	-1.68883	1.92e-05	0.000386606	0.00029184	4355	tags=45%, list=22%, signal=36%	MPC2/CYP4F11/ALDH1L1/HSD17B8/FDXR/MRI1/NUDT13/SLC5A6/AADAT/ACSL6/SLC19A1/AHCYL2/MAT1A/PMVK/ACSF2/NMRK1/NUDT17/AFMID/ACOT7/HMGCL/PDHB/MCCC2/CYP4F2/PEMT/MLYCD/MVD/ACSBG2/CBR4/MCEE/COQ10B/PARP10/NMNAT3/FPGS/SLC22A13/MTHFD2L/GLYAT/ACAT1/NUDT7/PCBD2/ACOT2/GCDH/ACOT13/ABCD1/HAAO/FLAD1/COASY/THEM4/BHMT2/PCCB/OXSM/MOCS2/ACSL1/OGDH/ACSF3/PPCDC/ELOVL7/MOCOS/SUCLG1/SLC25A16/ACSM1/NFS1/DBI/PDXK/DCAKD/AKR1A1/…
GO_COFACTOR_BINDING	GO_COFACTOR_BINDING	480	-0.384024	-1.87343	1e-10	9.34e-09	7.05e-09	4623	tags=41%, list=23%, signal=32%	ACOX2/NDUFS2/VKORC1/DHTKD1/SDHD/PYGB/NNT/HIBADH/DUS4L/SLC48A1/GRHPR/CYP4Z1/CYP24A1/ACAD8/PRMT1/MMACHC/FXN/XDH/SDHB/ACOT7/CYP4A22/ALDH1A1/ALDH1A3/CISD3/HMGCL/ECI2/CYP4F2/IVD/CBR4/SIRT5/SIRT2/COQ10B/EIF2AK1/CYP4V2/CYP26C1/ETFA/CYP4F8/NDUFAB1/ACAT1/IDH3B/NOX4/DUS2/CYB561D2/GCDH/AOC2/ATAT1/MARC2/MT-CO1/SRC/DUS3L/POR/ILVBL/METTL3/ETFDH/SDS/ABCB6/RSAD1/OGDH/MMAB/CYP2A7/GSTM1/AIFM2/CISD1/MDH1/GSR/CDK5RA…
GO_COFACTOR_BIOSYNTHETIC_PROCESS	GO_COFACTOR_BIOSYNTHETIC_PROCESS	215	-0.408794	-1.83448	7.92e-07	2.55e-05	1.92e-05	4344	tags=40%, list=22%, signal=32%	AFMID/MMACHC/FXN/ACOT7/PDHB/MLYCD/ACSBG2/CBR4/COQ10B/PARP10/NMNAT3/FPGS/SLC22A13/ACAT1/PCBD2/GGCT/GCDH/HAAO/FLAD1/COASY/MOCS2/ABCB6/RSAD1/UROD/ACSL1/ACSF3/MMAB/PPCDC/ELOVL7/SOD1/UROS/MOCOS/CYBA/PPOX/TSPO/SLC25A16/NFS1/PDXK/DCAKD/AKR1A1/SNCA/QDPR/PDSS1/ACSS1/ZNF205/COQ6/CHAC1/GGT6/RGN/ACSS2/OPLAH/TECR/MPV17L/ACACB/SLC25A1/NDOR1/PCBD1/QPRT/GSS/MGST2/HMBS/NUBP2/PTS/BDH2/SPR/COQ10A/IDH2/MPC1/DUOX1/GS…
GO_COFACTOR_CATABOLIC_PROCESS	GO_COFACTOR_CATABOLIC_PROCESS	65	-0.453088	-1.69512	0.00145971	0.0127123	0.0095962	6183	tags=57%, list=31%, signal=39%	PRDX6/DUOX2/HMOX1/MTHFS/PRDX1/AHCY/HBE1/APOA4/CYP4F11/ALDH1L1/NUDT13/GGT2/BLVRA/NNT/NUDT17/ACOT7/CYP4F2/ACAT1/NUDT7/GPX3/ABCD1/GGTLC2/HMOX2/BLVRB/SNCA/LPO/CHAC1/HBB/PRDX2/GPX1/GGTLC3/DUOX1/HBA1/PRDX5/UGT1A4/MT3/HBA2
GO_COFACTOR_METABOLIC_PROCESS	GO_COFACTOR_METABOLIC_PROCESS	428	-0.391858	-1.88885	1e-10	9.34e-09	7.05e-09	4355	tags=38%, list=22%, signal=30%	NUDT17/AFMID/MMACHC/FXN/ACOT7/HMGCL/PDHB/MCCC2/CYP4F2/PEMT/MLYCD/MVD/ACSBG2/CBR4/MCEE/COQ10B/EIF2AK1/PARP10/NMNAT3/FPGS/SLC22A13/MTHFD2L/GLYAT/ACAT1/NUDT7/MMP3/PCBD2/PRSS3/GGCT/GPX3/ACOT2/GCDH/ACOT13/ABCD1/GGTLC2/HAAO/FLAD1/COASY/THEM4/BHMT2/PCCB/OXSM/MOCS2/ABCB6/RSAD1/UROD/ACSL1/OGDH/ACSF3/MMAB/GSTM1/PPCDC/GCHFR/GSR/ELOVL7/SOD1/HMOX2/BLVRB/UROS/MOCOS/SUCLG1/CYBA/PPOX/TSPO/SLC25A16/ACSM1/NFS1/DBI…
GO_COGNITION	GO_COGNITION	288	0.389977	1.86492	3.22e-08	1.61e-06	1.22e-06	4237	tags=38%, list=21%, signal=30%	KCNK2/SORCS3/TNR/BCHE/POMK/NETO1/DRD1/ITGB1/PLCB1/SYT11/GLP1R/TIFAB/DNAH11/SLC8A3/GRIN2A/GRPR/CCL11/EPHB2/HTR2A/GRM5/SYT4/NTRK1/CX3CR1/MGAT3/GRIN2B/BDNF/NTRK2/ITGA8/HRH1/SHROOM4/RAG1/LDLR/TMOD2/CRHBP/PJA2/GRIA1/AFF2/KALRN/B2M/PTGS2/RELN/HRH2/HLA-DRA/ACTR2/CAMK4/PTCHD1/SHC3/EGFR/S100B/GPR155/EGR2/ADCY1/PRKAR2B/ITGA5/APP/CHRNB2/KCNK10/GPR88/CREB1/ATXN1/CNR1/KCNAB1/MEF2C/ITPR3/MME/PPP1R1B/ADCY3/MEIS…
GO_COLLAGEN_ACTIVATED_SIGNALING_PATHWAY	GO_COLLAGEN_ACTIVATED_SIGNALING_PATHWAY	14	0.718461	1.90864	0.000574713	0.00619622	0.00467738	1369	tags=57%, list=7%, signal=53%	ITGA2/COL4A1/COL4A6/UBASH3B/DDR2/ITGA11/COL4A2/COL1A1
GO_COLLAGEN_BINDING	GO_COLLAGEN_BINDING	67	0.631561	2.44746	9.52e-10	7.03e-08	5.31e-08	2619	tags=49%, list=13%, signal=43%	DCN/LUM/TGFBI/NID2/ABI3BP/FN1/ITGB1/THBS1/VWF/LOX/ITGA2/PODN/SPARC/LRRC15/ITGA9/PCOLCE2/COL14A1/NID1/DDR2/ADAM9/ITGA11/MRC2/ITGA1/ANTXR1/ECM2/SPOCK1/SPOCK3/ASPN/MMP12/MMP13/AEBP1/CTSS/SPARCL1
GO_COLLAGEN_CONTAINING_EXTRACELLULAR_MATRIX	GO_COLLAGEN_CONTAINING_EXTRACELLULAR_MATRIX	401	0.49232	2.44138	1e-10	9.34e-09	7.05e-09	3474	tags=43%, list=18%, signal=36%	F13A1/OMD/COL11A1/TNR/TIMP3/CPA3/SFRP1/HSPG2/COL21A1/OGN/COL25A1/DCN/LUM/EGFL6/TGFBI/CTSG/MXRA5/FGB/ADAMDEC1/GDF10/NID2/ABI3BP/GPC5/SFRP2/FN1/FBN2/VCAN/SPON1/GPC6/COL15A1/THBS1/HMCN1/FBN1/TNXB/FLG/PODNL1/CDH2/VWF/LEFTY2/PCSK6/TGFB2/CMA1/COL6A3/CLC/PODN/MFAP4/GREM1/SPARC/SULF1/FGL2/LRRC15/COL3A1/COL10A1/FGF10/DPT/TNC/NDP/F3/LAMC2/CDH13/COL14A1/COL4A1/POSTN/COL17A1/COL12A1/PLG/LOXL2/FRAS1/SCARA3/NI…
GO_COLLAGEN_FIBRIL_ORGANIZATION	GO_COLLAGEN_FIBRIL_ORGANIZATION	52	0.632654	2.3402	6.5e-08	2.88e-06	2.17e-06	2483	tags=52%, list=13%, signal=46%	COL11A1/LUM/SFRP2/TNXB/TGFB2/LOX/GREM1/COL3A1/DPT/CYP1B1/COL14A1/COL12A1/LOXL2/COL1A2/P4HA1/DDR2/PXDN/COL5A1/FMOD/PLOD2/FOXC2/COL5A2/COL1A1/EMILIN1/AEBP1/ATP7A/RB1
GO_COLLAGEN_METABOLIC_PROCESS	GO_COLLAGEN_METABOLIC_PROCESS	102	0.385263	1.61165	0.00215718	0.0172063	0.0129886	2832	tags=30%, list=14%, signal=26%	FAP/SERPINB7/ITGB1/COL15A1/TNXB/ITGA2/MFAP4/MMP16/COL1A2/TRAM2/F2R/VIM/MMP2/COL5A1/PLOD2/MRC2/IL6/KLK6/COL1A1/EMILIN1/P3H2/MMP8/MMP10/PDGFRB/BMP4/MMP12/ERRFI1/MMP13/CTSS/MMP28/COL13A1
GO_COLLAGEN_TRIMER	GO_COLLAGEN_TRIMER	87	0.553594	2.24592	2.31e-08	1.18e-06	8.94e-07	2273	tags=43%, list=12%, signal=38%	COL11A1/COL21A1/COL25A1/DCN/LUM/COL15A1/LOX/COL6A3/COL3A1/COL10A1/COL14A1/MSR1/COL4A1/COL17A1/COL12A1/C1QL4/SCARA3/COL1A2/C1QTNF7/COL8A1/COL4A6/COL5A1/COL5A2/CTHRC1/C1QB/COL4A2/COL1A1/EMILIN1/C1QC/ADIPOQ/COL8A2/FCN2/C1QTNF3/SFTPD/MARCO/COL16A1/EMILIN2
GO_COMPLEMENT_ACTIVATION	GO_COMPLEMENT_ACTIVATION	68	0.439449	1.71677	0.00132231	0.0117921	0.00890158	2597	tags=31%, list=13%, signal=27%	CR1/C7/C4A/VSIG4/CFH/C4B/A2M/MASP1/CFHR1/C3/CD5L/C3AR1/KRT1/C1QB/C1QC/PROS1/FCN2/C5AR2/C1R/C1S/C1QA
GO_COMPLEMENT_BINDING	GO_COMPLEMENT_BINDING	21	0.622125	1.84861	0.00115777	0.0107082	0.00808338	429	tags=33%, list=2%, signal=33%	MEGF10/CR1/PTX3/C4A/CD93/VSIG4/C4B
GO_COMPLEMENT_RECEPTOR_MEDIATED_SIGNALING_PATHWAY	GO_COMPLEMENT_RECEPTOR_MEDIATED_SIGNALING_PATHWAY	12	0.756972	1.91453	0.000588434	0.0063205	0.00477119	3776	tags=83%, list=19%, signal=67%	FPR2/CR1/FPR1/FPR3/GPR33/CMKLR1/C3AR1/C5AR2/GPLD1/CR2
GO_COMPLEX_OF_COLLAGEN_TRIMERS	GO_COMPLEX_OF_COLLAGEN_TRIMERS	21	0.665465	1.97739	0.000223751	0.00296162	0.00223566	3351	tags=67%, list=17%, signal=55%	COL11A1/LUM/COL3A1/COL4A1/COL1A2/COL8A1/COL4A6/COL5A1/COL5A2/COL4A2/COL1A1/MARCO/COL23A1/COL4A5
GO_CONNECTIVE_TISSUE_DEVELOPMENT	GO_CONNECTIVE_TISSUE_DEVELOPMENT	259	0.391553	1.84258	4.69e-08	2.16e-06	1.63e-06	4479	tags=41%, list=23%, signal=32%	COL11A1/BMP5/LUM/TGFBI/SERPINB7/SFRP2/NOG/CASR/LOX/TGFBR2/WT1/COL6A3/CYTL1/GREM1/SULF1/COL14A1/PDGFD/COL12A1/STC1/EDN1/LOXL2/ROR2/SCARA3/VIT/GLI3/BMPR2/CD34/EFEMP1/CTNNB1/COL5A1/ADAMTS12/EPYC/FOXC2/FRZB/SORL1/PIK3CA/PRRX1/BMP8B/ZEB1/CHSY1/COL1A1/ARID5B/SNAI2/CSGALNACT1/GDF5/EGR1/DLX2/TRIP11/EVC/LRP6/MEF2C/PDGFRB/FTO/TRPS1/BMP4/HMGA2/KLF7/GLI2/RUNX1/MMP13/WNT5B/SIRT1/FGF2/ATP7A/BMP6/MGP/ADAMTS7/MA…
GO_COPII_COATED_ER_TO_GOLGI_TRANSPORT_VESICLE	GO_COPII_COATED_ER_TO_GOLGI_TRANSPORT_VESICLE	86	0.378332	1.5339	0.00404733	0.0277408	0.0209409	3580	tags=31%, list=18%, signal=26%	TGFA/TICAM2/F8/SEC24C/MCFD2/GRIA1/SEC23A/B2M/HLA-DRA/HLA-DQA2/APP/SEC24D/YIPF5/STX17/HLA-DRB5/SEC24A/AREG/TMED10/CD74/HLA-DPA1/LMAN1/SEC23B/TMED5/USO1/CNIH1/SEC23IP/HLA-DQA1
GO_CORECEPTOR_ACTIVITY	GO_CORECEPTOR_ACTIVITY	41	0.646662	2.25553	5.54e-07	1.88e-05	1.42e-05	3782	tags=59%, list=19%, signal=47%	ITGA4/ITGB3/ITGB1/GPC6/CCR8/LRP1/ROR2/NRP1/ROR1/GPR15/ITGAV/CD80/RECK/LRP6/RAMP1/IGSF1/CD86/CD28/TGFBR3/PTK7/CD4/FCRL1/RGMB/CCR5
GO_CORONARY_VASCULATURE_DEVELOPMENT	GO_CORONARY_VASCULATURE_DEVELOPMENT	47	0.566404	2.04308	1.55e-05	0.000317128	0.000239393	4877	tags=62%, list=25%, signal=47%	APLNR/NRP1/LTBP1/DYNC2H1/LRP2/SGCD/SPRED1/PLXND1/APELA/PDGFRB/BMP4/MYOCD/PRICKLE1/NDST1/PRDM1/TBX5/MYH10/GATA6/TGFBR3/NOTCH1/VEGFA/PTK7/APLN/ADAMTS6/ZBTB14/SUFU/PCSK5/ARID2/TGFBR1
GO_CORONARY_VASCULATURE_MORPHOGENESIS	GO_CORONARY_VASCULATURE_MORPHOGENESIS	16	0.661739	1.82554	0.00365931	0.0258165	0.0194883	6411	tags=94%, list=33%, signal=63%	NRP1/LRP2/SGCD/SPRED1/PDGFRB/TBX5/TGFBR3/NOTCH1/VEGFA/ARID2/TGFBR1/HAND2/SEC24B/SETD2/TBX1
GO_CRANIAL_NERVE_DEVELOPMENT	GO_CRANIAL_NERVE_DEVELOPMENT	51	0.497565	1.83297	0.000575021	0.00619622	0.00467738	2862	tags=45%, list=15%, signal=39%	TIFAB/SEMA3A/SLITRK6/PLXNA4/EPHB2/NRP1/NRP2/NTRK1/GLI3/SLC1A3/CTNNB1/EPHB1/EGR2/SALL1/CHRNB2/KCNA2/ATP8B1/LPAR1/MAFB/POU4F1/DRGX/ADARB1/POU4F3
GO_CRANIAL_NERVE_MORPHOGENESIS	GO_CRANIAL_NERVE_MORPHOGENESIS	29	0.584988	1.87673	0.000602195	0.00641705	0.00484408	2792	tags=48%, list=14%, signal=41%	TIFAB/SEMA3A/PLXNA4/EPHB2/NRP1/NRP2/GLI3/EPHB1/EGR2/CHRNB2/KCNA2/ATP8B1/MAFB/ADARB1
GO_CRANIAL_SKELETAL_SYSTEM_DEVELOPMENT	GO_CRANIAL_SKELETAL_SYSTEM_DEVELOPMENT	66	0.503893	1.9374	3.04e-05	0.000553692	0.000417969	5016	tags=47%, list=25%, signal=35%	PDGFRA/TGFB2/TIFAB/TGFBR2/WNT9B/RAB23/MMP16/GLI3/FOXE1/CTNNB1/PAX5/FOXC2/PRRX1/DLX2/MEF2C/BMP4/NDST1/TP63/INSIG2/FOXN3/RUNX2/SH3PXD2B/NIPBL/NODAL/TGFB3/FGFR2/CEP55/LHX1/TGFBR1/MTHFD1L/CHST11
GO_CRANIOFACIAL_SUTURE_MORPHOGENESIS	GO_CRANIOFACIAL_SUTURE_MORPHOGENESIS	17	0.660537	1.85099	0.00128723	0.0115868	0.0087466	3920	tags=47%, list=20%, signal=38%	TIFAB/RAB23/MMP16/GLI3/BMP4/INSIG2/FOXN3/TGFB3
GO_CRISTAE_FORMATION	GO_CRISTAE_FORMATION	17	-0.743752	-2.03731	8.48e-05	0.00132869	0.001003	2441	tags=47%, list=12%, signal=41%	LETM1/ADCK1/UQCC3/APOO/TAZ/MT-ATP6/CHCHD10/MT-ATP8
GO_CXCR_CHEMOKINE_RECEPTOR_BINDING	GO_CXCR_CHEMOKINE_RECEPTOR_BINDING	10	0.764277	1.83203	0.00275858	0.0206556	0.0155924	3378	tags=60%, list=17%, signal=50%	CXCL12/CXCL11/CXCL8/CXCL10/ITCH/CXCL9
GO_CYCLIC_NUCLEOTIDE_MEDIATED_SIGNALING	GO_CYCLIC_NUCLEOTIDE_MEDIATED_SIGNALING	185	0.356286	1.61843	0.000129192	0.00188845	0.00142555	4112	tags=37%, list=21%, signal=30%	PTGFR/CALCR/LGR5/APLNR/DRD1/CALCRL/THBS1/GLP1R/HTR2B/CRHR1/ADCY7/PDE10A/GPR161/EDNRB/ADRA1A/PTGER2/PTGER4/PDE3A/FSHR/ADCY2/ADCYAP1/ATP2B4/GALR1/GNA13/ADCY1/PRKAR2B/MRAP2/GNG2/TSHR/AHR/PTGER1/RAMP1/ADCYAP1R1/ADRA2A/CXCL11/RAPGEF4/LPAR1/AKAP13/ADCY3/PDE2A/ADORA2B/PLN/ADCY8/PRKG1/ARRDC3/GNAI1/GPR3/OPRL1/NPR1/CXCL10/NUDT4/TBXA2R/PRKCA/GPR65/CXCL9/SOX9/ADRA1D/RXFP1/UCN2/ADRA1B/PTHLH/PRKAR2A/PRKAR1A/RA…
GO_CYTOCHROME_COMPLEX	GO_CYTOCHROME_COMPLEX	32	-0.776467	-2.52729	8.29e-10	6.26e-08	4.73e-08	2057	tags=66%, list=10%, signal=59%	UQCRH/BCS1L/UQCC3/UQCRB/UQCRHL/CYC1/COA3/UQCRC1/COX8A/MT-CO3/UQCR10/NDUFA4/COX6A2/COX5A/COX6B1/COX4I1/MT-CYB/COX7B/UQCRQ/COX6A1/MT-CO2
GO_CYTOCHROME_COMPLEX_ASSEMBLY	GO_CYTOCHROME_COMPLEX_ASSEMBLY	34	-0.67926	-2.24074	2.09e-06	5.97e-05	4.51e-05	5042	tags=71%, list=26%, signal=53%	PET117/SMIM20/COX20/COA1/COX19/COA5/COX18/OXA1L/COA4/UQCC1/CYBA/SURF1/COX14/COA6/BCS1L/UQCC3/UQCRB/COA3/COX17/SCO2/MT-CO3/UQCR10/UQCC2/PET100
GO_CYTOKINE_ACTIVITY	GO_CYTOKINE_ACTIVITY	216	0.359946	1.67	2.52e-05	0.000480825	0.000362963	5256	tags=39%, list=27%, signal=29%	EPO/BMP5/TNFSF11/CXCL6/CCL13/GDF10/GREM2/IL10/LEFTY2/TGFB2/TNFSF18/GREM1/CXCL5/NDP/TSLP/CCL24/LEFTY1/EDN1/CCL11/TNFSF8/TNFRSF11B/TNFSF10/INHBA/CCL26/BMP8B/CXCL12/CCL7/IL6/IL12A/GDF5/CMTM1/ADIPOQ/SCG2/PF4V1/IL7/CXCL11/BMP4/SECTM1/TNFSF4/AREG/FGF2/KITLG/PPBP/BMP6/GDF7/GDF6/INHBB/TNFSF13B/CCL19/VEGFA/CCL28/CXCL8/IL26/CXCL10/CCL20/CMTM5/CXCL9/SCGB3A1/IL33/NODAL/CXCL3/TGFB3/TGFB1/TNFSF13/BMP3/IFNW1/CC…
GO_CYTOKINE_BINDING	GO_CYTOKINE_BINDING	128	0.539311	2.33168	1e-10	9.34e-09	7.05e-09	3954	tags=53%, list=20%, signal=43%	CD109/IL2RA/ITGA4/SOSTDC1/ITGB3/GREM2/CD93/ITGB1/THBS1/CCR8/NOG/CCR4/TGFBR2/CXCR5/IL13RA2/GREM1/XCR1/IL1R2/OSMR/IL5RA/CCR6/NRP1/A2M/LTBP1/TNFRSF11A/NRP2/CX3CR1/CSF1R/BMPR2/PXDN/ITGAV/IL1RL1/CCR2/CCR1/CXCR1/IL12A/LEPR/CXCR2/GBP1/GDF5/IL31RA/NRROS/IL6ST/KLHL20/CRLF2/GHR/IL1R1/CD74/IFNAR1/TGFBR3/IL22RA2/ACKR2/ACVRL1/LTBP3/LTBP4/LIFR/COMP/IL6R/CD4/ELANE/IL10RA/CCR3/PDPN/CCR5/FZD4/ACVR1/TGFB3/CD36
GO_CYTOKINE_METABOLIC_PROCESS	GO_CYTOKINE_METABOLIC_PROCESS	114	0.438612	1.8695	2.27e-05	0.000442902	0.000334336	3474	tags=39%, list=18%, signal=33%	TLR8/CYBB/IL10/TLR7/THBS1/CMA1/IL1RAP/AKAP12/PTAFR/PTPRC/CX3CR1/IGF2BP1/PRKCQ/TLR4/CEBPE/INHBA/TLR1/CCR2/CD80/IL6/TLR3/EGR1/RNF128/EREG/KLF4/APP/CD86/SFTPD/LBP/ERRFI1/TLR6/CD28/CD74/JAK2/IRF4/INHBB/FOXJ1/TNFRSF8/STAT3/CLEC7A/NFKB1/IGF2BP3/CD4/TRIB2/ELANE
GO_CYTOKINE_PRODUCTION_INVOLVED_IN_IMMUNE_RESPONSE	GO_CYTOKINE_PRODUCTION_INVOLVED_IN_IMMUNE_RESPONSE	103	0.357967	1.50457	0.00559555	0.0354457	0.0267571	4869	tags=44%, list=25%, signal=33%	IL10/TGFB2/CLC/NLRP3/RSAD2/DDX21/TLR4/CCR2/SCIMP/IL6/IRAK3/IL12A/B2M/TLR3/TRIL/IL31RA/DDX58/FZD5/ANGPT1/TNFSF4/IL1R1/SIRT1/CD74/MAPK14/SEMA7A/MALT1/NR4A3/TRIM6/CD226/DHX36/TGFB3/CD36/TGFB1/RAET1G/BCL10/HK1/TRAF6/TNFRSF1B/NOD2/BTK/HFE/IL18R1/BST2/F2RL1/CHGA
GO_CYTOKINE_RECEPTOR_ACTIVITY	GO_CYTOKINE_RECEPTOR_ACTIVITY	97	0.489629	2.02218	1.28e-06	3.88e-05	2.93e-05	3860	tags=47%, list=20%, signal=38%	IL2RA/CCR8/CCR4/IL1RAP/CXCR5/IL13RA2/F3/XCR1/IL1R2/OSMR/IL5RA/CSF2RB/CCR6/IL7R/CX3CR1/CMKLR1/IL21R/IL17RD/IL1RL1/CCR2/CCR1/CXCR1/LEPR/CXCR2/IL31RA/MPL/FLT3/IL6ST/CRLF2/GHR/IL1R1/CD74/IFNAR1/IL9R/IL22RA2/ACKR2/LIFR/GFRA2/IL6R/IFNAR2/CD4/IL10RA/CCR3/GFRA1/CCR5/FZD4
GO_CYTOKINE_RECEPTOR_BINDING	GO_CYTOKINE_RECEPTOR_BINDING	273	0.344858	1.63672	1.97e-05	0.000393009	0.000296673	5256	tags=38%, list=27%, signal=29%	EPO/BMP5/TNFSF11/CXCL6/CCL13/GDF10/ITGB3/IL10/LEFTY2/TGFB2/TGFBR2/IL1RAP/TNFSF18/GREM1/CXCL5/TSLP/CCL24/LEFTY1/CCL11/TNFSF8/RASL11B/STAT1/NTRK1/TNFSF10/PXDN/INHBA/ADAM17/CCR2/CCL26/BMP8B/CXCL12/CCL7/IL6/IL12A/GDF5/ERAP1/SPRED1/PF4V1/PIK3R1/ITGA5/SH2B3/CDH5/TLR5/IL6ST/IL7/CXCL11/BMP4/TNFSF4/JAK1/KITLG/PPBP/BMP6/JAK2/GDF7/GDF6/TGFBR3/INHBB/TNFSF13B/CCL19/VEGFA/CCL28/CXCL8/STAT3/CXCL10/LIFR/CCL20/IL…
GO_CYTOKINE_SECRETION	GO_CYTOKINE_SECRETION	228	0.388185	1.80903	1.26e-06	3.86e-05	2.91e-05	4112	tags=35%, list=21%, signal=28%	CLEC6A/TLR8/FERMT1/NOS2/IL10/FN1/NOTCH2/SYT11/HTR2B/IL1RAP/TSLP/POSTN/AKAP12/IL1R2/LRP1/NLRP3/F2R/CSF1R/CD34/TLR4/TLR1/ITGAV/CD200R1/IL1RL1/PTGER4/SORL1/AIM2/CADM1/FFAR4/RASGRP1/NLRC4/SSC5D/PANX1/GBP1/LYN/SRGN/MMP8/HDAC9/DDX58/TLR5/DHX9/CRTAM/DYSF/AGTR2/C1QTNF3/IFIH1/GBP5/FZD5/CRLF2/ANGPT1/LRRK2/MMP12/SPTBN1/TLR10/TLR6/C5AR2/LILRA5/CLECL1/MAPK14/CARD17/NOTCH1/CCL19/TNFAIP3/IL26/ITGB6/S100A12/TRIM…
GO_CYTOSOLIC_RIBOSOME	GO_CYTOSOLIC_RIBOSOME	100	-0.409334	-1.65712	0.00176041	0.0146679	0.0110725	6179	tags=47%, list=31%, signal=32%	RPS9/RPL4/RPL27/RPS7/RPL9/RPS11/RPS24/RPL7A/UBA52/RPL19/RPS21/RPS16/RPL8/RPL36/MCTS1/RPL6/RPS17/RPS26/RPS4Y1/RPL38/RPL32/RPL13/RPS28/RPL27A/RPL37/RPS19/RPSA/RPL34/RPL26L1/RPLP2/RPLP1/RPL12/RPL14/RPS2/RPL24/RPL18/RPL29/RPS27L/RPS20/RPL28/RPL35/RPL36A/RPS15/HBA1/RPL3L/PPARGC1A/HBA2
GO_DEFENSE_RESPONSE_TO_VIRUS	GO_DEFENSE_RESPONSE_TO_VIRUS	233	0.364035	1.69946	7.41e-06	0.000169407	0.000127881	5724	tags=42%, list=29%, signal=31%	TLR8/IL2RA/TLR7/FGL2/DDX60/IFI44L/FLNA/NLRP3/RSAD2/STAT1/PTPRC/DMBT1/DDX21/TRIM34/RNASE6/OAS3/AIM2/OAS2/SAMHD1/IL6/SLFN11/BIRC3/ABCC9/GBP1/TLR3/SERINC5/DDX58/DHX9/EIF2AK2/SEC14L1/IFIH1/MMP12/RNF125/IFIT1B/RNASE2/IFI16/DNAJC3/BNIP3L/PLSCR1/ADARB1/TRIM44/ADAR/BCL2/TNFAIP3/SERINC3/CXCL10/DDIT4/TRIM22/ITCH/IFNAR2/CXCL9/TRIM6/HTRA1/ZC3HAV1/BIRC2/LYST/IL33/BECN1/APOBEC3A/G3BP1/DHX36/ZMYND11/IFIT2/HERC5…
GO_DENDRITE_DEVELOPMENT	GO_DENDRITE_DEVELOPMENT	240	0.321404	1.51036	0.000552416	0.00604958	0.00456669	5018	tags=39%, list=25%, signal=29%	BMP5/SLITRK5/HECW2/ITGB1/NR2E1/SEMA3A/PAK3/EPHA4/LAMC2/EPHB2/NRP1/BCL11A/CDKL5/NEDD4/IL1RAPL1/NLGN1/PREX2/IQGAP1/EPHB1/DISC1/KALRN/ILK/RELN/PREX1/ACTR2/TMEFF1/LRP4/CELSR2/DNM3/ASAP1/APP/DCDC2/CHRNB2/DCC/MEF2C/BTBD3/RBFOX2/KIDINS220/KLF7/LRRK2/CAPRIN1/LPAR1/ADAM10/STRN/RAP2A/TRPC6/NEUROG3/EPHB3/ZNF365/MCF2/PRKG1/FSTL4/CYFIP1/ACSL4/CHRNA7/C21orf91/CAMSAP2/EGFLAM/TIAM1/DAB1/GRIN3A/MEF2A/ABI2/MATN2/P…
GO_DENDRITE_MEMBRANE	GO_DENDRITE_MEMBRANE	42	0.456101	1.59926	0.00815638	0.0467549	0.0352942	3472	tags=40%, list=18%, signal=33%	GABRA2/TACR3/SGCE/GABRG1/DDN/GABRA3/ITGA8/GRIA1/SHISA9/KCNB1/REG1A/MPP2/LAMP5/ATP2B1/AKAP5/SHISA6/TRPV1
GO_DENDRITE_MORPHOGENESIS	GO_DENDRITE_MORPHOGENESIS	140	0.337748	1.47511	0.00495241	0.0325785	0.0245928	6201	tags=49%, list=31%, signal=34%	SLITRK5/HECW2/ITGB1/NR2E1/SEMA3A/PAK3/EPHA4/EPHB2/NRP1/CDKL5/NEDD4/IL1RAPL1/NLGN1/PREX2/EPHB1/KALRN/ILK/RELN/ACTR2/LRP4/CELSR2/DNM3/DCDC2/CHRNB2/BTBD3/RBFOX2/KIDINS220/KLF7/LRRK2/CAPRIN1/ADAM10/RAP2A/TRPC6/NEUROG3/EPHB3/ZNF365/CHRNA7/TIAM1/MEF2A/ABI2/PAFAH1B1/DHX36/BHLHB9/RAPGEF2/FYN/TNIK/SHANK1/MAP2/HCLS1/LZTS1/FARP1/SDC2/HECW1/FBXW8/ABI1/DOCK10/EEF2K/PDLIM5/UBE3A/PTEN/PPP3CA/TRPC5/SIPA1L1/GSK3B…
GO_DETOXIFICATION	GO_DETOXIFICATION	128	-0.428979	-1.79836	4.15e-05	0.000716614	0.000540955	3083	tags=32%, list=16%, signal=27%	APOM/CCS/GSTM1/MT1HL1/GSR/SOD1/ABCC2/MT1F/AKR1A1/RDH12/LPO/PARK7/RGN/HBB/ACAA1/PRDX2/GSTM2/TXNRD2/TXNDC17/GSTO1/GPX1/MGST2/DUOX1/GSTZ1/HBA1/SLC17A3/TXN/APOE/PRDX5/AKR1B10/GSTK1/GPX2/SLC22A18/GPX4/ALB/MT1H/MT1G/MT3/HBA2/FABP1/AKR7A3
GO_DEVELOPMENT_OF_PRIMARY_SEXUAL_CHARACTERISTICS	GO_DEVELOPMENT_OF_PRIMARY_SEXUAL_CHARACTERISTICS	220	0.356216	1.64885	2.91e-05	0.000531656	0.000401335	3573	tags=33%, list=18%, signal=27%	SFRP1/PDGFRA/PTX3/SFRP2/TGFB2/WT1/DHH/SEMA3A/PTPRN/FLNA/NRIP1/DMC1/NTRK1/ZFPM2/BRCA2/LRP2/TNFSF10/DACH1/INHBA/FSHR/ADCYAP1/ROBO2/ARID5B/TLR3/CITED2/CBX2/EREG/KIF18A/CCND1/NOS3/TCF21/MSH2/KDM5A/ICAM1/SALL1/RRM1/PCYT1B/DACH2/ASPM/ADCYAP1R1/TEX19/SLIT3/PDGFRB/CSDE1/TIPARP/ARRB1/SIRT1/TEX11/ATRX/FNDC3A/KITLG/NCOA4/BCL2L11/GATA6/CBL/RNF38/INHBB/GATA1/RAD21L1/BCL2/VEGFA/FOXC1/NR5A1/AMHR2/RHOBTB3/LHFPL2…
GO_DEVELOPMENTAL_CELL_GROWTH	GO_DEVELOPMENTAL_CELL_GROWTH	218	0.310876	1.44308	0.00156448	0.0133666	0.0100901	3177	tags=27%, list=16%, signal=23%	TNR/PI16/ITGA4/RAPH1/FN1/ITGB1/TGFBR2/SEMA3A/EPHA7/PLXNA4/POSTN/LRP1/EDN1/NRP1/NRP2/SYT4/BCL11A/CDKL5/BDNF/ISLR2/BMPR2/ADRA1A/NIN/CTNNB1/CXCL12/ZEB2/L1CAM/IQGAP1/DISC1/FLRT3/ILK/DPYSL2/NTRK3/UNC13A/MACF1/APP/DCC/AGTR2/REG1A/LPAR3/USP9X/SLIT3/SYT1/RGS4/AKAP13/OLFM1/SEMA7A/FSTL4/ALCAM/HSP90AB1/CYFIP1/VCL/POU4F3/RASAL1/IMPACT/VEGFA/SEMA5B/SEMA4C/TIAM1
GO_DEVELOPMENTAL_GROWTH_INVOLVED_IN_MORPHOGENESIS	GO_DEVELOPMENTAL_GROWTH_INVOLVED_IN_MORPHOGENESIS	228	0.374576	1.74561	5.93e-06	0.000144437	0.000109032	3177	tags=32%, list=16%, signal=28%	TNR/SFRP1/ITGA4/RAPH1/SFRP2/FN1/ITGB1/TGFBR2/SEMA3A/EPHA7/NKD1/FGF10/TNC/FMN1/PLXNA4/POSTN/LRP1/CCL11/NRP1/S1PR1/NRP2/SYT4/BCL11A/CDKL5/BDNF/ISLR2/BMPR2/NIN/CTNNB1/HOXD13/CXCL12/ZEB2/KIF26B/L1CAM/IQGAP1/DISC1/FLRT3/ILK/DPYSL2/NTRK3/UNC13A/MED1/SALL1/MACF1/APP/DCC/KDM5B/LRP6/REG1A/LPAR3/USP9X/SLIT3/SPRY1/BMP4/SYT1/AREG/OLFM1/SEMA7A/FSTL4/ALCAM/HSP90AB1/CYFIP1/NOTCH1/VCL/POU4F3/RASAL1/IMPACT/SPRY2/…
GO_DICARBOXYLIC_ACID_METABOLIC_PROCESS	GO_DICARBOXYLIC_ACID_METABOLIC_PROCESS	91	-0.431866	-1.71875	0.000754688	0.00771203	0.00582163	4993	tags=45%, list=25%, signal=34%	AADAT/GOT1L1/SLC19A1/GAD2/GRHPR/SDHB/ASPA/FPGS/MTHFD2L/MDH2/GLS/HAAO/PCK1/FH/GLS2/OGDH/ACSF3/MDH1/SDHA/STAR/PHYH/SUCLG1/ACOT4/ACOT8/GOT2/QPRT/MRPS36/GPT2/IDH2/NIT2/HOGA1/PRODH2/GOT1/TAT/ME3/D2HGDH/UROC1/ADHFE1/GAD1/ALDH4A1/FTCD
GO_DIGESTIVE_SYSTEM_DEVELOPMENT	GO_DIGESTIVE_SYSTEM_DEVELOPMENT	142	0.418065	1.82972	1.24e-05	0.000263539	0.00019894	4693	tags=45%, list=24%, signal=35%	SFRP1/PDGFRA/SFRP2/TGFB2/TGFBR2/IGF2/CCDC103/COL3A1/FGF10/DCHS1/FAT4/CPS1/GLI3/GATA5/FOXE1/EDNRB/CTNNB1/CLMP/AGR2/SOX11/HOXD13/FOXL1/HRH2/EGFR/TCF21/PDGFC/SALL1/REG1A/BMP4/MYOCD/SOX17/GLI2/CLDN18/PRDM1/TP63/RB1/FOXF2/SHOX2/EPHB3/GATA6/TYMS/NOTCH1/BCL2/ALX4/NKX2-3/CHD8/CXCL8/ITGA6/DAB1/STRA6/KLF5/NKX2-2/RET/NIPBL/NODAL/TGFB3/FGFR2/LGR4/BBS7/ALDH1A2/HIF1A/PCSK5/OXTR/RARB
GO_DIGESTIVE_TRACT_MORPHOGENESIS	GO_DIGESTIVE_TRACT_MORPHOGENESIS	49	0.498244	1.80459	0.00104806	0.00986999	0.00745062	4453	tags=53%, list=23%, signal=41%	SFRP1/PDGFRA/SFRP2/FGF10/GLI3/CTNNB1/AGR2/SOX11/HOXD13/EGFR/TCF21/BMP4/SOX17/GLI2/TP63/SHOX2/EPHB3/NOTCH1/BCL2/NKX2-3/STRA6/NIPBL/NODAL/FGFR2/BBS7/HIF1A
GO_DISTAL_AXON	GO_DISTAL_AXON	283	0.317881	1.51523	0.00021515	0.00286595	0.00216344	3352	tags=28%, list=17%, signal=23%	KCNK2/PCDHGB1/KCNA3/ITGA4/CHRM3/TENM2/PCDH9/SYT11/SLC4A10/CASR/ITGA2/KIF5C/PTPRN/PTPRO/ZNF804A/STMN2/HTR1B/EPHA4/LRP1/GRIK3/DPYSL3/NRP1/UTRN/CDKL5/SLC17A8/IGF2BP1/NTRK2/DOCK7/ROR1/NIN/KIF20B/TMOD2/SLC18A2/CRHBP/PRKCB/NTS/HSPA8/ADCYAP1/L1CAM/IQGAP1/DISC1/FLRT3/OPHN1/ILK/PREX1/GAP43/UNC5C/TSHZ3/UNC13A/PTPRN2/APP/REG1A/CNR1/USP9X/KCNA2/SLC18A3/ELAVL4/LRRK2/TNN/MYO9A/BOC/PTCH1/HNRNPR/SETX/LAMP5/MYH10…
GO_DNA_BINDING_TRANSCRIPTION_ACTIVATOR_ACTIVITY	GO_DNA_BINDING_TRANSCRIPTION_ACTIVATOR_ACTIVITY	425	0.270306	1.34683	0.00126091	0.0113965	0.00860292	3849	tags=28%, list=20%, signal=23%	SOX21/RORB/SALL2/NR2E1/WT1/ETS1/BHLHA15/ELK3/EPAS1/ONECUT1/TCF4/REL/GBX2/SPIC/STAT1/MYT1/GLI3/EHF/KLF10/NR5A2/ETV1/CEBPE/PAX5/MEOX1/FOXC2/PBX1/ERG/SOX11/HOXD13/ZEB2/TFAP2B/MYCN/SMAD1/NFATC3/ATF6/SOX1/MTF1/NR3C1/EGR1/KLF13/DLX2/TCF21/FOSB/EGR2/MYCL/KLF4/ELF1/CSRNP3/ESRRG/VEZF1/CREB1/EBF3/MEF2C/BACH1/ETV5/MYOCD/HMGA2/KLF14/SOX17/KLF7/GLI2/TBX20/CDX1/MYC/FLI1/RUNX1/MEIS2/SIRT1/TBX5/GABPA/TP63/MAFB/P…
GO_DNA_PACKAGING_COMPLEX	GO_DNA_PACKAGING_COMPLEX	25	0.606964	1.87018	0.00141841	0.0124509	0.00939892	5541	tags=56%, list=28%, signal=40%	SHPRH/SMC2/KDM1B/NCAPG2/SMC4/IRF4/SOS1/KAT6A/KAT6B/NCAPD2/NCAPD3/SOS2/NCAPG/NCAPH
GO_DOUBLE_STRANDED_RNA_BINDING	GO_DOUBLE_STRANDED_RNA_BINDING	74	0.418984	1.64266	0.00264704	0.0199761	0.0150795	4287	tags=41%, list=22%, signal=32%	TLR8/TLR7/DDX60/DDX21/VIM/TFRC/OAS3/OAS2/MTDH/TLR3/RC3H2/EIF4B/MSN/TUBA1B/DDX58/DHX9/EIF2AK2/IFIH1/CLTC/DDX3X/ADARB1/HSP90AB1/ADAR/RFTN1/ACTN1/ZFR/DHX36/AGO1/DICER1/ADAD2
GO_DRUG_CATABOLIC_PROCESS	GO_DRUG_CATABOLIC_PROCESS	135	-0.530053	-2.24441	1.05e-09	7.61e-08	5.75e-08	3440	tags=43%, list=17%, signal=36%	AMPD3/PCK1/POR/SDS/FAH/CYP2A7/GCSH/CHIT1/CTSH/AMDHD2/CYP2A13/ALDH2/HAO1/SNCA/QDPR/LPO/AMT/CYP2A6/HGD/SDSL/HBB/PRDX2/CYP3A4/CYP2B6/GCAT/PCBD1/QPRT/GPX1/ALLC/HPD/DUOX1/BDH1/GSTZ1/ALDH3B2/SULT1A1/COLQ/NR1I2/HBA1/SULT1A2/CYP2F1/PRDX5/TAT/RENBP/IDUA/ADH7/DAO/ACHE/CYP2D6/CYP2C8/SULT1A3/OVGP1/CYP2E1/CYP1A2/MT3/CYP3A5/HBA2/CYP2C9/PAH
GO_EAR_DEVELOPMENT	GO_EAR_DEVELOPMENT	215	0.375339	1.74274	6.26e-06	0.000151318	0.000114227	4174	tags=37%, list=21%, signal=30%	KCNK2/COL11A1/GABRB3/BMP5/GABRB2/LGR5/NOG/TGFB2/TIFAB/CYTL1/ATP8A2/SPARC/PROX1/FGF10/EPHA4/SLITRK6/DCHS1/FAT4/EDN1/ROR2/EPHB2/GBX2/GLI3/SLC17A8/ITGA8/ROR1/FRZB/TMC1/PRRX1/KCNK3/MYO3A/ZEB1/CTHRC1/EYA1/C1QB/JAG1/NTRK3/MYCL/LRIG3/SALL1/TRIP11/CDKN1B/BMPER/FOXG1/FREM2/PDGFRB/SLC4A7/BMP4/PSAP/GLI2/ATP8B1/CELSR1/ADAM10/MAFB/INSIG2/BCL2L11/NOTCH1/POU4F3/NR4A3/SPRY2/SOBP/BCL2/PTK7/FZD6/TSHZ1/MCM2/USH1G/S…
GO_EARLY_ENDOSOME	GO_EARLY_ENDOSOME	334	0.266179	1.29359	0.00871135	0.049099	0.0370637	5649	tags=38%, list=29%, signal=27%	GJA1/MAGEL2/LIPG/EPHA3/KDR/TICAM2/EPHA4/FGD5/LRP1/NRP1/CD1E/LDLRAD4/F2R/NTRK1/PMEPA1/NTRK2/TFRC/TLR4/SNX31/LDLR/STEAP2/SORL1/ATP11A/DIAPH2/ATP11B/GRIA1/EPHB1/SYNDIG1/ZFYVE9/B2M/TLR3/MMGT1/HSD17B6/STEAP4/EGFR/APPL1/RHOB/RAB31/WASF2/APP/WDFY1/VCAM1/SNX6/DYSF/MYO1B/LRP6/AOC3/FZD5/MME/CAV1/SLC1A1/IGF2R/LAMP5/LAPTM4B/RPS6KC1/NIPA2/ACKR2/ARRDC3/ANKFY1/ZFYVE16/RFTN1/DKK1/LNPEP/EEA1/BACE1/APOB/ITCH/CD4/P…
GO_ELECTRON_TRANSFER_ACTIVITY	GO_ELECTRON_TRANSFER_ACTIVITY	110	-0.557457	-2.28764	1.35e-09	9.36e-08	7.07e-08	3801	tags=51%, list=19%, signal=41%	IDH3B/NOX4/AOC2/MT-CO1/HAAO/POR/ETFDH/AIFM2/GSR/SDHA/CYBA/DHRS3/ALDH2/AKR1A1/QDPR/SURF1/GLRX/UQCRH/TSTA3/TXNRD2/SH3BGRL3/NDUFS3/UQCRB/UQCRHL/NDUFS6/NDUFA12/ETFB/CYC1/COX7A2/COX7A1/COX7C/UQCRC1/PTGES2/COX8A/RDH16/NDUFV2/NQO2/MT-CO3/UQCR10/NDUFA4/CYCS/GPX2/COX6A2/COX5A/COX6B1/COX4I1/MT-CYB/ALDH4A1/COX5B/COX6C/CYP1A2/COX7B/UQCRQ/COX6A1/MT-CO2/AKR7A3
GO_ELECTRON_TRANSPORT_CHAIN	GO_ELECTRON_TRANSPORT_CHAIN	178	-0.633011	-2.77884	1e-10	9.34e-09	7.05e-09	3441	tags=56%, list=17%, signal=46%	MT-CO1/HAAO/NDUFB3/POR/ETFDH/NDUFAF1/NDUFC2/NDUFB6/AIFM2/GSR/SDHA/CYBA/DHRS3/ALDH2/SDHAF2/AKR1A1/NDUFA5/SNCA/QDPR/PARK7/SURF1/SLC25A22/GLRX/MT-ND4/COA6/UQCRH/NDUFV3/TSTA3/NDUFV1/NDUFB11/TXNRD2/SH3BGRL3/UQCC3/NDUFS3/UQCRB/UQCRHL/NDUFB2/NDUFA9/NDUFS6/NDUFA12/ETFB/ISCU/NDUFB10/SLC25A18/CYC1/COX7A2/NDUFB4/COX7A1/NDUFC1/COX7C/UQCRC1/PTGES2/NDUFA6/COX8A/RDH16/NDUFV2/NDUFA8/NQO2/MT-CO3/TAZ/UQCR10/NDUFA4…
GO_EMBRYO_IMPLANTATION	GO_EMBRYO_IMPLANTATION	47	0.442528	1.59624	0.00655177	0.0400128	0.0302047	4576	tags=45%, list=23%, signal=34%	EPO/GJA1/TGFBR2/STC1/PTGIS/MMP2/PTGS2/APELA/FBLN1/RECK/STC2/POLR1B/EMP2/ARID1A/NODAL/SMURF2/MMP9/LIF/HMX3/SYDE1/PCSK5
GO_EMBRYONIC_APPENDAGE_MORPHOGENESIS	GO_EMBRYONIC_APPENDAGE_MORPHOGENESIS	123	0.384323	1.64665	0.000557173	0.00608186	0.00459106	5016	tags=45%, list=25%, signal=34%	SFRP2/FBN2/NOTCH2/NOG/TGFB2/GREM1/FRAS1/ROR2/HOXD12/DYNC2H1/GLI3/CTNNB1/PBX1/PRRX1/HOXD13/AFF3/TBC1D32/GDF5/LRP4/MED1/SALL1/RECK/LRP6/FREM2/BMP4/GLI2/PTCH1/TBX5/TP63/BCL2L11/CACNA1C/SHOX2/NOTCH1/ALX4/DKK1/FZD6/RUNX2/GJA5/GNA12/NIPBL/TMEM107/RSPO2/HDAC2/DLX6/SKI/RARG/ALDH1A2/IFT52/LMBR1/SMAD4/RARB/RPGRIP1L/TBX3/WDPCP/CHST11
GO_EMBRYONIC_DIGIT_MORPHOGENESIS	GO_EMBRYONIC_DIGIT_MORPHOGENESIS	57	0.411055	1.54727	0.00710978	0.0424554	0.0320486	5900	tags=54%, list=30%, signal=38%	SFRP2/NOG/ROR2/HOXD12/GLI3/CTNNB1/HOXD13/TBC1D32/LRP4/SALL1/FREM2/BMP4/GLI2/BCL2L11/NOTCH1/ALX4/FZD6/GNA12/TMEM107/HDAC2/IFT52/LMBR1/SMAD4/TBX3/WDPCP/CHST11/CREBBP/ZBTB16/BMPR1A/HAND2/ECE1
GO_EMBRYONIC_EYE_MORPHOGENESIS	GO_EMBRYONIC_EYE_MORPHOGENESIS	34	0.485668	1.61931	0.00704514	0.0422053	0.0318598	4749	tags=59%, list=24%, signal=45%	FBN2/FBN1/PROX1/EFEMP1/SOX11/ZEB1/MFAP2/LRP6/SP3/FZD5/HIPK1/PAX6/FOXF2/STRA6/ARID1A/FOXL2/RARG/FRS2/RARB/HIPK2
GO_EMBRYONIC_ORGAN_DEVELOPMENT	GO_EMBRYONIC_ORGAN_DEVELOPMENT	430	0.304025	1.51736	1.8e-05	0.000363805	0.000274628	5030	tags=37%, list=26%, signal=28%	COL11A1/BMP5/PDGFRA/IL10/FBN2/NOTCH2/FBN1/NOG/KDR/TGFB2/TIFAB/TGFBR2/IGF2/ATP8A2/CCDC103/PROX1/FGF10/WNT9B/SLITRK6/EPAS1/MMP16/PLG/EDN1/ROR2/EPHB2/GBX2/GLI3/ZFPM2/FOXE1/PCDH12/ITGA8/EFEMP1/E2F7/CTNNB1/PAX5/FOXC2/FRZB/PBX1/PRRX1/KDM6A/SOX11/MYO3A/ZEB1/CTHRC1/MDFI/EYA1/BIRC6/MICAL2/MFAP2/MIB1/CITED2/DLX2/EGFR/APELA/TCF21/NES/LRIG3/MED1/PDGFC/SALL1/SH2B3/BPTF/LRP6/FOXG1/VASH1/MEF2C/SP3/FZD5/HIPK1/BM…
GO_EMBRYONIC_ORGAN_MORPHOGENESIS	GO_EMBRYONIC_ORGAN_MORPHOGENESIS	291	0.289531	1.38528	0.00228065	0.017894	0.0135077	5030	tags=39%, list=26%, signal=29%	COL11A1/PDGFRA/FBN2/NOTCH2/FBN1/NOG/TIFAB/TGFBR2/ATP8A2/CCDC103/PROX1/FGF10/WNT9B/SLITRK6/MMP16/EDN1/ROR2/EPHB2/GBX2/GLI3/FOXE1/ITGA8/EFEMP1/CTNNB1/PAX5/FOXC2/FRZB/PRRX1/KDM6A/SOX11/MYO3A/ZEB1/CTHRC1/MDFI/EYA1/MICAL2/MFAP2/MIB1/DLX2/TCF21/LRIG3/SALL1/LRP6/FOXG1/MEF2C/SP3/FZD5/HIPK1/BMP4/SOX17/GLI2/TBX20/NDST1/HOXA6/CELSR1/MAFB/PAX6/INSIG2/FOXF2/SHOX2/NOTCH1/POU4F3/NR4A3/SPRY2/SOBP/ALX4/PTK7/EOMES…
GO_EMBRYONIC_PATTERN_SPECIFICATION	GO_EMBRYONIC_PATTERN_SPECIFICATION	61	0.478189	1.8194	0.000326754	0.00398746	0.00301004	6397	tags=61%, list=32%, signal=41%	PCSK6/TIFAB/WT1/SEMA3A/FGF10/CXXC4/NRP1/NRP2/PGAP1/CTNNB1/MEOX1/KDM6A/SMAD1/LRP6/FZD5/PTCH1/SMAD5/NODAL/FGFR2/MEOX2/BASP1/FRS2/SMAD4/LHX1/TBX3/TMED2/EPB41L5/STIL/NRARP/RIPPLY2/ZBTB16/SATB2/SMAD2/ERBB4/TDGF1/GDF3/HOXD8
GO_EMBRYONIC_PLACENTA_DEVELOPMENT	GO_EMBRYONIC_PLACENTA_DEVELOPMENT	88	0.404333	1.64282	0.000933489	0.00911305	0.00687923	5929	tags=49%, list=30%, signal=34%	BMP5/IL10/IGF2/EPAS1/PLG/PCDH12/E2F7/MDFI/BIRC6/EGFR/MED1/BPTF/VASH1/SP3/FZD5/PRDM1/RSPO3/EOMES/VASH2/SNAI1/NCOA1/PKD2/MAPK1/PDGFB/NODAL/ZFP36L1/HAND1/FGFR2/LIF/ARNT/PLK4/HIF1A/TMED2/CDKN1C/FBXW8/HEY1/CSF2/LEF1/STK4/WNT2/NRK/NR2F2/TTPA
GO_ENDOCARDIAL_CUSHION_DEVELOPMENT	GO_ENDOCARDIAL_CUSHION_DEVELOPMENT	45	0.558845	1.98474	5.86e-05	0.000966648	0.0007297	4269	tags=56%, list=22%, signal=44%	BMP5/ROBO1/NOG/TGFB2/TGFBR2/DCHS1/GATA5/NEDD4/BMPR2/ROBO2/JAG1/SNAI2/NOS3/TMEM100/BMP4/TBX20/TBX5/HEYL/NOTCH1/ACVRL1/SNAI1/SOX9/ACVR1/BMP2/ENG
GO_ENDOCARDIAL_CUSHION_FORMATION	GO_ENDOCARDIAL_CUSHION_FORMATION	24	0.630594	1.9295	0.000278429	0.00352572	0.00266148	4877	tags=71%, list=25%, signal=53%	BMP5/ROBO1/NOG/TGFB2/TGFBR2/DCHS1/ROBO2/SNAI2/TMEM100/TBX20/HEYL/NOTCH1/SNAI1/ACVR1/ENG/SMAD4/TGFBR1
GO_ENDOCARDIAL_CUSHION_MORPHOGENESIS	GO_ENDOCARDIAL_CUSHION_MORPHOGENESIS	35	0.555875	1.8601	0.000699937	0.00727036	0.00548822	5126	tags=66%, list=26%, signal=49%	BMP5/ROBO1/NOG/TGFB2/TGFBR2/DCHS1/GATA5/ROBO2/SNAI2/NOS3/TMEM100/TBX20/HEYL/NOTCH1/ACVRL1/SNAI1/SOX9/ACVR1/BMP2/ENG/SMAD4/TGFBR1/HEY1
GO_ENDOCHONDRAL_BONE_MORPHOGENESIS	GO_ENDOCHONDRAL_BONE_MORPHOGENESIS	72	0.412639	1.61972	0.00336678	0.0242639	0.0183163	3521	tags=38%, list=18%, signal=31%	TGFBR2/COL6A3/TEK/TMEM119/COL14A1/COL12A1/MMP16/STC1/SCARA3/VIT/BMPR2/COL1A1/CSGALNACT1/TRIP11/MEF2C/BMP4/MMP13/BMP6/SHOX2/MATN3/COL13A1/FOXC1/COMP/NAB1/RUNX2/SOX9/MATN2
GO_ENDOCRINE_PROCESS	GO_ENDOCRINE_PROCESS	81	0.451761	1.81935	0.000160788	0.00229541	0.00173275	5214	tags=56%, list=26%, signal=41%	CPA3/CTSG/GJA1/AVPR1B/CMA1/CRHR1/EDN1/F2R/INHBA/CRHBP/EDN3/AVPR2/AGTR1/GALR1/NOS3/SUCNR1/AGTR2/C1QTNF3/MME/RAB8B/ENPEP/ACE/BMP6/TAC1/INHBB/RASL10B/APLN/GJA5/TMF1/AVPR1A/RAB11FIP1/PTPN11/FZD4/OR51E2/TACR2/FOXL2/PCSK5/RHOA/OXTR/SMAD4/F2RL1/TBX3/CRY1/KRAS/NKX3-1
GO_ENDOCYTIC_VESICLE	GO_ENDOCYTIC_VESICLE	290	0.293035	1.40297	0.00241625	0.0186961	0.0141132	4536	tags=34%, list=23%, signal=27%	RAB39A/CD163/CYBB/TLR7/SYT11/SPARC/DPP4/AMOT/MSR1/RAB23/LRP1/BTBD8/ROR2/MPEG1/CUBN/DMBT1/VIM/GPR161/LRP2/TLR1/ITGAV/LDLR/ENTPD7/SCIMP/SCGB3A2/GRIA1/FFAR4/SGIP1/B2M/HLA-DRA/HLA-DQA2/EGFR/APPL1/NOS3/RAB9B/EHD3/RAB43/CACNG8/RAB31/DYSF/STXBP1/CDC42EP4/FZD5/SFTPD/GRIA4/CEMIP/HLA-DRB5/RAB8B/SLC18A3/MARCO/CAV1/TLR6/LPAR1/PTCH1/WNT5B/HBEGF/CD74/ATP7A/HLA-DPA1/CLTC/IGF2R/PIK3C2B/STAB1/HSP90B1/PIK3R4/FLNB/…
GO_ENDOCYTIC_VESICLE_MEMBRANE	GO_ENDOCYTIC_VESICLE_MEMBRANE	155	0.323859	1.43752	0.00768734	0.0446756	0.0337246	4511	tags=35%, list=23%, signal=28%	RAB39A/CD163/CYBB/MSR1/RAB23/LRP1/BTBD8/ROR2/DMBT1/GPR161/TLR1/LDLR/ENTPD7/GRIA1/SGIP1/B2M/HLA-DRA/HLA-DQA2/NOS3/RAB9B/RAB43/CACNG8/RAB31/FZD5/GRIA4/HLA-DRB5/RAB8B/SLC18A3/MARCO/CAV1/TLR6/PTCH1/WNT5B/HBEGF/CD74/ATP7A/HLA-DPA1/CLTC/STAB1/PIK3R4/APOB/HLA-DQA1/RAB11FIP1/FZD4/TBC1D5/RAB38/CD36/VAMP3/SCARB1/PIK3C3/APPL2/EPN2/HLA-DPB1/SCARB2/COLEC12
GO_ENDODERM_DEVELOPMENT	GO_ENDODERM_DEVELOPMENT	75	0.523856	2.05741	3.85e-06	9.98e-05	7.53e-05	3864	tags=47%, list=20%, signal=38%	COL11A1/ITGA4/FN1/NOG/COL12A1/ONECUT1/COL8A1/MMP2/INHBA/ITGAV/CTNNB1/LAMC1/COL5A1/COL5A2/COL4A2/CDC73/APELA/MMP8/ITGA5/BPTF/BMP4/HMGA2/SOX17/TBX20/LAMB3/PAX9/GATA6/SOX7/NOTCH1/EOMES/DKK1/ITGB2/NODAL/ZFP36L1/CTR9
GO_ENDODERM_FORMATION	GO_ENDODERM_FORMATION	50	0.575457	2.10178	1.47e-05	0.000303999	0.000229482	4350	tags=58%, list=22%, signal=45%	COL11A1/ITGA4/FN1/NOG/COL12A1/COL8A1/MMP2/INHBA/ITGAV/CTNNB1/COL5A1/COL5A2/COL4A2/CDC73/MMP8/ITGA5/HMGA2/SOX17/TBX20/LAMB3/GATA6/SOX7/EOMES/DKK1/ITGB2/NODAL/CTR9/MMP9/ITGB5
GO_ENDOPLASMIC_RETICULUM_LUMEN	GO_ENDOPLASMIC_RETICULUM_LUMEN	299	0.373141	1.79801	4.68e-08	2.16e-06	1.63e-06	2899	tags=29%, list=15%, signal=25%	COL11A1/CHRDL1/CP/COL21A1/COL25A1/BCHE/C4A/TXNDC5/FN1/VCAN/SPON1/COL15A1/THBS1/FBN1/CDH2/COL6A3/COL3A1/COL10A1/TNC/PDIA6/COL14A1/COL4A1/PDGFD/COL17A1/COL12A1/EDN1/COL1A2/P4HA1/LTBP1/F8/TXNDC16/COL8A1/COL4A6/C3/FSTL1/FGA/MSLN/IGFBP5/LAMC1/COL5A1/ADAMTS5/MGAT4A/TGOLN2/ADAMTSL1/COL5A2/IL6/FGG/COL4A2/IL12A/COL1A1/B2M/PTGS2/ERAP1/SCG2/FKBP7/P3H2/COL8A2/PDGFC/P4HA3/PTPRN2/APP/FLT3/CALU/PRSS23/BMP4/CANX…
GO_ENDOTHELIAL_CELL_APOPTOTIC_PROCESS	GO_ENDOTHELIAL_CELL_APOPTOTIC_PROCESS	53	0.508713	1.88897	0.000209247	0.00281959	0.00212845	2193	tags=32%, list=11%, signal=29%	NDNF/FGB/ITGA4/IL10/THBS1/KDR/TEK/BMPR2/FGA/SERPINE1/FGG/ANO6/SCG2/ICAM1/HIPK1/ECSCR/ANGPT1
GO_ENDOTHELIAL_CELL_DEVELOPMENT	GO_ENDOTHELIAL_CELL_DEVELOPMENT	57	0.494073	1.85976	0.000182484	0.00251955	0.00190195	4846	tags=47%, list=25%, signal=36%	HEG1/PPP1R16B/STC1/CLIC4/PECAM1/CTNNB1/RDX/ROCK1/ARHGEF26/S1PR3/ROCK2/MSN/ICAM1/CDH5/VEZF1/MYADM/PDE2A/VEGFA/NOTCH4/CLDN1/RAPGEF2/ENG/TJP1/TJP2/RAPGEF1/RAP1B/F2RL1
GO_ENDOTHELIAL_CELL_MIGRATION	GO_ENDOTHELIAL_CELL_MIGRATION	192	0.478429	2.18279	1e-10	9.34e-09	7.05e-09	4199	tags=44%, list=21%, signal=35%	DCN/FAP/ITGB3/ROBO1/ITGB1/NR2E1/THBS1/KDR/TEK/ETS1/GREM1/SPARC/PROX1/DPP4/CYP1B1/CDH13/AMOT/STC1/EDN1/LOXL2/AMOTL1/NRP1/EFNB2/NRP2/SMOC2/PECAM1/AKT3/BMPR2/MMRN2/ADAM17/FOXC2/PIK3CA/EPHB4/EGR3/CLEC14A/PTGS2/SRPX2/SPRED1/S100P/NOS3/PLXND1/SCG2/ROCK2/RHOB/KLF4/STARD13/HDAC9/AGTR2/BMPER/VASH1/MEF2C/BMP4/FGFBP1/ANGPT1/PRKD1/SIRT1/FGF2/SASH1/PIK3C2A/NOTCH1/PIK3R3/VEGFA/ACVRL1/GPLD1/TBXA2R/PRKCA/ADAMTS9…
GO_ENDOTHELIAL_CELL_MORPHOGENESIS	GO_ENDOTHELIAL_CELL_MORPHOGENESIS	11	0.724687	1.77485	0.00458285	0.0306313	0.0231228	1410	tags=45%, list=7%, signal=42%	HEG1/STC1/CLIC4/PECAM1/ARHGEF26
GO_ENDOTHELIAL_CELL_PROLIFERATION	GO_ENDOTHELIAL_CELL_PROLIFERATION	135	0.515144	2.23942	6.13e-10	4.91e-08	3.7e-08	3856	tags=44%, list=20%, signal=35%	ITGA4/GJA1/APLNR/ITGB3/IL10/THBS1/KDR/HTR2B/TEK/FLT1/PPP1R16B/SPARC/SULF1/PROX1/F3/CDH13/CCL24/LOXL2/CCL11/NRP1/STAT1/NRP2/AKT3/BMPR2/CD34/ADAM17/CCL26/CXCL12/EGR3/AGTR1/APELA/SCG2/NRAS/PIK3CB/DYSF/BMPER/VASH1/MEF2C/BMP4/FGFBP1/CAV1/PRKD1/SIRT1/FGF2/BMP6/VEGFA/ACVRL1/STAT3/VASH2/PRKCA/APLN/THAP1/NF1/PDGFB/SEMA5A/CCR3/FLT4/PRKX/PTPRM
GO_ENDOTHELIUM_DEVELOPMENT	GO_ENDOTHELIUM_DEVELOPMENT	118	0.493159	2.1081	8.22e-08	3.5e-06	2.64e-06	4950	tags=51%, list=25%, signal=38%	GJA1/KDR/HEG1/APOLD1/PPP1R16B/PROX1/STC1/NRP1/CLIC4/S1PR1/SETSIP/PECAM1/BMPR2/CD34/CTNNB1/ADAMTS12/FOXC2/RDX/ZEB1/ROCK1/SLC40A1/ARHGEF26/JAG1/S1PR3/ROCK2/RHOB/STARD13/MSN/ICAM1/CDH5/VEZF1/TMEM100/MYADM/BMP4/SOX17/BMP6/PDE2A/NOTCH1/VEGFA/ACVRL1/CXCL10/GJA5/FGF1/NOTCH4/CLDN1/PDPN/ACVR1/RAPGEF2/ENG/TJP1/TJP2/RHOA/FOXJ2/SMAD4/CXCR4/RAPGEF1/RAP1B/F2RL1/NRG1/DLL4
GO_ENERGY_DERIVATION_BY_OXIDATION_OF_ORGANIC_COMPOUNDS	GO_ENERGY_DERIVATION_BY_OXIDATION_OF_ORGANIC_COMPOUNDS	263	-0.534037	-2.45652	1e-10	9.34e-09	7.05e-09	4027	tags=46%, list=20%, signal=37%	COQ10B/PRKAG2/GSK3A/ETFA/NDUFAB1/DNAJC15/NDUFA10/PPP1R3F/IDH3B/OXA1L/MDH2/FLCN/MT-CO1/NDUFB3/PPP1CA/ETFDH/FH/NDUFAF1/NDUFC2/OGDH/NDUFB6/AIFM2/CISD1/MDH1/SDHA/SUCLG1/FAHD1/SDHAF2/MTFR1L/ACSM1/NR1D1/NDUFA5/SNCA/PARK7/SURF1/SLC25A22/IDH3G/TRPV4/MT-ND4/PHKG1/COA6/UQCRH/NDUFV3/GNAS/NDUFV1/NDUFB11/PHKA1/PRELID1/PPP1R3E/UQCC3/NDUFS3/COQ10A/UQCRB/IDH2/UQCRHL/ACADVL/NDUFB2/NDUFA9/NDUFS6/NDUFA12/ETFB/ISCU/…
GO_ENSHEATHMENT_OF_NEURONS	GO_ENSHEATHMENT_OF_NEURONS	134	0.342085	1.48862	0.00391564	0.0270931	0.0204519	4886	tags=39%, list=25%, signal=29%	MALL/HGF/DHH/SLC8A3/ZNF488/TSPAN2/NTRK2/GALC/CTNNB1/NDRG1/PMP22/QKI/KLK6/ILK/ABCD2/KIF14/NTRK3/SH3TC2/SERINC5/S100B/POU3F1/EGR2/TENM4/KCNJ10/PSAP/ATRN/FAM126A/LPAR1/PRX/MARVELD1/NCMAP/SBF2/JAM3/MPP5/ARHGEF10/PARD3/NAB1/NF1/MYRF/PIKFYVE/SKI/NFASC/DICER1/ZNF24/PLP1/RARG/TNFRSF1B/MYO5A/RARB/EIF2AK3/CXCR4/NRG1
GO_ENTRY_INTO_HOST	GO_ENTRY_INTO_HOST	129	0.384605	1.66839	0.000265641	0.0033829	0.00255367	4460	tags=39%, list=23%, signal=30%	MRC1/CR1/CD209/PTX3/ITGB3/ITGB1/ITGA2/HAVCR1/DPP4/EFNB3/HTR2A/EFNB2/TFRC/GPR15/ITGAV/CTNNB1/LDLR/CD80/MID2/AXL/CLEC4G/NUP153/EGFR/ITGA5/ICAM1/CD86/CAV1/CD74/NCAM1/XPR1/CBL/CXCL8/ITGB6/GSN/ITCH/CD4/CTNND1/CLDN1/KPNA3/CR2/CCR5/FCN1/CXADR/SLAMF1/SCARB1/ITGB5/TRIM31/IFITM1/HS3ST5/SCARB2
GO_EPHRIN_RECEPTOR_ACTIVITY	GO_EPHRIN_RECEPTOR_ACTIVITY	19	0.634322	1.85242	0.00331754	0.0239862	0.0181066	1559	tags=47%, list=8%, signal=44%	EPHA3/EPHA7/EFNB3/EPHA4/EPHB2/NTRK1/EPHB4/EPHB1/NTRK3
GO_EPHRIN_RECEPTOR_BINDING	GO_EPHRIN_RECEPTOR_BINDING	27	0.552195	1.73389	0.00418762	0.0283846	0.0214269	3917	tags=44%, list=20%, signal=36%	PIK3CG/EPHA7/EFNB3/EPHA4/EFNB2/LYN/ANKS1A/CBL/CHN1/ANKS1B/FYN/NCK1
GO_EPHRIN_RECEPTOR_SIGNALING_PATHWAY	GO_EPHRIN_RECEPTOR_SIGNALING_PATHWAY	86	0.403291	1.63509	0.0013661	0.0121023	0.00913575	6036	tags=49%, list=31%, signal=34%	EPHA3/EPHA7/PAK3/EFNB3/EPHA4/EPHB2/EFNB2/NTRK1/GRIN2B/MMP2/EPHB4/ROCK1/EPHB1/KALRN/LYN/ACTR2/NTRK3/ROCK2/RASA1/YES1/ANKS1A/EPHB3/TIAM1/CHN1/PTPN11/FYN/NCK1/EPHA6/MMP9/ACTR3/RHOA/SDC2/AP2B1/ITSN1/ACTB/APH1B/ARPC2/CRK/SIPA1L1/APH1A/ACTG1/CDC42
GO_EPIDERMIS_DEVELOPMENT	GO_EPIDERMIS_DEVELOPMENT	456	0.258466	1.29978	0.00365315	0.0258165	0.0194883	3848	tags=23%, list=20%, signal=19%	EDAR/PKP1/SOX21/FERMT1/CD109/LGR5/SOSTDC1/FLG/PCSK6/TGFB2/EMP1/PITX2/TNFRSF19/FGF10/LAMC2/SLITRK6/COL17A1/LIPN/CLIC4/FGF7/KLK7/FOXE1/DSG1/ADAM9/INHBA/IGFBP5/CTNNB1/KRT32/KRT23/TMC1/KRT1/DSC2/ROCK1/SPINK9/ABCA12/CASP14/JAG1/HPSE/EREG/EGFR/POU3F1/LRP4/MYCL/ROCK2/KLF4/FLG2/MED1/TXNIP/LDB2/PRKCH/NCOA3/DSC1/SLC4A7/BMP4/PSAP/KLF7/TGM3/DSC3/RUNX1/ERRFI1/PTCH1/KRT27/DSP/ATP7A/CELSR1/TP63/PAX6/LAMB3/KRT34…
GO_EPIDERMIS_MORPHOGENESIS	GO_EPIDERMIS_MORPHOGENESIS	30	0.552548	1.79418	0.0027545	0.020648	0.0155867	3221	tags=53%, list=16%, signal=45%	SOSTDC1/TGFB2/FGF10/FGF7/FOXE1/IGFBP5/CTNNB1/KLF4/FLG2/TGM3/KRT27/ATP7A/TP63/NOTCH1/BCL2/SNAI1
GO_EPITHELIAL_CELL_DEVELOPMENT	GO_EPITHELIAL_CELL_DEVELOPMENT	199	0.354224	1.61442	0.000183598	0.00252974	0.00190964	4846	tags=45%, list=25%, signal=34%	DACT2/BMP5/NOTCH2/HEG1/PPP1R16B/PODXL/PROX1/SLITRK6/STC1/ONECUT1/FLNA/CLIC4/POF1B/NTRK1/PECAM1/VIM/FRMD6/CTNNB1/FOXC2/TMC1/FAT1/RDX/NPHS2/ROCK1/IQGAP1/ARHGEF26/JAG1/HRH2/S1PR3/ADIPOQ/ROCK2/MSN/ICAM1/CDH5/CDK6/VEZF1/MYADM/SLC4A7/BMP4/PSAP/PRDM1/WNT5B/ATRX/FNDC3A/TP63/PAX6/BMP6/PDE2A/TYMS/NOTCH1/BCL11B/FOXJ1/VEGFA/BFSP1/KRT2/SLC9A4/FLNB/ARID4A/AR/SOX9/HOXB13/KLF5/ABI2/NKX2-2/NOTCH4/CLDN1/PDGFB/FOSL…
GO_EPITHELIAL_CELL_DIFFERENTIATION_INVOLVED_IN_KIDNEY_DEVELOPMENT	GO_EPITHELIAL_CELL_DIFFERENTIATION_INVOLVED_IN_KIDNEY_DEVELOPMENT	46	0.577428	2.06867	1.96e-05	0.000392246	0.000296097	4926	tags=72%, list=25%, signal=54%	NOTCH2/WT1/PTPRO/PODXL/GREM1/WNT9B/FAT4/STAT1/CD34/PROM1/CTNNB1/WWTR1/FOXC2/NPHS2/IQGAP1/JAG1/ADIPOQ/SALL1/MEF2C/BMP4/GDNF/NOTCH1/FOXJ1/YAP1/PDGFB/PRKX/MYO1E/MMP9/LIF/BASP1/LAMB2/LHX1/GPR4
GO_EPITHELIAL_CELL_PROLIFERATION	GO_EPITHELIAL_CELL_PROLIFERATION	375	0.438091	2.15328	1e-10	9.34e-09	7.05e-09	4268	tags=41%, list=22%, signal=32%	BMP5/HAS2/SFRP1/FERMT1/CD109/TNFSF11/LGR5/ITGA4/GJA1/FAP/APLNR/ITGB3/IL10/SFRP2/ROBO1/NOTCH2/THBS1/NOG/KDR/TGFB2/HGF/TGFA/HTR2B/TEK/FLT1/PPP1R16B/PTPRN/SPARC/SULF1/PROX1/FGF10/F3/CDH13/CCL24/PRKDC/LOXL2/SGPP2/CCL11/NRP1/FGF7/CYP7B1/EFNB2/STAT1/NRP2/COL8A1/AKT3/EHF/BRCA2/EDNRB/BMPR2/CD34/FABP7/TLR4/IGFBP5/CTNNB1/LAMC1/ADAM17/CCL26/SOX11/CXCL12/EGR3/EYA1/CDC73/B2M/SNAI2/PTPRK/GDF5/AGTR1/EREG/EGFR/C…
GO_EPITHELIAL_TO_MESENCHYMAL_TRANSITION	GO_EPITHELIAL_TO_MESENCHYMAL_TRANSITION	131	0.421622	1.82383	1.46e-05	0.000302068	0.000228024	5264	tags=46%, list=27%, signal=34%	BMP5/HAS2/SFRP1/SFRP2/EPHA3/NOG/TGFB2/HGF/TGFBR2/GREM1/LOXL2/LDLRAD4/CTNNB1/WWTR1/FOXA2/BCL9L/IL6/COL1A1/JAG1/SNAI2/KBTBD8/LRP6/TMEM100/SPRY1/BMP4/HMGA2/TBX5/FAM83D/HEYL/FOXF2/OLFM1/NOLC1/TGFBR3/NOTCH1/EOMES/FOXC1/TIAM1/SNAI1/SOX9/GSC/LOXL3/PDPN/ACVR1/TGFB3/TGFB1/HDAC2/FGFR2/BMP2/ENG/PHLDB2/HIF1A/SMAD4/TGFBR1/RGCC/DLG5/CLASP1/CLASP2/HEY1/EPB41L5/LEF1
GO_EPITHELIAL_TO_MESENCHYMAL_TRANSITION_INVOLVED_IN_ENDOCARDIAL_CUSHION_FORMATION	GO_EPITHELIAL_TO_MESENCHYMAL_TRANSITION_INVOLVED_IN_ENDOCARDIAL_CUSHION_FORMATION	17	0.599746	1.68064	0.00774444	0.0449134	0.033904	4877	tags=71%, list=25%, signal=53%	NOG/TGFB2/TGFBR2/SNAI2/TMEM100/HEYL/NOTCH1/SNAI1/ACVR1/ENG/SMAD4/TGFBR1
GO_EPITHELIAL_TUBE_FORMATION	GO_EPITHELIAL_TUBE_FORMATION	132	0.366999	1.58779	0.00101894	0.00971225	0.00733155	4582	tags=39%, list=23%, signal=30%	BMP5/SFRP1/SFRP2/NOG/TGFB2/PODXL/GREM1/PROX1/FGF10/WNT9B/LRP2/KIF20B/CTNNB1/KDM6A/SOX11/ZEB2/CTHRC1/DLC1/MIB1/APAF1/LRP6/IRX1/BMP4/PRICKLE1/FZD1/LUZP1/GDNF/IRX3/PTCH1/CELSR1/IRX2/GDF7/PTK7/FZD6/SEMA4C/SOX9/TRIM71/ARID1A/RET/NODAL/HAND1/PRKACB/TGFB1/FGFR2/SKI/BCL10/RARG/ARHGAP35/TRAF6/HIF1A/SUFU/IFT52
GO_EPITHELIAL_TUBE_MORPHOGENESIS	GO_EPITHELIAL_TUBE_MORPHOGENESIS	325	0.359031	1.74909	1.17e-07	4.86e-06	3.67e-06	4972	tags=42%, list=25%, signal=32%	BMP5/SFRP1/LGR5/SOSTDC1/SFRP2/NOTCH2/NOG/CASR/TGFB2/TGFBR2/WT1/EPHA7/CCDC103/PODXL/GREM1/ADAMTS16/PROX1/FGF10/TNC/EPHA4/WNT9B/FMN1/DCHS1/FAT4/COL4A1/EDN1/CCL11/NRP1/CLIC4/GBX2/EFNB2/GLI3/CSF1R/LRP2/KIF20B/CTNNB1/ADAMTS12/FOXC2/PBX1/KDM6A/SOX11/ZEB2/KIF26B/CTHRC1/EYA1/MICAL2/DLC1/CXCR2/ILK/MIB1/GNA13/PLXND1/TCF21/APAF1/RHOB/STARD13/MED1/SALL1/HHIP/KDM5B/AGTR2/LRP6/MEF2C/IRX1/SPRY1/ETV5/BMP4/PRICKL…
GO_EPOXYGENASE_P450_PATHWAY	GO_EPOXYGENASE_P450_PATHWAY	19	-0.672016	-1.90646	0.000932801	0.00911305	0.00687923	3283	tags=58%, list=17%, signal=48%	EPHX2/CYP2A7/CYP2A13/CYP2A6/CYP2B6/CYP2F1/CYP4F12/CYP2C8/CYP2E1/CYP1A2/CYP2C9
GO_ER_TO_GOLGI_TRANSPORT_VESICLE_MEMBRANE	GO_ER_TO_GOLGI_TRANSPORT_VESICLE_MEMBRANE	55	0.447229	1.66579	0.00341458	0.0245526	0.0185342	3580	tags=40%, list=18%, signal=33%	TGFA/SEC24C/MCFD2/GRIA1/SEC23A/B2M/HLA-DRA/HLA-DQA2/SEC24D/STX17/HLA-DRB5/SEC24A/AREG/TMED10/CD74/HLA-DPA1/LMAN1/SEC23B/USO1/CNIH1/SEC23IP/HLA-DQA1
GO_ERK1_AND_ERK2_CASCADE	GO_ERK1_AND_ERK2_CASCADE	289	0.395797	1.89708	4.89e-09	2.94e-07	2.22e-07	4846	tags=44%, list=25%, signal=34%	EPO/FPR2/TIMP3/CALCR/PDGFRA/TNFSF11/FGB/CCL13/FN1/NOTCH2/KDR/CASR/HTR2B/TEK/EPHA7/FGF10/CCL24/PDGFD/AKAP12/LRP1/CCL11/C1QL4/EPHB2/NRP1/HTR2A/TNFRSF11A/NPY5R/PTPRC/F2R/NTRK1/PTPRR/CSF1R/MFHAS1/FGA/ADRA1A/P2RY1/TLR4/ITGAV/PTGER4/CCL26/SCIMP/CCR1/FSHR/CCL7/FGG/ADCYAP1/FFAR4/RASGRP1/EPHB1/P2RY6/GBP1/LYN/EMILIN1/PRMT5/ADIPOQ/SPRED1/EGFR/EIF3A/APELA/KLF4/MED1/PDGFC/ICAM1/APP/FBLN1/BMPER/GPR55/PDGFRB/SP…
GO_ERYTHROCYTE_HOMEOSTASIS	GO_ERYTHROCYTE_HOMEOSTASIS	116	0.348016	1.481	0.0050196	0.032842	0.0247917	3848	tags=32%, list=20%, signal=26%	EPO/TRIM58/ETS1/EPAS1/STAT1/MFHAS1/INHBA/AXL/LYN/NCKAP1L/KLF13/MED1/SH2B3/NCAPG2/CDK6/DYRK3/IREB2/SP3/BMP4/RBFOX2/MAFB/RB1/MAPK14/JAK2/FOXO3/IKZF1/TGFBR3/GATA1/ADAR/VEGFA/STAT3/L3MBTL3/SMAD5/ARID4A/SENP1/PTBP3/ZFP36L1
GO_ESTABLISHMENT_OF_CELL_POLARITY	GO_ESTABLISHMENT_OF_CELL_POLARITY	135	0.357772	1.5553	0.00218659	0.017379	0.013119	6036	tags=50%, list=31%, signal=35%	FERMT1/GJA1/ITGB1/FGF10/AMOT/AMOTL1/DOCK2/DOCK7/KIF20B/KIF26B/ROCK1/EPHB1/OPHN1/ROCK2/MSN/CDH5/RAB11FIP2/WEE1/SPRY1/FRMD4A/MYO9A/PAX6/HSP90AB1/SPRY2/FOXJ1/CCL19/JAM3/MPP5/PTK7/FRMD4B/PARD3B/ZW10/MYO18A/FSCN1/GSN/PARD3/DCTN1/LLGL1/PAFAH1B1/ARF6/MYH9/LAMA1/MAD2L1/UBXN2B/ARFGEF1/MAP2/ARHGEF2/RHOA/SPDL1/RAP1B/RNF41/CYTH3/PRKCI/MAP1B/WDPCP/CLASP1/CCL21/NDE1/ALPK2/NDEL1/CCR7/FEZ1/CRKL/RAB10/CRK/AMOTL2/…
GO_ESTABLISHMENT_OF_ENDOTHELIAL_BARRIER	GO_ESTABLISHMENT_OF_ENDOTHELIAL_BARRIER	42	0.516736	1.81186	0.000878328	0.0087236	0.00658524	4846	tags=50%, list=25%, signal=38%	PPP1R16B/PECAM1/CTNNB1/RDX/ROCK1/S1PR3/ROCK2/MSN/ICAM1/CDH5/MYADM/PDE2A/VEGFA/CLDN1/RAPGEF2/ENG/TJP1/TJP2/RAPGEF1/RAP1B/F2RL1
GO_ESTABLISHMENT_OF_PROTEIN_LOCALIZATION_TO_MITOCHONDRIAL_MEMBRANE	GO_ESTABLISHMENT_OF_PROTEIN_LOCALIZATION_TO_MITOCHONDRIAL_MEMBRANE	15	-0.654624	-1.73489	0.00834458	0.0473893	0.0357731	3821	tags=60%, list=19%, signal=48%	TOMM22/COX18/OXA1L/AGK/TIMM10/PDCD5/TIMM13/ROMO1/NDUFA13
GO_ESTABLISHMENT_OR_MAINTENANCE_OF_CELL_POLARITY	GO_ESTABLISHMENT_OR_MAINTENANCE_OF_CELL_POLARITY	214	0.317237	1.47211	0.00174578	0.0145827	0.0110081	6036	tags=46%, list=31%, signal=32%	ANK1/FERMT1/GJA1/ITGB1/TEK/FGF10/AMOT/AMOTL1/CLIC4/DOCK2/DOCK7/KIF20B/FAT1/KIF26B/ROCK1/EPHB1/OPHN1/ILK/ACTR2/NCKAP1L/CRB1/RHOU/ROCK2/RHOB/MSN/CDH5/RAB11FIP2/CD3G/WEE1/SPRY1/FRMD4A/MYO9A/RHOV/PAX6/HSP90AB1/SPRY2/FOXJ1/CCL19/JAM3/MPP5/PTK7/FRMD4B/PARD3B/ZW10/RHOBTB3/MYO18A/CDC42BPB/FSCN1/GSN/PARD3/DCTN1/LLGL1/PAFAH1B1/RHOJ/ARF6/PARVA/MYH9/LAMA1/MAD2L1/UBXN2B/ARHGAP35/ACTR3/ARFGEF1/MAP2/ARHGEF2/RHO…
GO_ESTROGEN_METABOLIC_PROCESS	GO_ESTROGEN_METABOLIC_PROCESS	32	-0.519377	-1.6905	0.00735796	0.0432388	0.03264	1849	tags=41%, list=9%, signal=37%	RDH8/STAR/CYP3A4/SULT1A1/HSD3B1/DHRS11/HSD17B2/CYP2D6/CYP2C8/HSD17B14/CYP1A2/CYP3A5/CYP2C9
GO_EXCITATORY_SYNAPSE	GO_EXCITATORY_SYNAPSE	51	0.442457	1.62996	0.00466865	0.0310505	0.0234393	4364	tags=49%, list=22%, signal=38%	NETO1/SYT11/KCNJ3/PDE4B/SLC17A8/NLGN1/GRIA1/SYNDIG1/SRPX2/LRRTM2/CALB2/CADM3/CBLN1/SYT1/ADCY8/CYFIP1/NLGN4X/DGKI/AKAP5/SHISA6/ELFN1/LRRC4/FGFR2/SHANK1/SLC16A3
GO_EXECUTION_PHASE_OF_APOPTOSIS	GO_EXECUTION_PHASE_OF_APOPTOSIS	83	-0.521449	-2.0306	2.24e-06	6.32e-05	4.77e-05	1695	tags=27%, list=9%, signal=24%	ACVR1C/SHARPIN/MTRNR2L4/BLCAP/CDK5RAP3/CAPN10/MTRNR2L7/AIFM1/ENDOG/PAM16/AIFM3/MTRNR2L5/ST20/MTRNR2L11/MTRNR2L13/MTRNR2L1/MTRNR2L8/MTRNR2L3/MTRNR2L9/MTRNR2L6/MTRNR2L10/MTRNR2L12
GO_EXOGENOUS_DRUG_CATABOLIC_PROCESS	GO_EXOGENOUS_DRUG_CATABOLIC_PROCESS	22	-0.713489	-2.10337	3.07e-05	0.000558397	0.000421521	3053	tags=55%, list=15%, signal=46%	CYP2A7/CYP2A13/CYP2A6/CYP3A4/CYP2B6/NR1I2/CYP2F1/CYP2D6/CYP2C8/CYP2E1/CYP1A2/CYP2C9
GO_EXOGENOUS_PROTEIN_BINDING	GO_EXOGENOUS_PROTEIN_BINDING	71	0.47272	1.84083	0.000148974	0.00213582	0.00161228	4460	tags=48%, list=23%, signal=37%	MRC1/CR1/CD209/ITGB3/ITGB1/ITGA2/HAVCR1/DPP4/EFNB3/HTR2A/EFNB2/TFRC/GPR15/ITGAV/LDLR/CD80/AXL/CLEC4G/EGFR/ITGA5/ICAM1/CD86/NCAM1/XPR1/ITGB6/CD4/CLDN1/CR2/CCR5/CXADR/SLAMF1/SCARB1/ITGB5/SCARB2
GO_EXTERNAL_SIDE_OF_PLASMA_MEMBRANE	GO_EXTERNAL_SIDE_OF_PLASMA_MEMBRANE	311	0.49506	2.39291	1e-10	9.34e-09	7.05e-09	3875	tags=44%, list=20%, signal=36%	AQP4/TLR8/PDGFRA/CD163/ULBP3/MS4A2/CD1B/CD209/IL2RA/FGB/ULBP1/P2RY12/ITGB1/THBS1/CCR8/PDCD1LG2/FOLR2/CCR4/HEG1/ITGA2/TGFBR2/CXCR5/SCNN1G/IGSF21/IL13RA2/KCNJ5/F3/CDH13/AMOT/XCR1/OSMR/IL5RA/PLG/CCR6/CUBN/S1PR1/TNFRSF11A/IL7R/CD1E/PTPRC/FCGR3A/PECAM1/CD163L1/DMBT1/CX3CR1/KCNJ3/RAET1E/LRP2/ULBP2/TFRC/FGA/CD34/TLR4/ENPP3/ADAM9/ITGAV/LDLR/CD200R1/IL1RL1/CCR2/TMC1/IZUMO1R/CD80/CCR1/NLGN1/CXCL12/ANTXR2/F…
GO_EXTRACELLULAR_MATRIX_ASSEMBLY	GO_EXTRACELLULAR_MATRIX_ASSEMBLY	40	0.552452	1.90756	0.000228498	0.00299221	0.00225875	5124	tags=57%, list=26%, signal=43%	HAS2/TNXB/LOX/MFAP4/COL1A2/PXDN/EMILIN1/ANTXR1/FBLN5/ATP7A/LAMB3/NOTCH1/SOX9/MEGF9/MYH11/TGFB1/NTN4/PHLDB2/LAMB2/RGCC/CLASP1/HAS3/CLASP2
GO_EXTRACELLULAR_MATRIX_BINDING	GO_EXTRACELLULAR_MATRIX_BINDING	53	0.573703	2.13029	3.44e-06	9.06e-05	6.84e-05	2619	tags=45%, list=13%, signal=39%	COL11A1/DCN/TGFBI/ITGB3/ITGB1/THBS1/ITGA2/SPARC/LRRC15/ITGA9/NID1/ADAM9/ITGAV/FBLN2/ADAMTS5/CLEC14A/SSC5D/LYPD5/SPOCK1/SPOCK3/OLFML2A/PLEKHA2/CTSS/SPARCL1
GO_EXTRACELLULAR_MATRIX_CONSTITUENT_CONFERRING_ELASTICITY	GO_EXTRACELLULAR_MATRIX_CONSTITUENT_CONFERRING_ELASTICITY	10	0.807301	1.93516	0.000495429	0.00562714	0.0042478	2273	tags=80%, list=12%, signal=71%	FBN2/FBN1/MMRN1/LAMC1/FBLN2/EMILIN1/FBLN5/EMILIN2
GO_EXTRACELLULAR_MATRIX_DISASSEMBLY	GO_EXTRACELLULAR_MATRIX_DISASSEMBLY	76	0.418332	1.65353	0.00207201	0.0166454	0.0125652	4455	tags=49%, list=23%, signal=38%	CTSG/FAP/CMA1/ETS1/DPP4/TLL1/MMP16/LRP1/PLG/A2M/KLK7/DDR2/MMP2/LAMC1/ADAMTS5/IL6/LCP1/MMP8/MMP10/TPSAB1/MMP12/MMP13/ADAM10/CTSS/SCUBE3/FSCN1/TIMP2/HTRA1/ELANE/SH3PXD2B/PDPN/MMP1/TGFB1/KLK5/MMP9/CD44/EXOC8
GO_EXTRACELLULAR_MATRIX_STRUCTURAL_CONSTITUENT	GO_EXTRACELLULAR_MATRIX_STRUCTURAL_CONSTITUENT	162	0.566136	2.5091	1e-10	9.34e-09	7.05e-09	1861	tags=44%, list=9%, signal=40%	COL11A1/HSPG2/COL21A1/OGN/COL25A1/DCN/LUM/TGFBI/MXRA5/FGB/NID2/ABI3BP/FN1/FBN2/VCAN/SPON1/COL15A1/THBS1/HMCN1/FBN1/TNXB/VWF/COL6A3/PODN/MFAP4/SPARC/FGL2/COL3A1/COL10A1/DPT/TNC/LAMC2/COL14A1/COL4A1/POSTN/COL17A1/COL12A1/FRAS1/NID1/COL1A2/LTBP1/MMRN1/COL8A1/COL4A6/THBS2/LAMA4/FGA/PXDN/MMRN2/EFEMP1/LAMC1/COL5A1/FBLN2/FMOD/MFAP5/COL5A2/CTHRC1/FGG/COL4A2/COL1A1/MFAP2/HMCN2/LTBP2/EMILIN1/SRPX2/LAMA2/AD…
GO_EXTRACELLULAR_MATRIX_STRUCTURAL_CONSTITUENT_CONFERRING_COMPRESSION_RESISTANCE	GO_EXTRACELLULAR_MATRIX_STRUCTURAL_CONSTITUENT_CONFERRING_COMPRESSION_RESISTANCE	22	0.602369	1.81505	0.001719	0.0144428	0.0109026	2211	tags=41%, list=11%, signal=36%	HSPG2/OGN/DCN/LUM/VCAN/PODN/FMOD/PRELP/ASPN
GO_EXTRACELLULAR_MATRIX_STRUCTURAL_CONSTITUENT_CONFERRING_TENSILE_STRENGTH	GO_EXTRACELLULAR_MATRIX_STRUCTURAL_CONSTITUENT_CONFERRING_TENSILE_STRENGTH	41	0.593473	2.07002	2.05e-05	0.000407288	0.000307452	1784	tags=46%, list=9%, signal=42%	COL11A1/COL21A1/COL25A1/COL15A1/COL6A3/COL3A1/COL10A1/COL14A1/COL4A1/COL17A1/COL12A1/COL1A2/COL8A1/COL4A6/COL5A1/COL5A2/COL4A2/COL1A1/COL8A2
GO_EXTRACELLULAR_STRUCTURE_ORGANIZATION	GO_EXTRACELLULAR_STRUCTURE_ORGANIZATION	360	0.519755	2.53708	1e-10	9.34e-09	7.05e-09	3629	tags=46%, list=18%, signal=38%	NDNF/COL11A1/TNR/HAS2/HSPG2/PDGFRA/DCN/FERMT1/LUM/EGFL6/TGFBI/CTSG/PTX3/FGB/ITGA4/NID2/FAP/ITGB3/ABI3BP/SFRP2/FN1/FBN2/VCAN/ITGB1/NR2E1/COL15A1/THBS1/FBN1/TNXB/VWF/KDR/TGFB2/LOX/CMA1/ITGA2/WT1/COL6A3/ETS1/MFAP4/GREM1/SPARC/SULF1/COL3A1/ITGA9/COL10A1/FLRT2/DPT/DPP4/TNC/CYP1B1/TLL1/LAMC2/COL14A1/COL4A1/POSTN/HPSE2/COL17A1/COL12A1/MMP16/LRP1/PLG/LOXL2/NID1/COL1A2/A2M/P4HA1/TNFRSF11B/SMOC2/VIT/COL8A1…
GO_EXTRINSIC_APOPTOTIC_SIGNALING_PATHWAY	GO_EXTRINSIC_APOPTOTIC_SIGNALING_PATHWAY	218	0.315677	1.46537	0.00102878	0.009743	0.00735476	4877	tags=35%, list=25%, signal=27%	BMP5/TIMP3/SFRP1/FGB/EYA4/SFRP2/THBS1/TGFB2/HGF/FGF10/NRP1/UNC5B/PTPRC/TNFSF10/FGA/INHBA/ITGAV/SERPINE1/FGG/EYA1/IL12A/BIRC6/SNAI2/TLR3/BRCA1/APPL1/NOS3/SCG2/TNFRSF10A/PIK3R1/ICAM1/DCC/AGTR2/IL7/DAPK1/HIPK1/BMP4/CAV1/GDNF/MCL1/KITLG/DDX3X/FAS/BCL2L11/JAK2/GATA1/BCL2/FAIM2/TNFAIP3/YAP1/ITGA6/IL6R/AR/GCLM/SKIL/NF1/IL33/PAK2/RET/CASP8AP2/ACVR1/ZMYND11/FYN/TGFB1/PHIP/BCL10/PMAIP1/COL2A1/TNFRSF1B/ITM2…
GO_EXTRINSIC_APOPTOTIC_SIGNALING_PATHWAY_VIA_DEATH_DOMAIN_RECEPTORS	GO_EXTRINSIC_APOPTOTIC_SIGNALING_PATHWAY_VIA_DEATH_DOMAIN_RECEPTORS	82	0.401666	1.61787	0.00249279	0.0191192	0.0144327	3001	tags=27%, list=15%, signal=23%	BMP5/TIMP3/SFRP1/FGB/SFRP2/THBS1/HGF/TNFSF10/FGA/SERPINE1/FGG/BRCA1/NOS3/TNFRSF10A/PIK3R1/ICAM1/DAPK1/DDX3X/FAS/BCL2/FAIM2/TNFAIP3
GO_EXTRINSIC_COMPONENT_OF_ORGANELLE_MEMBRANE	GO_EXTRINSIC_COMPONENT_OF_ORGANELLE_MEMBRANE	43	-0.534821	-1.82523	0.000417508	0.00491651	0.00371135	4308	tags=35%, list=22%, signal=27%	GRIPAP1/TAMM41/ULK1/ZC3H12A/USP50/VAC14/SGTA/COQ6/GBA2/COQ3/COQ4/NDUFAF5/PAM16/DOC2A/ATP6V1B1
GO_EYE_MORPHOGENESIS	GO_EYE_MORPHOGENESIS	147	0.430616	1.90229	1.6e-06	4.76e-05	3.59e-05	4957	tags=46%, list=25%, signal=34%	RORB/FBN2/NOTCH2/FBN1/PITX2/ATP8A2/DIO3/NKD1/PROX1/VSX1/EPHB2/MEGF11/COL8A1/GLI3/NTRK2/EFEMP1/PROM1/CTNNB1/COL5A1/FAT1/SOX11/COL5A2/ZEB1/TFAP2B/EPHB1/RPE65/MFRP/MFAP2/JAG1/SOX1/HCN1/CRB1/COL8A2/LRP6/SP3/FZD5/HIPK1/BMP4/RP1/PRDM1/PAX6/FOXF2/AGTPBP1/BCL2/VEGFA/STAT3/SOX9/STRA6/ABI2/NF1/ARID1A/NIPBL/ZHX2/PTPRM/TSPAN12/SKI/FOXL2/RARG/HIF1A/MAN2A1/FRS2/RARB/HIPK2/LHX1/PRKCI/CDON/TDRD7
GO_FASCIA_ADHERENS	GO_FASCIA_ADHERENS	10	0.803854	1.9269	0.000566841	0.00615741	0.00464808	3687	tags=80%, list=19%, signal=65%	GJA1/CDH2/CTNNA3/DES/CTNNB1/DSP/VCL/ACTN1
GO_FAT_CELL_DIFFERENTIATION	GO_FAT_CELL_DIFFERENTIATION	205	0.312199	1.43618	0.0022369	0.0176537	0.0133264	4234	tags=33%, list=21%, signal=26%	SFRP1/GDF10/SFRP2/PLCB1/FGF10/C1QL4/HTR2A/ZFPM2/CMKLR1/WIF1/WWTR1/FRZB/LRRC8C/IL6/TFAP2B/FFAR4/OSBPL8/ARID5B/JAG1/SNAI2/PTGS2/MEDAG/STEAP4/ERAP1/ADIPOQ/CCND1/ASXL2/EGR2/KLF4/MED1/RUNX1T1/DYSF/CREB1/C1QTNF3/FTO/HMGA2/ZBTB7C/WNT5B/SIRT1/GRK5/VSTM2A/LAMB3/MAPK14/FOXO1/GDF6/INHBB/ALOXE3/SULT1E1/NR4A3/ITGA6/NOC3L/TRIB2/KLF5/CCDC71L/SH3PXD2B/NIPBL/RORA/EP300/ZFP36L1/JDP2/TGFB1/PER2/PIAS1/TBL1XR1/TRIM32…
GO_FATTY_ACID_BETA_OXIDATION	GO_FATTY_ACID_BETA_OXIDATION	70	-0.506611	-1.92489	7.5e-05	0.00119807	0.000904396	4705	tags=47%, list=24%, signal=36%	CRAT/ACOX2/AUH/AKT2/TYSND1/ECI2/MLYCD/IVD/ETFA/ACAT1/GCDH/MECR/ABCD1/MCAT/ETFDH/ACAD10/ACOT8/ACAA1/ACACB/ECHS1/BDH2/DECR1/ECH1/ACADVL/ETFB/ACADS/ACADL/ECHDC2/DECR2/ECI1/FABP1/PLIN5/CPT1B
GO_FATTY_ACID_BIOSYNTHETIC_PROCESS	GO_FATTY_ACID_BIOSYNTHETIC_PROCESS	144	-0.393495	-1.67779	0.000405559	0.00480948	0.00363057	3500	tags=38%, list=18%, signal=31%	MLYCD/CBR4/PRKAG2/TRIB3/NDUFAB1/EIF6/MECR/ABCD1/PRKAB1/EPHX2/MCAT/OXSM/PTGDS/ACSF3/ELOVL7/NR1H2/FADS3/THNSL2/ACSM1/ACSM6/ACOT4/ACSS1/RGN/ACSS2/TECR/CYP3A4/ACACB/CBR1/GIP/APOA1/AVP/FADS6/ACADVL/PTGES/GSTM4/PTGES2/ACADL/PLA2G1B/APOC1/CYP2D6/DECR2/ACSM2B/MIF/APOC2/CYP2C8/GPX4/CYP2E1/CYP1A2/ACSM2A/APOC3/CYP2C9/MLXIPL/PLA2G4F/FA2H
GO_FATTY_ACID_CATABOLIC_PROCESS	GO_FATTY_ACID_CATABOLIC_PROCESS	102	-0.504387	-2.04002	1.59e-06	4.74e-05	3.58e-05	4705	tags=48%, list=24%, signal=37%	CRAT/ACOX2/PCK2/AUH/AKT2/TYSND1/AIG1/ECI2/CYP4F2/MLYCD/IVD/MCEE/ETFA/ACAT1/NUDT19/NUDT7/GCDH/MECR/ABCD1/PCK1/PCCB/MCAT/ETFDH/ADTRP/PHYH/HAO1/SLC27A4/ACAD10/ACOT8/ACAA1/ACACB/ECHS1/BDH2/DECR1/ECH1/ACADVL/ETFB/ACADS/ACADL/ECHDC2/FAAH/CYP4F12/DECR2/LPIN3/ECI1/CEL/FABP1/PLIN5/CPT1B
GO_FATTY_ACID_DERIVATIVE_METABOLIC_PROCESS	GO_FATTY_ACID_DERIVATIVE_METABOLIC_PROCESS	158	-0.376392	-1.63407	0.000601645	0.00641705	0.00484408	5467	tags=47%, list=28%, signal=35%	AWAT1/ELOVL4/GSTA1/PTGR1/AKR1C3/CYP4F11/HSD17B8/ALOX12/GGT2/ALOX15B/CES2/CYP4F3/ACSL6/PTGR2/OXCT1/PRG3/EDN2/FAAH2/PLA2G4C/ACOT7/HMGCL/CYP4F2/ACSBG2/CBR4/CYP4F8/ACAT1/PON1/GCDH/ABCD1/GGTLC2/EPHX2/MGST3/PTGDS/ACSL1/PLA2G5/ACSF3/CYP2A7/ELOVL7/CYP2A13/CYP2A6/GGT6/SLC27A5/DGAT1/TECR/AKR1C2/CYP2B6/SLC25A1/PLA2G3/CBR1/GPX1/MGST2/BDH2/GGTLC3/AVP/BDH1/PTGES/AKR1C1/PTGES2/CYP2F1/FAAH/PLA2G1B/PLA2G4B/CYP2D6…
GO_FATTY_ACID_METABOLIC_PROCESS	GO_FATTY_ACID_METABOLIC_PROCESS	357	-0.400278	-1.91034	7.55e-10	5.91e-08	4.46e-08	4500	tags=38%, list=23%, signal=30%	AUH/EDN2/FAAH2/AKT2/TYSND1/PLA2G4C/ACOT7/AIG1/ECI2/CYP4F2/MLYCD/ACSBG2/IVD/CBR4/MCEE/PRKAG2/CYP4V2/TRIB3/ETFA/CYP4F8/NDUFAB1/LYPLA2/ACAT1/EIF6/NUDT19/NUDT7/PON1/ACOT2/GCDH/UGT1A8/MECR/ABCD1/PPARG/THEM4/PCK1/PCCB/POR/PRKAB1/EPHX2/MCAT/OXSM/ETFDH/PTGDS/SREBF1/ACSL1/ECHDC3/ACSF3/CYP2A7/ELOVL7/ADTRP/NR1H2/PHYH/FADS3/CYP2A13/SIRT4/HAO1/THNSL2/ACSM1/SLC27A4/SNCA/ACSM6/ACOT4/ACSS1/ACAD10/CYP2A6/SLC27A5/…
GO_FC_RECEPTOR_MEDIATED_STIMULATORY_SIGNALING_PATHWAY	GO_FC_RECEPTOR_MEDIATED_STIMULATORY_SIGNALING_PATHWAY	82	0.373337	1.50376	0.00878095	0.0493259	0.037235	6036	tags=52%, list=31%, signal=37%	PTPRC/FCGR3A/PIK3CA/LYN/ACTR2/NCKAP1L/MYH2/APPL1/PIK3R1/WASF2/PIK3CB/DOCK1/CD3G/FCGR2A/YES1/PLSCR1/HSP90AB1/CYFIP1/NR4A3/HCK/NCKAP1/CD226/MAPK1/FYN/NCK1/APPL2/ACTR3/VAV1/SYK/ELMO1/RAPGEF1/MYO10/ABI1/RAP1A/FCGR1A/ACTB/CD47/ARPC2/WIPF1/CRK/FCGR2B/ACTG1/CDC42
GO_FEMALE_SEX_DIFFERENTIATION	GO_FEMALE_SEX_DIFFERENTIATION	116	0.36583	1.55681	0.00186911	0.0154018	0.0116265	4244	tags=39%, list=22%, signal=31%	SFRP1/PDGFRA/PTX3/WT1/PTPRN/FGF10/NRIP1/DMC1/ZFPM2/BRCA2/LRP2/DACH1/INHBA/FSHR/ADCYAP1/AXL/ROBO2/ARID5B/EREG/NOS3/ICAM1/PCYT1B/DACH2/ADCYAP1R1/SLIT3/TIPARP/ARRB1/SIRT1/TP63/KITLG/INHBB/BCL2/VEGFA/FOXC1/NR5A1/AMHR2/LHFPL2/LHX8/STRA6/ADAMTS1/CYP19A1/FZD4/MERTK/ATM/FOXL2
GO_FEVER_GENERATION	GO_FEVER_GENERATION	10	0.732336	1.75547	0.00866727	0.0488915	0.0369071	3472	tags=60%, list=18%, signal=49%	TNFSF11/TNFRSF11A/EDNRB/PTGS2/CNR1/TRPV1
GO_FIBRILLAR_COLLAGEN_TRIMER	GO_FIBRILLAR_COLLAGEN_TRIMER	12	0.732951	1.85377	0.00158607	0.0134996	0.0101906	2195	tags=67%, list=11%, signal=59%	COL11A1/LUM/COL3A1/COL1A2/COL5A1/COL5A2/COL1A1/MARCO
GO_FIBROBLAST_APOPTOTIC_PROCESS	GO_FIBROBLAST_APOPTOTIC_PROCESS	20	0.597204	1.74892	0.00326185	0.023711	0.0178989	4412	tags=50%, list=22%, signal=39%	SFRP1/PIK3CG/PIK3CA/STK17B/MYC/TP63/BCL2L11/CHD8/CUL3/API5
GO_FIBROBLAST_MIGRATION	GO_FIBROBLAST_MIGRATION	38	0.489671	1.67583	0.00547649	0.0349373	0.0263734	2471	tags=32%, list=13%, signal=28%	THBS1/PAK3/AKAP12/DDR2/ARID5B/ILK/APPL1/SLC8A1/TNS1/PRR5L/FGF2/FER
GO_FIBROBLAST_PROLIFERATION	GO_FIBROBLAST_PROLIFERATION	81	0.395588	1.59313	0.00470994	0.0311709	0.0235302	2406	tags=27%, list=12%, signal=24%	SFRP1/PDGFRA/FN1/FGF10/PDGFD/PRKDC/C1QL4/DDR2/DACH1/CTNNB1/CDC73/EREG/EGFR/PDGFC/CDK6/DHX9/CD300A/AGTR2/CREB1/PDGFRB/MYC/CD74
GO_FIBRONECTIN_BINDING	GO_FIBRONECTIN_BINDING	26	0.709957	2.19753	4.36e-06	0.000109718	8.28e-05	3795	tags=62%, list=19%, signal=50%	ITGA4/ITGB3/SFRP2/ITGB1/THBS1/LRRC15/IGFBP5/ITGAV/CCDC80/SSC5D/FBLN1/PLEKHA2/CTSS/VEGFA/LOXL3/IGFBP3
GO_FICOLIN_1_RICH_GRANULE_MEMBRANE	GO_FICOLIN_1_RICH_GRANULE_MEMBRANE	57	0.483188	1.81879	0.000327385	0.00398793	0.0030104	2411	tags=30%, list=12%, signal=26%	PKP1/FPR2/CR1/FPR1/FCAR/CLEC4D/CD93/MGAM/SIGLEC14/CLEC4C/DSG1/SLC2A3/NCKAP1L/PTPRN2/CD300A/DSC1/DSP
GO_FILOPODIUM	GO_FILOPODIUM	100	0.466333	1.94025	1.71e-05	0.000349423	0.000263771	5046	tags=47%, list=26%, signal=35%	CD302/ITGB3/TENM2/RAPH1/ITGB1/ARL4C/PODXL/EPHA4/ACPP/VIL1/UTRN/IGF2BP1/ITGAV/SCIMP/FAT1/RDX/NLGN1/MYO3A/EPHB1/GAP43/UNC5C/ANTXR1/LCP1/MSN/MTM1/APP/VCAM1/MYO1B/KITLG/FZD9/CYFIP1/GPM6A/DYNC1H1/ITGA6/FSCN1/ABI2/PDPN/ARF6/CXADR/MYO5A/ENAH/MAP2/B4GALT1/FARP1/MYO10/ABI1/SYNE2
GO_FOCAL_ADHESION_ASSEMBLY	GO_FOCAL_ADHESION_ASSEMBLY	82	0.460433	1.85458	0.000105189	0.00157878	0.00119178	3687	tags=38%, list=19%, signal=31%	SFRP1/THBS1/EPHA3/KDR/ITGA2/TEK/GREM1/FMN1/LRP1/NRP1/ROCK1/IQGAP1/DLC1/PTPRK/TESK2/ROCK2/MAP4K4/PEAK1/MACF1/CORO2B/SLK/COL16A1/AJUBA/FERMT2/BCL2/VEGFA/ACVRL1/FAM107A/PPM1F/HRG/ACTN1
GO_FOREBRAIN_CELL_MIGRATION	GO_FOREBRAIN_CELL_MIGRATION	58	0.515406	1.94777	5.09e-05	0.000854812	0.000645277	2220	tags=34%, list=11%, signal=31%	HTR6/TNR/DRD1/P2RY12/ROBO1/NR2E1/SEMA3A/NRP1/NRP2/GLI3/DIXDC1/CTNNB1/CXCL12/AXL/DISC1/RELN/EGFR/FOXG1/LHX6/LRRK2
GO_FOREBRAIN_DEVELOPMENT	GO_FOREBRAIN_DEVELOPMENT	375	0.370883	1.82294	2.01e-09	1.3e-07	9.82e-08	4695	tags=39%, list=24%, signal=30%	HTR6/TNR/SLITRK5/DRD1/P2RY12/ROBO1/NR2E1/PLCB1/CDH2/SLC4A10/NOG/PITX2/SEMA3A/ETS1/TAL2/COL3A1/PROX1/SLC8A3/FGF10/PLXNA4/FAT4/LRP1/FLNA/EPHB2/NRP1/GBX2/DYNC2H1/NRP2/GLI3/CSF1R/LRP2/IGF2BP1/NTRK2/DIXDC1/DOCK7/PGAP1/FABP7/NIN/INHBA/CTNNB1/PAX5/SLC2A1/CXCL12/ZEB2/ADCYAP1/AXL/ROBO2/DISC1/OPHN1/DLC1/ATP2B4/B2M/RELN/SOX1/AVPR2/KIF14/PTCHD1/DLX2/EGFR/POU3F1/APAF1/SLC8A1/SALL1/TACC1/APP/CDK6/CHRNB2/RRM1/D…
GO_FOREBRAIN_GENERATION_OF_NEURONS	GO_FOREBRAIN_GENERATION_OF_NEURONS	62	0.452647	1.73551	0.00100094	0.00960098	0.00724756	2468	tags=37%, list=13%, signal=33%	ROBO1/NR2E1/SLC4A10/SEMA3A/PROX1/NRP1/GBX2/NRP2/GLI3/CSF1R/INHBA/ROBO2/DISC1/B2M/SOX1/DLX2/SALL1/ASPM/FOXG1/LHX6/GSX2/ATP7A/PAX6
GO_FOREBRAIN_NEURON_DIFFERENTIATION	GO_FOREBRAIN_NEURON_DIFFERENTIATION	49	0.458128	1.65929	0.00470856	0.0311709	0.0235302	2468	tags=41%, list=13%, signal=36%	ROBO1/SLC4A10/SEMA3A/PROX1/NRP1/GBX2/NRP2/CSF1R/INHBA/ROBO2/DISC1/B2M/SOX1/DLX2/SALL1/FOXG1/LHX6/GSX2/ATP7A/PAX6
GO_FORMATION_OF_PRIMARY_GERM_LAYER	GO_FORMATION_OF_PRIMARY_GERM_LAYER	115	0.46667	1.99298	1.76e-06	5.12e-05	3.87e-05	4167	tags=43%, list=21%, signal=34%	COL11A1/ITGA4/GJA1/ITGB3/SFRP2/FN1/ITGB1/NOG/ITGA2/COL12A1/COL8A1/ITGA8/BMPR2/MMP2/INHBA/ITGAV/CTNNB1/COL5A1/FOXC2/KDM6A/COL5A2/EYA1/COL4A2/CDC73/APELA/KLF4/MMP8/ITGA5/BMP4/HMGA2/SOX17/TBX20/LAMB3/GATA6/SOX7/NR4A3/EOMES/DKK1/FOXC1/SNAI1/ITGB2/ARID1A/NODAL/HAND1/CTR9/ACVR1/PRKAR1A/EXOC4/FGFR2/MMP9
GO_FRIZZLED_BINDING	GO_FRIZZLED_BINDING	36	0.49276	1.66255	0.00531808	0.034056	0.0257081	2528	tags=33%, list=13%, signal=29%	ZNRF3/SFRP1/NDP/WNT9B/ROR2/CTHRC1/LRP6/RNF43/WNT8B/FZD1/WNT5B/RSPO3
GO_G_PROTEIN_COUPLED_AMINE_RECEPTOR_ACTIVITY	GO_G_PROTEIN_COUPLED_AMINE_RECEPTOR_ACTIVITY	58	0.544704	2.0585	7.76e-06	0.000176968	0.000133589	1507	tags=24%, list=8%, signal=22%	HTR6/HTR7/GPR21/TAAR1/CHRM3/DRD1/HTR2B/HTR1B/HTR2A/CHRM4/HRH1/ADRA1A/HTR1F/HRH2
GO_G_PROTEIN_COUPLED_CHEMOATTRACTANT_RECEPTOR_ACTIVITY	GO_G_PROTEIN_COUPLED_CHEMOATTRACTANT_RECEPTOR_ACTIVITY	26	0.602936	1.86627	0.00102811	0.009743	0.00735476	1445	tags=42%, list=7%, signal=39%	CCR8/CCR4/CXCR5/XCR1/CCR6/CX3CR1/CMKLR1/CCR2/CCR1/CXCR1/CXCR2
GO_G_PROTEIN_COUPLED_NEUROTRANSMITTER_RECEPTOR_ACTIVITY	GO_G_PROTEIN_COUPLED_NEUROTRANSMITTER_RECEPTOR_ACTIVITY	38	0.569747	1.94988	0.000231844	0.00302117	0.00228061	1507	tags=26%, list=8%, signal=24%	HTR6/HTR7/CHRM3/HTR2B/HTR1B/HTR2A/CHRM4/HRH1/HTR1F/HRH2
GO_G_PROTEIN_COUPLED_NUCLEOTIDE_RECEPTOR_ACTIVITY	GO_G_PROTEIN_COUPLED_NUCLEOTIDE_RECEPTOR_ACTIVITY	13	0.761037	1.96827	0.000215245	0.00286595	0.00216344	3495	tags=85%, list=18%, signal=70%	P2RY12/GPR34/P2RY10/PTAFR/P2RY1/P2RY8/P2RY6/P2RY13/P2RY14/P2RY4/P2RY2
GO_G_PROTEIN_COUPLED_PURINERGIC_NUCLEOTIDE_RECEPTOR_SIGNALING_PATHWAY	GO_G_PROTEIN_COUPLED_PURINERGIC_NUCLEOTIDE_RECEPTOR_SIGNALING_PATHWAY	13	0.761037	1.96827	0.000215245	0.00286595	0.00216344	3495	tags=85%, list=18%, signal=70%	P2RY12/GPR34/P2RY10/PTAFR/P2RY1/P2RY8/P2RY6/P2RY13/P2RY14/P2RY4/P2RY2
GO_G_PROTEIN_COUPLED_PURINERGIC_RECEPTOR_SIGNALING_PATHWAY	GO_G_PROTEIN_COUPLED_PURINERGIC_RECEPTOR_SIGNALING_PATHWAY	24	0.572266	1.75102	0.00298245	0.0220859	0.0166721	3659	tags=58%, list=19%, signal=48%	P2RY12/GPR34/P2RY10/ACPP/PTAFR/P2RY1/P2RY8/P2RY6/P2RY13/ADORA2B/P2RY14/P2RY4/P2RY2/ADORA3
GO_G_PROTEIN_COUPLED_RECEPTOR_BINDING	GO_G_PROTEIN_COUPLED_RECEPTOR_BINDING	270	0.299926	1.42131	0.000933803	0.00911305	0.00687923	3911	tags=31%, list=20%, signal=25%	ZNRF3/SFRP1/FPR1/CXCL6/CCL13/CXCL5/NDP/WNT9B/CCL24/EDN1/ROR2/FLNA/CCL11/S1PR1/STAT1/C3/EDNRB/NEDD4/RSPO1/P2RY1/CCR2/CCL26/EDN3/HSPA8/NPB/BICD1/CXCL12/CCL7/CTHRC1/ADCYAP1/AGTR1/GNA13/APELA/PF4V1/MRAP2/DNM3/BDKRB2/PTGER1/PROK2/LRP6/RNF43/WNT8B/ADRA2A/CXCL11/PPP1R1B/PSAP/MARCO/FZD1/ARRB1/PTCH1/ACE/WNT5B/PPBP/RSPO3/ARHGEF12/JAK2/CNRIP1/TAC1/GNAI3/CCL19/ARRDC3/GNAI1/CCL28/CXCL8/STAT3/CXCL10/CCL20/PRNP…
GO_G_PROTEIN_COUPLED_RECEPTOR_SIGNALING_PATHWAY_COUPLED_TO_CYCLIC_NUCLEOTIDE_SECOND_MESSENGER	GO_G_PROTEIN_COUPLED_RECEPTOR_SIGNALING_PATHWAY_COUPLED_TO_CYCLIC_NUCLEOTIDE_SECOND_MESSENGER	227	0.473056	2.20183	1e-10	9.34e-09	7.05e-09	3461	tags=39%, list=18%, signal=32%	HTR6/MCHR1/PTGFR/FPR2/CALCR/HTR7/FPR1/LGR5/CHRM3/DRD1/P2RY12/CALCRL/GRM8/CASR/GLP1R/HTR2B/CRHR1/HTR1B/ADCY7/MTNR1A/XCR1/AKAP12/GRIK3/EDN1/FLNA/HTR2A/S1PR1/NPR3/GPR161/CHRM4/HRH1/ADRA1A/P2RY1/PTGER2/PTGER4/CCR1/FSHR/ADCY2/HTR1F/ADCYAP1/ATP2B4/HRH2/AVPR2/S1PR3/PRMT5/GALR1/GNA13/ADCY1/MRAP2/GNG2/WASF2/TSHR/PTGER1/AGTR2/RAMP1/LPAR3/CNR1/ADRA2A/CXCL11/PSAP/MARCO/LPAR1/SSTR1/AKAP13/ADCY3/GRK5/GPR176/ED…
GO_GABA_ERGIC_SYNAPSE	GO_GABA_ERGIC_SYNAPSE	70	0.408263	1.59542	0.00395428	0.0272704	0.0205858	3148	tags=30%, list=16%, signal=25%	GABRB3/GABRB2/PCDH17/DRD1/PLCB1/PTPRO/CDH13/CNTN5/GABRA3/ADRA1A/GABRD/LRFN5/GAP43/GABRR1/LRRTM2/SLC6A17/CNR1/KCND3/SV2A/NLGN4X/ATP2B1
GO_GABA_GATED_CHLORIDE_ION_CHANNEL_ACTIVITY	GO_GABA_GATED_CHLORIDE_ION_CHANNEL_ACTIVITY	13	0.672124	1.73831	0.0046941	0.0311415	0.023508	853	tags=38%, list=4%, signal=37%	GABRB3/GABRB2/GABRA2/GABRG1/GABRA3
GO_GABA_RECEPTOR_ACTIVITY	GO_GABA_RECEPTOR_ACTIVITY	22	0.628835	1.8948	0.00071507	0.00737443	0.00556678	1563	tags=41%, list=8%, signal=38%	GABRB3/GABRB2/GABRA2/GABRQ/GABRG1/GABRP/GABRA3/GABRD/GABRR1
GO_GABA_RECEPTOR_COMPLEX	GO_GABA_RECEPTOR_COMPLEX	14	0.670237	1.78053	0.00345498	0.0247141	0.0186561	853	tags=36%, list=4%, signal=34%	GABRB3/GABRB2/GABRA2/GABRG1/GABRA3
GO_GANGLIOSIDE_BIOSYNTHETIC_PROCESS	GO_GANGLIOSIDE_BIOSYNTHETIC_PROCESS	13	0.764681	1.97769	0.000192706	0.00262008	0.00197784	1655	tags=38%, list=8%, signal=35%	ST8SIA6/ST8SIA4/ST6GALNAC5/ST6GALNAC3/B4GALNT1
GO_GANGLIOSIDE_METABOLIC_PROCESS	GO_GANGLIOSIDE_METABOLIC_PROCESS	21	0.586112	1.7416	0.00437276	0.0294652	0.0222426	1655	tags=24%, list=8%, signal=22%	ST8SIA6/ST8SIA4/ST6GALNAC5/ST6GALNAC3/B4GALNT1
GO_GASTRULATION	GO_GASTRULATION	176	0.435588	1.95164	7.6e-08	3.27e-06	2.47e-06	5175	tags=47%, list=26%, signal=35%	COL11A1/SFRP1/ITGA4/GJA1/APLNR/ITGB3/IL10/SFRP2/FN1/ITGB1/NOG/ITGA2/TGFBR2/AMOT/COL12A1/COL8A1/ITGA8/BMPR2/MMP2/INHBA/ITGAV/CTNNB1/COL5A1/FOXA2/FOXC2/KDM6A/COL5A2/EYA1/COL4A2/CDC73/ADIPOQ/APELA/KLF4/MMP8/ITGA5/TENM4/LRP6/WNT8B/MYADM/BMP4/HMGA2/SOX17/TBX20/LAMB3/UGDH/GATA6/SOX7/NR4A3/EOMES/RNF2/DKK1/FOXC1/SNAI1/APLN/WNK1/ITGB2/GSC/ARID1A/CUL3/NODAL/HAND1/CTR9/ACVR1/PRKAR1A/EXOC4/FGFR2/MMP9/ITGB5/P…
GO_GATED_CHANNEL_ACTIVITY	GO_GATED_CHANNEL_ACTIVITY	338	0.27031	1.31359	0.00849909	0.0481358	0.0363366	3035	tags=25%, list=15%, signal=21%	KCNK2/GABRB3/GABRB2/KCNA3/CYBB/SCN9A/TRPA1/FAM155A/CLIC5/KCNT2/GABRA2/GABRQ/KCNS2/NALCN/LRRC55/KCNJ1/SCNN1G/HTR1B/KCNS1/KCNG2/GRIN2A/PIEZO2/KCNJ5/KCNN3/KCNMB2/GABRG1/GRIK3/SCN2B/KCNH7/KCNK12/TTYH2/KCNK17/CLIC4/GABRP/KCNJ3/GRIN2B/GABRA3/IL1RAPL1/ITGAV/CACNA2D1/KCNQ3/KCNN1/TMC1/GABRD/KCNK3/CHRNA6/GRIA1/ANO6/HCN1/GLRA2/GABRR1/RASA3/KCNN2/CACNG8/CHRNB2/KCNK10/SCNN1B/KCNB1/KCNV1/CNR1/KCNAB1/KCNJ10/ITP…
GO_GENERATION_OF_PRECURSOR_METABOLITES_AND_ENERGY	GO_GENERATION_OF_PRECURSOR_METABOLITES_AND_ENERGY	491	-0.433171	-2.11282	1e-10	9.34e-09	7.05e-09	3989	tags=38%, list=20%, signal=31%	PRKAG2/GSK3A/ETFA/NDUFAB1/DNAJC15/NDUFA10/PPP1R3F/ACAT1/IDH3B/OXA1L/NOX4/EIF6/OGT/MDH2/JMJD8/HKDC1/AOC2/ABCD1/FLCN/MT-CO1/HAAO/NDUFB3/PPP1CA/POR/ETFDH/FH/NDUFAF1/NDUFC2/TALDO1/OGDH/NDUFB6/GALK1/AIFM2/CISD1/MDH1/GSR/SDHA/SUCLG1/CYBA/PFKFB2/DHRS3/FAHD1/ALDH2/SDHAF2/MTFR1L/ACSM1/NR1D1/GPI/AKR1A1/NDUFA5/SNCA/QDPR/ACSS1/PARK7/SURF1/DNAJC30/SLC25A22/AAAS/SHPK/FBP1/ADH6/GLRX/SLC27A5/IDH3G/TRPV4/MT-ND4/P…
GO_GENITALIA_MORPHOGENESIS	GO_GENITALIA_MORPHOGENESIS	14	0.647264	1.7195	0.0068706	0.0415076	0.0313331	3756	tags=64%, list=19%, signal=52%	TIFAB/FGF10/ROR2/CTNNB1/LRP6/TP63/AR/KLHL10/NIPBL
GO_GLAND_DEVELOPMENT	GO_GLAND_DEVELOPMENT	434	0.28825	1.4405	0.000172718	0.00241446	0.00182262	3664	tags=27%, list=19%, signal=23%	EDAR/SFRP1/PDGFRA/TNFSF11/SOSTDC1/IL10/ROBO1/NOTCH2/NOG/TGFB2/HGF/ITGA2/TGFBR2/WT1/PITX2/IGF2/SEMA3A/ETS1/SULF1/PROX1/FGF10/TNC/HK2/CPS1/PRKDC/ONECUT1/CCL11/NRP1/TGM2/FGF7/TNFRSF11A/CYP7B1/GLI3/ASH1L/CSF1R/BRCA2/FOXE1/RAG1/E2F7/IGFBP5/CTNNB1/FRZB/PBX1/PIK3CA/HOXD13/OAS2/ADCYAP1/CDO1/ARID5B/KALRN/SNAI2/AK4/CITED2/HRH2/PRMT5/EGFR/CCND1/PLXND1/TCF21/MSN/MED1/SALL1/DKK3/CDKN1B/KDM5B/LRP6/CREB1/REG1A/…
GO_GLAND_MORPHOGENESIS	GO_GLAND_MORPHOGENESIS	122	0.441295	1.89198	7.14e-06	0.000165058	0.000124599	3434	tags=37%, list=17%, signal=31%	EDAR/SFRP1/SOSTDC1/NOTCH2/NOG/TGFB2/HGF/TGFBR2/SEMA3A/SULF1/PROX1/FGF10/TNC/CCL11/NRP1/TGM2/FGF7/CYP7B1/GLI3/CSF1R/IGFBP5/HOXD13/SNAI2/EGFR/PLXND1/MSN/MED1/KDM5B/LRP6/ETV5/BMP4/GLI2/CAV1/AREG/PTCH1/TP63/PAX6/GDF7/NOTCH1/BCL2/TNFAIP3/NKX2-3/AR/SOX9/HOXB13
GO_GLIAL_CELL_ACTIVATION	GO_GLIAL_CELL_ACTIVATION	52	0.444115	1.64279	0.00549116	0.0349977	0.0264189	3816	tags=40%, list=19%, signal=33%	FPR2/TLR8/TLR7/SYT11/LRP1/PTPRC/LDLR/IL6/TLR3/EGFR/MMP8/APP/LRRK2/TLR6/C1QA/JAK2/TRPV1/ITGB2/ITGAM/IL33/AIF1
GO_GLIAL_CELL_DEVELOPMENT	GO_GLIAL_CELL_DEVELOPMENT	109	0.354915	1.50031	0.00621314	0.0383277	0.0289327	3555	tags=34%, list=18%, signal=28%	FPR2/DRD1/ZNF488/TSPAN2/LRP1/ROR2/VIM/NTRK2/ROR1/TLR4/PHGDH/LDLR/SOX11/IL6/NDRG1/ILK/LYN/NTRK3/SH3TC2/EGFR/POU3F1/LAMC3/APP/NRROS/CDK6/TENM4/KCNJ10/LPAR1/PRDM8/NCMAP/C1QA/MPP5/GSN/ARHGEF10/PARD3/NF1/NKX2-2
GO_GLIAL_CELL_DIFFERENTIATION	GO_GLIAL_CELL_DIFFERENTIATION	210	0.335367	1.54884	0.00051728	0.00576814	0.00435424	4266	tags=36%, list=22%, signal=28%	FPR2/DRD1/NR2E1/CDH2/NOG/SLC8A3/FGF10/ZNF488/EPHA4/TSPAN2/LRP1/ROR2/FGF5/GLI3/VIM/NTRK2/ROR1/TLR4/PHGDH/CTNNB1/LDLR/TRPC4/SOX11/IL6/NDRG1/ILK/RELN/LYN/GAP43/NTRK3/PRMT5/SH3TC2/DLX2/LAMA2/EGFR/S100B/POU3F1/EGR2/LAMC3/APP/NRROS/CDK6/TENM4/IL6ST/DAAM2/KCNJ10/LPAR1/GSX2/PRDM8/PAX6/NCMAP/C1QA/ZNF365/NOTCH1/MPP5/STAT3/DAB1/GSN/ARHGEF10/PARD3/NAB1/SOX9/NF1/NKX2-2/MAPK1/DLX1/PTPN11/TGFB1/MYRF/HDAC2/SKI/B…
GO_GLIAL_CELL_MIGRATION	GO_GLIAL_CELL_MIGRATION	48	0.450508	1.62706	0.00709774	0.042442	0.0320385	3725	tags=42%, list=19%, signal=34%	P2RY12/NR2E1/TGFB2/EPHA4/LRP1/GLI3/CX3CR1/P2RY1/CTNNB1/CCR2/DISC1/RELN/FOXG1/CSPG4/TIAM1/DAB1/APCDD1/MATN2/SRGAP2/PAFAH1B1
GO_GLIOGENESIS	GO_GLIOGENESIS	278	0.341262	1.62571	3.42e-05	0.000609308	0.000459953	4478	tags=37%, list=23%, signal=29%	FPR2/DRD1/P2RY12/NR2E1/CDH2/NOG/TGFB2/SLC8A3/FGF10/ZNF488/EPHA4/TSPAN2/LRP1/ROR2/FGF5/GLI3/CX3CR1/VIM/CSF1R/LRP2/NTRK2/ROR1/P2RY1/TLR4/PHGDH/CTNNB1/LDLR/TRPC4/CCR2/SOX11/GJC2/IL6/NDRG1/ADCYAP1/LEPR/DISC1/ILK/RELN/LYN/GAP43/NTRK3/PRMT5/SH3TC2/DLX2/LAMA2/EGFR/S100B/POU3F1/EGR2/LAMC3/APP/NRROS/CDK6/TENM4/PRKCH/CREB1/IL6ST/FOXG1/DAAM2/KCNJ10/ETV5/AREG/LPAR1/GSX2/PRDM8/PAX6/NCMAP/C1QA/ZNF365/CSPG4/NOT…
GO_GLOMERULAR_EPITHELIAL_CELL_DIFFERENTIATION	GO_GLOMERULAR_EPITHELIAL_CELL_DIFFERENTIATION	19	0.626775	1.83038	0.00400075	0.0274928	0.0207536	2122	tags=58%, list=11%, signal=52%	NOTCH2/WT1/PTPRO/PODXL/PROM1/FOXC2/NPHS2/IQGAP1/JAG1/ADIPOQ/BMP4
GO_GLOMERULAR_EPITHELIUM_DEVELOPMENT	GO_GLOMERULAR_EPITHELIUM_DEVELOPMENT	22	0.645975	1.94645	0.000448791	0.00516724	0.00390063	3141	tags=68%, list=16%, signal=57%	NOTCH2/WT1/PTPRO/PODXL/PECAM1/CD34/PROM1/FOXC2/NPHS2/IQGAP1/JAG1/ADIPOQ/BMP4/FOXJ1/FOXC1
GO_GLOMERULAR_MESANGIAL_CELL_PROLIFERATION	GO_GLOMERULAR_MESANGIAL_CELL_PROLIFERATION	10	0.78109	1.87233	0.00156987	0.0133957	0.0101121	3629	tags=80%, list=18%, signal=65%	SERPINB7/WT1/PDGFD/EGR1/PDGFRB/BMP4/IL6R/PDGFB
GO_GLOMERULAR_MESANGIUM_DEVELOPMENT	GO_GLOMERULAR_MESANGIUM_DEVELOPMENT	15	0.735619	1.97388	0.000599957	0.00641705	0.00484408	3629	tags=73%, list=18%, signal=60%	SERPINB7/WT1/PDGFD/CD34/FOXC2/EGR1/PDGFRB/BMP4/NOTCH1/IL6R/PDGFB
GO_GLOMERULUS_DEVELOPMENT	GO_GLOMERULUS_DEVELOPMENT	62	0.613328	2.35159	1.06e-08	5.92e-07	4.47e-07	4964	tags=73%, list=25%, signal=54%	PDGFRA/SERPINB7/NOTCH2/NOG/WT1/TEK/PTPRO/PODXL/SULF1/PDGFD/NID1/PECAM1/CD34/PROM1/WWTR1/FOXC2/NPHS2/IQGAP1/JAG1/EGR1/ADIPOQ/TCF21/AGTR2/MEF2C/PDGFRB/BMP4/ENPEP/ANGPT1/NOTCH3/HEYL/NOTCH1/FOXJ1/BCL2/FOXC1/IL6R/PDGFB/RET/MYO1E/LGR4/BASP1/ANGPT2/LAMB2/LHX1/GPR4/SULF2
GO_GLUTAMATE_METABOLIC_PROCESS	GO_GLUTAMATE_METABOLIC_PROCESS	32	-0.522778	-1.70157	0.00721509	0.0427815	0.0322948	1947	tags=28%, list=10%, signal=25%	GOT2/PRODH2/GOT1/TAT/UROC1/ADHFE1/GAD1/ALDH4A1/FTCD
GO_GLUTAMATERGIC_SYNAPSE	GO_GLUTAMATERGIC_SYNAPSE	348	0.374976	1.82559	3.29e-09	2.03e-07	1.53e-07	3911	tags=33%, list=20%, signal=27%	SORCS3/TNR/KCNA3/PCDH17/RGS7BP/CHRM3/NETO1/ITGB3/DRD1/ITGB1/GPC6/PLCB1/IL1RAP/EPHA7/PAK3/PTPRO/SPARC/GRIN2A/EFNB3/EPHA4/GRIK3/PLG/FLNA/EPHB2/LRRC4C/PCDH8/NRP1/HTR2A/EFNB2/NRP2/SYT4/CADPS/CDKL5/NEDD4/ADAM23/IL1RAPL1/ADRA1A/NOS1AP/P2RY1/GABRD/NLGN1/LRFN5/NDRG1/GRIA1/CDH11/EPHB1/PPFIA2/FLRT3/OPHN1/LRRTM3/ATP2B4/DGKB/CNKSR2/LYN/CAMK4/NTRK3/GABRR1/SHISA9/SRGN/ADCY1/PRKAR2B/DNM3/UNC13A/LRRTM2/SYN3/SLC6…
GO_GLUTATHIONE_DERIVATIVE_METABOLIC_PROCESS	GO_GLUTATHIONE_DERIVATIVE_METABOLIC_PROCESS	21	-0.594272	-1.73331	0.0046384	0.0309411	0.0233567	3263	tags=48%, list=17%, signal=40%	MGST3/GSTM1/AKR1A1/GSTM2/GSTO1/MGST2/GSTZ1/GSTM4/GSTA3/GSTK1
GO_GLUTATHIONE_METABOLIC_PROCESS	GO_GLUTATHIONE_METABOLIC_PROCESS	53	-0.486998	-1.75387	0.000572276	0.00619622	0.00467738	3659	tags=42%, list=19%, signal=34%	GGCT/GGTLC2/GSTM1/GSR/SOD1/PARK7/CHAC1/GGT6/OPLAH/GSTM2/NAT8/GSS/GPX1/MGST2/GGTLC3/GSTZ1/PTGES/GSTM4/GSTA3/HAGH/GSTK1/GPX4
GO_GLYCEROLIPID_CATABOLIC_PROCESS	GO_GLYCEROLIPID_CATABOLIC_PROCESS	62	-0.439252	-1.62894	0.00326868	0.023735	0.017917	1477	tags=23%, list=7%, signal=21%	APOA1/FGF21/PNPLA5/FAAH/PLA2G4B/APOC1/GDPD3/APOC2/FABP6/APOC3/FABP1/PLIN5/FABP3/PLA2G4F
GO_GLYCOPROTEIN_BIOSYNTHETIC_PROCESS	GO_GLYCOPROTEIN_BIOSYNTHETIC_PROCESS	324	0.300824	1.46644	0.000542351	0.00598813	0.0045203	2948	tags=24%, list=15%, signal=21%	ST8SIA6/GALNT4/CHST9/GALNT5/HS6ST2/DCN/GALNT13/ST8SIA4/ST6GALNAC5/POMK/ACER2/VCAN/PLCB1/MGAT2/CYTL1/ITM2A/ST6GAL2/B3GALT5/GAL3ST3/ST6GALNAC3/XYLT1/MUC15/TMTC2/NDST3/B3GALT1/GALNT9/MGAT5B/TET1/TMTC1/MGAT3/DSE/BMPR2/CTNNB1/ALG10/MGAT4A/MGAT5/GALNT18/MCFD2/B3GALT2/B3GALNT1/FOXL1/CHSY1/CHSY3/CHST15/B3GALNT2/MAN1A2/CSGALNACT1/FUT9/HS3ST3B1/ALG11/TRIP11/GALNT14/HS2ST1/CHST3/GALNT15/GAL3ST4/RAMP1/CSGALN…
GO_GLYCOPROTEIN_METABOLIC_PROCESS	GO_GLYCOPROTEIN_METABOLIC_PROCESS	391	0.282815	1.3963	0.000857467	0.00855432	0.00645745	2948	tags=23%, list=15%, signal=20%	ST8SIA6/NDNF/COL11A1/GALNT4/CHST9/GALNT5/HS6ST2/DCN/GALNT13/ST8SIA4/ST6GALNAC5/POMK/PTX3/ACER2/VCAN/PLCB1/PCSK6/MGAT2/CYTL1/ITM2A/ST6GAL2/B3GALT5/GAL3ST3/SULF1/ST6GALNAC3/XYLT1/MUC15/TMTC2/NDST3/B3GALT1/GALNT9/MGAT5B/TET1/TMTC1/MGAT3/DSE/BMPR2/CTNNB1/ADAMTS12/ALG10/MGAT4A/MGAT5/GALNT18/MCFD2/B3GALT2/B3GALNT1/FOXL1/CHSY1/CHSY3/CHST15/B3GALNT2/MAN1A2/CSGALNACT1/HPSE/FUT9/HS3ST3B1/ALG11/TRIP11/GALNT…
GO_GLYCOSAMINOGLYCAN_BINDING	GO_GLYCOSAMINOGLYCAN_BINDING	218	0.461853	2.14392	1e-10	9.34e-09	7.05e-09	4474	tags=47%, list=23%, signal=37%	NDNF/COL11A1/SFRP1/COL25A1/DCN/CTSG/CXCL6/ABI3BP/LIPG/GREM2/FN1/VCAN/THBS1/CFH/FBN1/TNXB/PCSK6/TGFBR2/SULF1/FGF10/PCOLCE2/LAMC2/TNFAIP6/POSTN/DPYSL3/AOC1/NRP1/FGF7/NLRP3/NRP2/SMOC2/VIT/PTPRC/FSTL1/THBS2/RSPO1/COL5A1/EPYC/ADAMTS5/CCDC80/LAYN/CCL7/LYVE1/SOST/LTBP2/ECM2/PRELP/PF4V1/LIPI/APP/SPOCK3/REG1A/SLIT3/CXCL11/BMP4/CEMIP/FGFBP1/SELP/COL16A1/PTCH1/SUSD5/FGF2/HBEGF/RSPO3/PLA2G2D/TGFBR3/COL13A1/S…
GO_GLYOXYLATE_METABOLIC_PROCESS	GO_GLYOXYLATE_METABOLIC_PROCESS	10	-0.779687	-1.87153	0.00174584	0.0145827	0.0110081	2703	tags=80%, list=14%, signal=69%	AGXT2/GOT2/HYI/IDH2/HOGA1/PRODH2/AGXT/ALDH4A1
GO_GOLGI_CIS_CISTERNA	GO_GOLGI_CIS_CISTERNA	24	-0.556601	-1.67888	0.0055517	0.0352499	0.0266093	2750	tags=33%, list=14%, signal=29%	GOLGA6B/GOLGA8M/GOLGA8G/GOLGA8N/NECAB3/GOLGA8A/GOLT1A/GOLGA8B
GO_GRANULOCYTE_MIGRATION	GO_GRANULOCYTE_MIGRATION	134	0.426117	1.85429	9.2e-06	0.000204165	0.000154119	4712	tags=43%, list=24%, signal=33%	PIK3CG/CXCL6/CCL13/THBS1/TGFB2/CXCL5/ITGA9/CCL24/EDN1/CCL11/PECAM1/PDE4B/CMKLR1/HRH1/S100A9/PTGER4/CCL26/EDN3/C3AR1/CCL7/CXCR1/CXCR2/PREX1/NCKAP1L/ITGA1/SCG2/PF4V1/CD300A/DYSF/CXCL11/LBP/C5AR2/IL1R1/CD74/PPBP/MAPK14/CCL19/JAM3/CXCL8/CXCL10/CCL20/CXCL9/BST1/S100A12/ITGB2/SLAMF8/CXCL3/CAMK1D/CXADR/CCL23/UMOD/VAV1/MOSPD2/TIRAP/CXCL1/IL1RN/SYK
GO_GROWTH_FACTOR_BINDING	GO_GROWTH_FACTOR_BINDING	130	0.502885	2.18026	5.08e-09	3e-07	2.26e-07	4676	tags=57%, list=24%, signal=44%	PDGFRA/CD109/IL2RA/ITGB3/CD93/THBS1/KDR/PCSK6/TGFBR2/TEK/FLT1/COL3A1/COL4A1/IL1R2/OSMR/NRP1/COL1A2/A2M/LTBP1/NRP2/NTRK1/LRP2/NTRK2/BMPR2/PXDN/IGFBP5/ITGAV/COL5A1/COL1A1/KL/CRIM1/LTBP2/SRPX2/NTRK3/EGFR/NRROS/IL6ST/PDGFRB/FGFBP1/CRLF2/IGFBP1/GHR/IL1R1/SCN5A/IGF2R/FSTL4/ESM1/TGFBR3/ACVRL1/LTBP3/LTBP4/LIFR/IGFBP2/ITGA6/IL6R/HTRA1/FGFBP2/PDGFB/DUSP1/IL10RA/FLT4/IGFBP3/ACVR1/TGFB3/CD36/FGFR2/ENG/IL13RA…
GO_GROWTH_FACTOR_RECEPTOR_BINDING	GO_GROWTH_FACTOR_RECEPTOR_BINDING	130	0.405776	1.75924	9.81e-05	0.00149955	0.00113198	2777	tags=32%, list=14%, signal=28%	PDGFRA/ITGB3/IL10/TGFA/IL1RAP/GREM1/FGF10/FLRT2/TSLP/PDGFD/FGF7/FGF5/EFEMP1/ADAM17/AGR2/IL6/IL12A/KL/FLRT3/LYN/ERAP1/EREG/PDGFC/ITGA5/CDH5/APP/TLR5/IL6ST/IL7/PDGFRB/SOCS5/AREG/YES1/IL1R1/FGF2/HBEGF/FER/HIP1/JAK2/CBL/PLSCR1/ESM1
GO_HEART_GROWTH	GO_HEART_GROWTH	86	0.437052	1.77197	0.00016078	0.00229541	0.00173275	3141	tags=33%, list=16%, signal=27%	KCNK2/PI16/GJA1/NOG/TGFB2/HEG1/TGFBR2/WT1/PROX1/EDN1/S1PR1/ZFPM2/ADRA1A/FOXC2/TENM4/AGTR2/MEF2C/TBX20/RGS4/AKAP13/FGF2/TBX5/MAPK14/GATA6/TGFBR3/NOTCH1/YAP1/FOXC1
GO_HEART_MORPHOGENESIS	GO_HEART_MORPHOGENESIS	247	0.399283	1.87356	7.8e-08	3.34e-06	2.52e-06	4950	tags=45%, list=25%, signal=34%	COL11A1/BMP5/HAS2/SFRP2/ROBO1/NOTCH2/NOG/TGFB2/HEG1/TGFBR2/HTR2B/TEK/PITX2/CCDC103/DNAH11/PROX1/FLRT2/DCHS1/FAT4/LEFTY1/NRP1/S1PR1/NPY5R/NRP2/ZFPM2/GATA5/LRP2/NEDD4/CPE/BMPR2/CTNNB1/COL5A1/FOXC2/KDM6A/SOX11/EPHB4/EYA1/ROBO2/MICAL2/DLC1/ILK/JAG1/SNAI2/MIB1/CITED2/NOS3/PLXND1/MED1/TMEM100/MEF2C/SLIT3/SPRY1/BMP4/SOX17/TBX20/FZD1/PTCH1/TBX5/DSP/POU4F1/TPM1/HEYL/OLFM1/SHOX2/GATA6/TGFBR3/NOTCH1/VEGFA/A…
GO_HEART_PROCESS	GO_HEART_PROCESS	277	0.288841	1.37449	0.00408212	0.0278662	0.0210355	3760	tags=31%, list=19%, signal=25%	PIK3CG/GJA1/CTNNA3/TGFB2/GLP1R/SEMA3A/SLC8A3/DES/KCNG2/TACR3/KCNJ5/BVES/EPAS1/STC1/EDN1/SCN2B/FLNA/KCNJ3/PDE4B/TNNT3/GJD3/SGCG/ADRA1A/NOS1AP/WWTR1/CACNA2D1/ASPH/PIK3CA/EDN3/KCNK3/DSC2/TNNT1/ATP2B4/ABCC9/SGCD/KCNN2/NOS3/APELA/EHD3/MAP2K6/SLC8A1/CACNG8/GJC1/AGTR2/ITPR3/CAV1/RGS4/ACE/AKAP13/HBEGF/DSP/SLC1A1/SCN5A/KCNE4/KCND3/TPM1/ITPR1/PLN/CACNA1C/DSG2/JAK2/ATP1A2/TAC1/CLIC2/NUP155/KCNJ12/FGF12/YAP1…
GO_HEART_TRABECULA_MORPHOGENESIS	GO_HEART_TRABECULA_MORPHOGENESIS	32	0.50646	1.65991	0.00827935	0.0471782	0.0356137	5220	tags=62%, list=26%, signal=46%	BMP5/NOG/TGFB2/HEG1/TEK/S1PR1/MED1/TGFBR3/NOTCH1/FHL2/SOS1/ADAMTS1/UBE4B/ENG/CCM2L/TGFBR1/NRG1/DLL4/HEY1/BMP10
GO_HEART_VALVE_DEVELOPMENT	GO_HEART_VALVE_DEVELOPMENT	60	0.584526	2.22479	4.18e-07	1.47e-05	1.11e-05	5126	tags=70%, list=26%, signal=52%	ROBO1/NOTCH2/TGFB2/TGFBR2/DCHS1/GATA5/BMPR2/ROCK1/ROBO2/JAG1/SNAI2/EMILIN1/NOS3/ROCK2/MEF2C/SLIT3/BMP4/TBX20/PRDM1/TBX5/RB1/PDE2A/HEYL/OLFM1/SHOX2/NOTCH1/HECTD1/SNAI1/SOX9/STRA6/ADAMTS9/GJA5/ACVR1/TGFB1/ZBTB14/BMP2/TNFRSF1B/SMAD4/ELN/NFATC1/DLL4/HEY1
GO_HEMATOPOIETIC_PROGENITOR_CELL_DIFFERENTIATION	GO_HEMATOPOIETIC_PROGENITOR_CELL_DIFFERENTIATION	164	0.308993	1.37458	0.00718659	0.0426878	0.032224	5052	tags=32%, list=26%, signal=24%	DACT2/SFRP1/PDGFRA/SLC8A3/BVES/PRKDC/PTPRC/CSF1R/ESCO2/INHBA/MEOX1/EML1/ANLN/PSMC1/CDK6/FLT3/EIF2AK2/NUDT21/PDGFRB/PLEK/BMP4/TOP2A/RUNX1/ACE/KITLG/KMT2A/NOTCH1/WDR7/REST/GATA1/ADAR/JAM3/BCL2/YAP1/FOXC1/SOS1/PYGO1/ITCH/ZBTB24/TCF12/DHX36/TGFB1/ARL11/WDR78/XRCC5/EEF2/SIN3A/FST/HERC6/TAL1/SLC7A6OS/PRRC2C/LMO2
GO_HEME_METABOLIC_PROCESS	GO_HEME_METABOLIC_PROCESS	30	-0.528665	-1.68926	0.0064113	0.0393149	0.0296779	5535	tags=53%, list=28%, signal=38%	TMEM14C/ALAS1/BLVRA/SLC25A38/FXN/UROD/HMOX2/BLVRB/UROS/PPOX/TSPO/HMBS/BDH2/UGT1A4/HPX/SLC25A39
GO_HEPARAN_SULFATE_PROTEOGLYCAN_BIOSYNTHETIC_PROCESS	GO_HEPARAN_SULFATE_PROTEOGLYCAN_BIOSYNTHETIC_PROCESS	26	0.549545	1.701	0.00697266	0.0419733	0.0316847	5428	tags=62%, list=28%, signal=45%	HS6ST2/XYLT1/NDST3/DSE/CTNNB1/CSGALNACT1/HS3ST3B1/HS2ST1/NDST1/UGDH/GLCE/PXYLP1/HS3ST5/EXTL2/EXT2/EXTL3
GO_HEPARAN_SULFATE_PROTEOGLYCAN_METABOLIC_PROCESS	GO_HEPARAN_SULFATE_PROTEOGLYCAN_METABOLIC_PROCESS	32	0.527013	1.72727	0.00496627	0.0325911	0.0246023	5060	tags=56%, list=26%, signal=42%	HS6ST2/SULF1/XYLT1/NDST3/DSE/CTNNB1/CSGALNACT1/HPSE/HS3ST3B1/HS2ST1/NDST1/UGDH/GLCE/PXYLP1/HS3ST5/SULF2/EXTL2/EXT2
GO_HEPARIN_BINDING	GO_HEPARIN_BINDING	161	0.474684	2.10032	1.66e-09	1.13e-07	8.53e-08	4109	tags=45%, list=21%, signal=36%	NDNF/COL11A1/SFRP1/COL25A1/CTSG/CXCL6/ABI3BP/LIPG/GREM2/FN1/THBS1/CFH/FBN1/TNXB/PCSK6/FGF10/PCOLCE2/LAMC2/POSTN/AOC1/NRP1/FGF7/NRP2/SMOC2/PTPRC/FSTL1/THBS2/RSPO1/COL5A1/ADAMTS5/CCDC80/CCL7/SOST/LTBP2/ECM2/PRELP/PF4V1/LIPI/APP/SLIT3/CXCL11/BMP4/FGFBP1/SELP/COL16A1/PTCH1/FGF2/HBEGF/RSPO3/PLA2G2D/TGFBR3/COL13A1/REG4/PTPRF/VEGFA/CXCL10/COMP/PRNP/NELL2/APOB/RTN4RL1/ELANE/SELL/FGF1/HRG/ADAMTS1/PAFAH1B1…
GO_HETEROPHILIC_CELL_CELL_ADHESION_VIA_PLASMA_MEMBRANE_CELL_ADHESION_MOLECULES	GO_HETEROPHILIC_CELL_CELL_ADHESION_VIA_PLASMA_MEMBRANE_CELL_ADHESION_MOLECULES	41	0.607185	2.11784	9.92e-06	0.000217192	0.000163953	2229	tags=46%, list=11%, signal=41%	CD209/TENM2/HMCN1/CDH2/IGSF21/DCHS1/FAT4/SELE/IL1RAPL1/NLGN1/CADM1/CRB1/ITGA5/ICAM1/VCAM1/TENM4/CADM3/CBLN1/SELP
GO_HETEROTYPIC_CELL_CELL_ADHESION	GO_HETEROTYPIC_CELL_CELL_ADHESION	61	0.491609	1.87046	0.000162574	0.00231109	0.00174459	4746	tags=52%, list=24%, signal=40%	RNASE10/FGB/ITGA4/ITGB3/IL10/ITGB1/CTNNA3/PTPRC/FGA/ITGAV/CD200R1/DSC2/FGG/ADIPOQ/KLF4/ITGA5/VCAM1/MYADM/ALOX15/DSP/DSG2/PERP/JAM3/PKP2/WNK1/ITGB2/CXADR/PARVA/NFASC/CD44/IL1RN/MAP2K5
GO_HIGH_DENSITY_LIPOPROTEIN_PARTICLE	GO_HIGH_DENSITY_LIPOPROTEIN_PARTICLE	26	-0.635339	-1.94991	0.000534828	0.00592452	0.00447228	3703	tags=58%, list=19%, signal=47%	APOF/PON1/APOC4/APOM/APOA2/APOA1/APOO/APOE/APOC1/SAA4/APOC2/SAA1/LCAT/SAA2/APOC3
GO_HISTONE_BINDING	GO_HISTONE_BINDING	192	0.311269	1.42014	0.00512192	0.0332161	0.025074	6496	tags=46%, list=33%, signal=31%	STAT1/RAG1/DEK/PRKCB/KDM1B/MSH6/SMARCA2/CBX2/SPTY2D1/KDM5A/NCAPG2/KDM5B/RNF20/YEATS2/SIRT1/ATRX/HAT1/JAK2/SPIN4/ATAD2/IPO7/KMT2A/SMARCC1/RSF1/KDM7A/SAP30L/CKS1B/CHD8/PRMT6/KAT6A/ING3/PYGO1/MCM2/RNF168/SMARCA5/ANP32E/SUPT16H/BRD3/TBL1X/CDYL2/ZMYND11/CDYL/MCM3AP/IPO9/DTX3L/TAF1/TBL1XR1/PHIP/SFMBT2/KAT6B/PARP9/TNKS/INO80/SUZ12/SSRP1/VRK1/KMT2C/NCAPD2/TTLL12/KAT7/MLLT10/LEF1/SFMBT1/NCAPD3/BAZ1B/MLLT3…
GO_HOMEOSTASIS_OF_NUMBER_OF_CELLS	GO_HOMEOSTASIS_OF_NUMBER_OF_CELLS	236	0.356442	1.66692	3.54e-05	0.00062409	0.000471111	3478	tags=32%, list=18%, signal=26%	EPO/CXCL6/IL2RA/TRIM58/ILDR2/CDH2/CCR4/ETS1/EPAS1/STAT1/IL7R/DOCK11/F2R/PDE4B/GPR174/MFHAS1/RASSF2/RAG1/INHBA/ADAM17/CCR2/LIPA/IL6/SPTA1/AXL/SLC40A1/CXCR2/RC3H2/LYN/NCKAP1L/KLF13/NOS3/MPL/MED1/SH2B3/NCAPG2/CDK6/DYRK3/FLT3/PIK3CB/IREB2/MEF2C/IL7/SP3/BMP4/RBFOX2/SLC46A2/CD74/MAFB/RB1/KITLG/BCL2L11/MAPK14/JAK2/FOXO3/IKZF1/TGFBR3/NOTCH1/GATA1/ADAR/TNFSF13B/JAM3/BCL2/VEGFA/TNFAIP3/NKX2-3/TSC22D3/STAT3…
GO_HOMOPHILIC_CELL_ADHESION_VIA_PLASMA_MEMBRANE_ADHESION_MOLECULES	GO_HOMOPHILIC_CELL_ADHESION_VIA_PLASMA_MEMBRANE_ADHESION_MOLECULES	162	0.544148	2.41165	1e-10	9.34e-09	7.05e-09	4175	tags=55%, list=21%, signal=44%	PCDHGB1/PCDHAC2/PCDHGB2/PCDHGA4/PCDHGC3/PCDHGB3/PCDH7/PCDH17/PCDHB8/PCDHB3/PCDHGA9/PCDHGB7/PCDH9/ROBO1/PCDHGA12/ITGB1/HMCN1/CDH2/PCDHAC1/IGSF21/PCDHB6/PCDH10/PCDHA11/CDH13/DCHS1/FAT4/PCDHB7/PCDH8/PCDHGA3/PECAM1/PCDHGB5/PCDH12/PCDH11X/PCDHB12/DSG1/PCDHA6/CD84/PCDHB5/PCDH19/FAT3/PCDHGA10/FAT1/DSC2/PCDHB10/L1CAM/PCDHA13/CADM1/CDH11/PCDHGB4/PCDHA8/ROBO2/PCDHA12/PCDHA4/PCDHA1/CELSR2/PCDHB15/CDH5/PIK3C…
GO_HOMOTYPIC_CELL_CELL_ADHESION	GO_HOMOTYPIC_CELL_CELL_ADHESION	80	0.513035	2.06065	2.57e-06	7.06e-05	5.33e-05	3339	tags=42%, list=17%, signal=35%	MEGF10/PDGFRA/PIK3CG/TNFSF11/FGB/ITGB3/P2RY12/CTNNA3/FLNA/MEGF11/UBASH3B/PRKCQ/FGA/RDX/DSC2/FGG/ILK/LYN/MPL/SH2B3/PIK3CB/STXBP1/PLEK/PEAR1/DSP/DSG2/PRKG1/VCL/GATA1/TLN1/PKP2/COMP/PRKCA/PTPRU
GO_HORMONE_METABOLIC_PROCESS	GO_HORMONE_METABOLIC_PROCESS	230	-0.331642	-1.50305	0.00119278	0.0109716	0.00828221	2955	tags=27%, list=15%, signal=24%	RDH8/LHB/STAR/CLCN2/GNB3/BACE2/DHRS3/CYP46A1/TSPO/DHCR7/RDH12/AANAT/ADH6/DGAT1/AKR1C2/ACAA1/RDH13/CYP3A4/CRABP2/SHH/HSD3B2/APOA1/DUOX1/SLC5A7/CRYM/SULT1A1/CYP21A2/AKR1C1/DKKL1/COLQ/HSD11B2/HPN/GCNT4/HSD3B1/PCSK4/DHRS11/DIO1/SLC5A5/RDH16/CYP27B1/HSD17B2/AKR1B10/PAX8/ADH7/FOXA1/ACHE/CYP2D6/PPARGC1A/CGA/CYP17A1/UGT1A7/AKR1D1/CYP2C8/HSD17B14/CYP1A2/DHRS2/CYP3A5/CYP2C9/BCO2/HSD17B3/TTR/PCSK1N/CYP11A1
GO_HUMORAL_IMMUNE_RESPONSE	GO_HUMORAL_IMMUNE_RESPONSE	238	0.284533	1.3381	0.00855669	0.0483896	0.0365281	3948	tags=29%, list=20%, signal=24%	CR1/C7/CTSG/CXCL6/FGB/C4A/CCL13/VSIG4/NOTCH2/CFH/LYZ/C4B/CXCL5/RNASE3/CCR6/A2M/MASP1/CFHR1/PTPRC/C3/KLK7/DMBT1/CD5L/S100A9/FGA/RNASE6/PAX5/CCR2/C3AR1/EXO1/KRT1/TREM1/IL6/C1QB/C1QC/PROS1/PF4V1/FCN2/REG1A/MEF2C/IL7/SFTPD/CXCL11/C5AR2/CD28/ATP7A/C1R/PPBP/C1S/C1QA/BPI/NOTCH1/FOXJ1/BCL2/CXCL8/CXCL10/HMGN2/RNASE7/CXCL9/BST1/S100A12/SLPI/ELANE/HRG/C2/CR2/CXCL3/FCN1/CPN2/GAPDH
GO_HYDROGEN_PEROXIDE_METABOLIC_PROCESS	GO_HYDROGEN_PEROXIDE_METABOLIC_PROCESS	57	-0.453007	-1.6568	0.00523696	0.0336969	0.025437	2903	tags=33%, list=15%, signal=29%	SOD1/CYBA/SNCA/LPO/PARK7/ZNF205/NOX1/HBB/MPV17L/PRDX2/GPX1/DUOX1/HBA1/PRDX5/NOXA1/CYP1A2/MT3/MT-CO2/HBA2
GO_HYDROLASE_ACTIVITY_ACTING_ON_ACID_PHOSPHORUS_NITROGEN_BONDS	GO_HYDROLASE_ACTIVITY_ACTING_ON_ACID_PHOSPHORUS_NITROGEN_BONDS	176	-0.417429	-1.83578	6.44e-06	0.000153452	0.000115837	1328	tags=30%, list=7%, signal=28%	CTSH/IMMP1L/PRSS27/AZU1/LONP1/DPP9/KLK10/KLK9/PRSS54/RHBDD3/PRSS38/CTSA/KLK12/RHBDD2/KLK11/TMPRSS11D/F12/ST14/HPN/PCSK4/DPP7/HTRA4/CTRL/TMPRSS5/F2/PRSS22/TMPRSS11A/ACHE/PRSS53/PRSS8/PRSS50/MST1/KLK14/F10/TMPRSS9/KLK2/HGFAC/CTRC/TMPRSS2/PROZ/PLA2G6/DPP10/TMPRSS11E/KLKB1/RHBDL1/KLK1/TMPRSS7/PRSS55/F7/KLK15/KLK4/KLK3
GO_HYDROLASE_ACTIVITY_ACTING_ON_CARBON_NITROGEN_BUT_NOT_PEPTIDE_BONDS	GO_HYDROLASE_ACTIVITY_ACTING_ON_CARBON_NITROGEN_BUT_NOT_PEPTIDE_BONDS	126	-0.35431	-1.48087	0.00808511	0.0464255	0.0350455	4490	tags=35%, list=23%, signal=27%	FAAH2/ADAD1/AFMID/ACER1/PADI3/SIN3B/ASPA/SIRT5/SIRT2/ADAL/MTHFD2L/NIT1/HDAC8/ADAT2/GLS/ACR/AMPD3/ADAT3/CRMP1/APOBEC3H/ACY3/GLS2/CDA/DPYSL5/HDAC11/DDAH2/AMDHD2/SIRT4/BRMS1/OPLAH/VNN1/ALLC/SIRT7/ARG2/SIRT6/NIT2/NADSYN1/PIGL/FAAH/ACY1/GDA/HDAC10/PGLYRP2/KLK3
GO_HYDROLASE_ACTIVITY_ACTING_ON_CARBON_NITROGEN_BUT_NOT_PEPTIDE_BONDS_IN_LINEAR_AMIDES	GO_HYDROLASE_ACTIVITY_ACTING_ON_CARBON_NITROGEN_BUT_NOT_PEPTIDE_BONDS_IN_LINEAR_AMIDES	73	-0.416314	-1.596	0.00475589	0.0314441	0.0237364	4490	tags=38%, list=23%, signal=30%	FAAH2/AFMID/ACER1/SIN3B/ASPA/SIRT5/SIRT2/NIT1/HDAC8/GLS/ACR/ACY3/GLS2/HDAC11/AMDHD2/SIRT4/BRMS1/VNN1/SIRT7/SIRT6/NIT2/NADSYN1/PIGL/FAAH/ACY1/HDAC10/PGLYRP2/KLK3
GO_I_KAPPAB_KINASE_NF_KAPPAB_SIGNALING	GO_I_KAPPAB_KINASE_NF_KAPPAB_SIGNALING	262	0.34828	1.65005	1.08e-05	0.000233839	0.00017652	5028	tags=34%, list=26%, signal=26%	EDAR/CLEC6A/TLR8/TNFSF11/GJA1/TLR7/TIFAB/HTR2B/TNFRSF19/TICAM2/FLNA/REL/TGM2/NEK6/STAT1/F2R/CX3CR1/DDX21/ASH1L/TNFSF10/ROR1/TLR4/CTNNB1/PRKCB/MID2/BIRC3/MTDH/ROCK1/ERC1/TLR3/AVPR2/ADIPOQ/S100B/ECT2/ROCK2/APOL3/ANGPT1/SECTM1/PRKD1/TLR6/LPAR1/AKAP13/IRAK2/SIRT1/AJUBA/CD74/AZI2/IRAK1BP1/MALT1/CCL19/TNFAIP3/TAB2/NFKB1/TRIM22/TIFA/CD4/S100A12/PELI1/BIRC2/PINK1/ATP2C1/NR1H4/RORA/DHX36/ZMYND11/FYN/CD36/…
GO_ICOSANOID_METABOLIC_PROCESS	GO_ICOSANOID_METABOLIC_PROCESS	108	-0.392582	-1.60355	0.00267809	0.0201201	0.0151882	5467	tags=48%, list=28%, signal=35%	AWAT1/GSTA1/PTGR1/AKR1C3/CYP4F11/ALOX12/GGT2/ALOX15B/CES2/CYP4F3/PTGR2/PRG3/EDN2/FAAH2/PLA2G4C/CYP4F2/CYP4F8/PON1/GGTLC2/EPHX2/MGST3/PTGDS/PLA2G5/CYP2A7/CYP2A13/CYP2A6/GGT6/AKR1C2/CYP2B6/PLA2G3/CBR1/GPX1/MGST2/GGTLC3/AVP/PTGES/AKR1C1/PTGES2/CYP2F1/FAAH/PLA2G1B/PLA2G4B/CYP2D6/CYP4F12/MIF/CYP2C8/GPX4/CYP2E1/CYP1A2/CYP2C9/ATP6V1B1/PLA2G4F
GO_IMMUNE_RECEPTOR_ACTIVITY	GO_IMMUNE_RECEPTOR_ACTIVITY	126	0.480687	2.07756	1.83e-07	7.15e-06	5.4e-06	3860	tags=45%, list=20%, signal=37%	CR1/IL2RA/CCR8/CCR4/IL1RAP/CXCR5/IL13RA2/F3/XCR1/HLA-DOA/IL1R2/OSMR/IL5RA/CSF2RB/CCR6/IL7R/CX3CR1/CMKLR1/IL21R/CD200R1/IL17RD/IL1RL1/CCR2/C3AR1/CCR1/CXCR1/LEPR/CXCR2/HLA-DRA/HLA-DQA2/IL31RA/MPL/FLT3/IL6ST/CRLF2/C5AR2/GHR/IL1R1/CD74/HLA-DPA1/IFNAR1/IL9R/IL22RA2/ACKR2/KLRC4-KLRK1/LIFR/GFRA2/IL6R/IFNAR2/CD4/HLA-DQA1/IL10RA/CCR3/GFRA1/CR2/CCR5/FZD4
GO_IMMUNE_RESPONSE_REGULATING_CELL_SURFACE_RECEPTOR_SIGNALING_PATHWAY	GO_IMMUNE_RESPONSE_REGULATING_CELL_SURFACE_RECEPTOR_SIGNALING_PATHWAY	380	0.277387	1.3629	0.00172051	0.0144428	0.0109026	6036	tags=42%, list=31%, signal=30%	CLEC6A/FPR2/CR1/GCSAML/FPR1/MS4A2/CD209/CLEC4D/FPR3/PAK3/MUC15/LAX1/PTPRC/FCGR3A/GPR33/PDE4B/CLEC4C/CMKLR1/PRKCQ/PAX5/CD200R1/THEMIS/PRKCB/PIK3CA/C3AR1/NFATC3/GBP1/RC3H2/LYN/HLA-DRA/ACTR2/SLC39A10/NCKAP1L/MNDA/MYH2/HLA-DQA2/APPL1/PSMC1/BTN1A1/FCRL3/ELF1/PIK3R1/NRAS/WASF2/CD300A/PIK3CB/PRKCH/CLEC10A/DOCK1/PAG1/MEF2C/TRAT1/ICAM3/CD3G/HLA-DRB5/FCGR2A/THEMIS2/RPS6KA5/RUNX1/BTNL8/C5AR2/YES1/CD28/HLA-D…
GO_IN_UTERO_EMBRYONIC_DEVELOPMENT	GO_IN_UTERO_EMBRYONIC_DEVELOPMENT	371	0.298952	1.46643	0.000210803	0.00283487	0.00213998	4695	tags=32%, list=24%, signal=24%	ST8SIA6/BMP5/PDGFRA/IL10/ITGB1/NOTCH2/NOG/HEG1/TGFBR2/IGF2/WNT9B/AMOT/EPAS1/PLG/EDN1/TET1/SPIC/GLI3/PTPRR/ZFPM2/BRCA2/PCDH12/E2F7/CTNNB1/SEC24C/KDM6A/AKAP3/ATP11A/MDFI/BIRC6/MIB1/SLC30A1/GNA13/NPAT/EGFR/NOS3/MSH2/MED1/NCAPG2/SH3PXD2A/SEC24D/BCOR/BPTF/VASH1/TMEM100/SP3/FZD5/RBM46/TANC2/KIDINS220/SOX17/GLI2/ANGPT1/GINS4/DSC3/PRDM1/PTCH1/GABPA/TIE1/ATP7A/ADAM10/RSPO3/EDNRA/APBA1/MYH10/NBN/BCL2L11/GA…
GO_INFLAMMATORY_RESPONSE_TO_ANTIGENIC_STIMULUS	GO_INFLAMMATORY_RESPONSE_TO_ANTIGENIC_STIMULUS	47	0.451748	1.6295	0.00498251	0.0326534	0.0246493	2347	tags=30%, list=12%, signal=26%	IL2RA/IL10/NOTCH2/CYSLTR1/IL5RA/NPY5R/C3/ADCYAP1/RASGRP1/CXCR2/IL31RA/ICAM1/CNR1/CD28
GO_INNER_MITOCHONDRIAL_MEMBRANE_ORGANIZATION	GO_INNER_MITOCHONDRIAL_MEMBRANE_ORGANIZATION	28	-0.689338	-2.16936	1.34e-05	0.000281108	0.000212202	3821	tags=57%, list=19%, signal=46%	COX18/OXA1L/TMEM11/AGK/LETM1/TIMM10/ADCK1/UQCC3/TIMM13/APOO/TAZ/ROMO1/NDUFA13/MT-ATP6/CHCHD10/MT-ATP8
GO_INNER_MITOCHONDRIAL_MEMBRANE_PROTEIN_COMPLEX	GO_INNER_MITOCHONDRIAL_MEMBRANE_PROTEIN_COMPLEX	108	-0.722933	-2.95292	1e-10	9.34e-09	7.05e-09	3168	tags=64%, list=16%, signal=54%	NDUFAF1/NDUFC2/NDUFB6/AGK/SDHA/IMMP1L/TIMM23/NDUFA5/SMDT1/MT-ND4/UQCRH/NDUFV3/NDUFV1/TIMM10/NDUFB11/TIMM17B/TIMM50/BCS1L/UQCC3/SPG7/NDUFS3/UQCRB/UQCRHL/NDUFB2/PPIF/NDUFA9/NDUFS6/NDUFA12/NDUFB10/CYC1/NDUFB4/COA3/NDUFC1/UQCRC1/FOXRED1/APOO/NDUFA6/NDUFV2/NDUFA8/PAM16/UQCR10/NDUFA4/ROMO1/NDUFA11/NDUFB9/NDUFS5/NDUFB8/COX6A2/NDUFB1/NDUFB7/NDUFA2/MT-ND2/COX5A/NDUFA1/NDUFS7/NDUFA13/COX4I1/MT-CYB/MT-ND1/U…
GO_INNERVATION	GO_INNERVATION	27	0.629168	1.97559	0.000284871	0.00358702	0.00270776	4329	tags=63%, list=22%, signal=49%	GABRB3/COL25A1/GABRB2/ITGA4/SEMA3A/SULF1/SLITRK6/NRP1/NTRK1/UNC13A/VCAM1/POU4F1/ADARB1/FBXO45/RET/LRIG1/RNF165
GO_INOSITOL_LIPID_MEDIATED_SIGNALING	GO_INOSITOL_LIPID_MEDIATED_SIGNALING	184	0.386998	1.7518	6.78e-06	0.000158269	0.000119474	2727	tags=28%, list=14%, signal=25%	EPO/PDGFRA/DCN/PIK3CG/PLCB1/KDR/TGFB2/HGF/HTR2B/TEK/FLT1/PPP1R16B/PDGFD/EDN1/PTAFR/ROR2/HTR2A/UNC5B/F2R/NTRK1/NPR3/CSF1R/NTRK2/NEDD4/ROR1/PIK3CA/FSHR/RASGRP1/PREX2/IRS1/RELN/LYN/NTRK3/EGFR/KLF4/PIK3R1/PDGFC/FLT3/PIK3CB/PTPN13/PDGFRB/PEAR1/ANGPT1/SELP/PRR5L/SERPINA12/CD28/SIRT1/JAK2/GAB1/PIK3C2A/CBL
GO_INSULIN_LIKE_GROWTH_FACTOR_I_BINDING	GO_INSULIN_LIKE_GROWTH_FACTOR_I_BINDING	13	0.692979	1.79225	0.00240907	0.0186835	0.0141038	4296	tags=69%, list=22%, signal=54%	ITGB3/LRP2/IGFBP5/ITGAV/IGFBP1/IGFBP2/ITGA6/IGFBP3/IGF1R
GO_INTEGRAL_COMPONENT_OF_PRESYNAPTIC_ACTIVE_ZONE_MEMBRANE	GO_INTEGRAL_COMPONENT_OF_PRESYNAPTIC_ACTIVE_ZONE_MEMBRANE	14	0.658764	1.75005	0.00466616	0.0310505	0.0234393	3316	tags=57%, list=17%, signal=48%	CDH2/SYT11/P2RY1/ATP2B4/CANX/GPM6A/ATP2B1/P2RY4
GO_INTEGRIN_ACTIVATION	GO_INTEGRIN_ACTIVATION	24	0.585435	1.79132	0.00189976	0.0155856	0.0117652	5879	tags=71%, list=30%, signal=50%	P2RY12/FN1/PTGER4/CXCL12/KIF14/PLEK/SELP/COL16A1/FERMT2/JAM3/TLN1/RASIP1/CDH17/RAP1B/FBLIM1/FARP2/PIEZO1
GO_INTEGRIN_BINDING	GO_INTEGRIN_BINDING	128	0.548766	2.37256	1e-10	9.34e-09	7.05e-09	4886	tags=56%, list=25%, signal=43%	ITGBL1/EGFL6/TGFBI/FAP/ITGB3/SFRP2/FN1/ITGB1/THBS1/FBN1/TNXB/VWF/KDR/CASR/ITGA2/IGF2/COL3A1/TSPAN8/UTRN/ADAM23/ADAM9/ITGAV/COL5A1/ADAM17/ADAMTS5/CXCL12/ILK/LYN/S1PR3/EMILIN1/EGFR/ECM2/LCP1/FBLN5/ITGA5/ICAM1/VCAM1/ICAM3/TNN/COL16A1/FGF2/ADAM10/LAMB3/SEMA7A/ESM1/JAM3/LTBP4/TLN1/ITGB6/COMP/PRKCA/TIMP2/ITGB2/EMP2/CD226/FGF1/ACTN1/CXADR/ICAM2/EDIL3/MYH9/FRMD5/ITGB5/IBSP/DST/LAMB2/IGF1/SYK/CDH17/MFGE8/…
GO_INTEGRIN_MEDIATED_SIGNALING_PATHWAY	GO_INTEGRIN_MEDIATED_SIGNALING_PATHWAY	98	0.419258	1.74127	0.000267757	0.00340339	0.00256914	4852	tags=48%, list=25%, signal=36%	FERMT1/ITGBL1/ITGA4/ITGB3/ITGB1/ITGA2/COL3A1/ITGA9/FLNA/NRP1/NEDD9/ITGA8/ADAM9/ITGAV/ITGA11/ILK/ITGA1/ITGA5/DOCK1/PLEK/COL16A1/PRKD1/ADAM10/FERMT2/SEMA7A/ITGA10/TLN1/HCK/ITGB6/ITGA6/BST1/ITGB2/EMP2/ITGAM/CUL3/ADAMTS1/LOXL3/PTPN11/MYH9/PLP1/ITGB5/VAV1/FUT8/DST/SYK/CDH17/ITGB8
GO_INTERCALATED_DISC	GO_INTERCALATED_DISC	49	0.532645	1.92918	0.000203882	0.00275835	0.00208222	3687	tags=45%, list=19%, signal=37%	GJA1/ITGB1/CDH2/CTNNA3/DES/CTNNB1/SLC2A1/DSC2/PGM5/SLC8A1/GJC1/DSP/SCN5A/DSG2/ATP1A2/VCL/KCNJ2/PKP2/GJA5/MYH1/SCN4B/ACTN1
GO_INTERFERON_ALPHA_PRODUCTION	GO_INTERFERON_ALPHA_PRODUCTION	30	0.546125	1.77333	0.00309643	0.0227297	0.0171581	2513	tags=37%, list=13%, signal=32%	TLR8/IL10/TLR7/STAT1/TLR4/TLR3/DDX58/DHX9/IFIH1/MMP12/AZI2
GO_INTERLEUKIN_2_PRODUCTION	GO_INTERLEUKIN_2_PRODUCTION	64	0.458261	1.77087	0.00064955	0.00685647	0.00517579	3815	tags=36%, list=19%, signal=29%	NAV3/VSIG4/IL1RAP/PTPRC/PDE4B/PRKCQ/CD34/CCR2/CD80/GBP1/CD86/SFTPD/SPTBN1/RUNX1/CD28/IRF4/MALT1/TNFAIP3/CLEC7A/PRNP/CD4/NR1H4/VTCN1
GO_INTERLEUKIN_35_MEDIATED_SIGNALING_PATHWAY	GO_INTERLEUKIN_35_MEDIATED_SIGNALING_PATHWAY	11	0.719227	1.76148	0.00599866	0.0373713	0.0282107	3031	tags=64%, list=15%, signal=54%	STAT1/IL12A/IL6ST/CANX/JAK1/JAK2/STAT3
GO_INTERLEUKIN_6_MEDIATED_SIGNALING_PATHWAY	GO_INTERLEUKIN_6_MEDIATED_SIGNALING_PATHWAY	19	0.606855	1.7722	0.00712507	0.0424554	0.0320486	4689	tags=63%, list=24%, signal=48%	STAT1/IL6/IL6ST/JAK1/FER/JAK2/CBL/STAT3/IL6R/PTPN11/CTR9/SMAD4
GO_INTERLEUKIN_6_PRODUCTION	GO_INTERLEUKIN_6_PRODUCTION	144	0.430452	1.88909	7.1e-06	0.00016462	0.000124268	4846	tags=44%, list=25%, signal=34%	TLR8/NOS2/IL10/TLR7/SYT11/HGF/IL1RAP/TSLP/PTAFR/F2R/ASH1L/TLR4/TLR1/CD200R1/SCIMP/IL6/ADCYAP1/IRAK3/TLR3/NCKAP1L/EREG/MMP8/APP/DDX58/DHX9/C1QTNF3/IFIH1/SOCS5/LBP/TNFSF4/TLR6/ARRB1/C5AR2/LILRA5/CD74/AZI2/ADORA2B/BPI/FOXJ1/TNFAIP3/STAT3/CLEC7A/AFAP1L2/IL6R/BANK1/PTPN22/IL33/NR1H4/AIF1/PTPN11/CD36/SLAMF1/ZBTB20/BCL10/TRAF6/NOD2/TIRAP/ARHGEF2/IL1RN/MYD88/LILRA2/SYK/LGALS9B/F2RL1
GO_INTERLEUKIN_6_SECRETION	GO_INTERLEUKIN_6_SECRETION	46	0.471359	1.68867	0.00321394	0.0234134	0.0176742	2353	tags=28%, list=12%, signal=25%	TLR8/NOS2/SYT11/IL1RAP/F2R/TLR4/CD200R1/DDX58/DHX9/C1QTNF3/IFIH1/C5AR2/LILRA5
GO_INTERLEUKIN_8_PRODUCTION	GO_INTERLEUKIN_8_PRODUCTION	77	0.42753	1.69148	0.00163055	0.013791	0.0104105	4846	tags=47%, list=25%, signal=35%	TLR8/NOS2/IL10/TLR7/PTPRC/F2R/TLR4/TLR1/SERPINE1/SSC5D/TLR3/ADIPOQ/KLF4/DDX58/TLR5/LBP/TLR6/ARRB1/C5AR2/CD74/BPI/CLEC7A/AFAP1L2/ELANE/PTPN22/FCN1/BCL10/CD14/NOD2/TIRAP/OTUD7B/MYD88/LILRA2/SYK/MAP2K5/F2RL1
GO_INTERSTITIAL_MATRIX	GO_INTERSTITIAL_MATRIX	12	0.712797	1.8028	0.00285612	0.0212911	0.0160722	1680	tags=50%, list=9%, signal=46%	ABI3BP/TNC/SMOC2/VIT/CCDC80/ECM2
GO_INTRAMOLECULAR_OXIDOREDUCTASE_ACTIVITY_TRANSPOSING_C_C_BONDS	GO_INTRAMOLECULAR_OXIDOREDUCTASE_ACTIVITY_TRANSPOSING_C_C_BONDS	14	-0.677646	-1.75046	0.00405308	0.0277408	0.0209409	2133	tags=50%, list=11%, signal=45%	DDT/HSD3B2/ECH1/EBP/HSD3B1/MIF/ECI1
GO_INTRINSIC_COMPONENT_OF_MITOCHONDRIAL_INNER_MEMBRANE	GO_INTRINSIC_COMPONENT_OF_MITOCHONDRIAL_INNER_MEMBRANE	40	-0.655404	-2.22705	1.3e-06	3.93e-05	2.97e-05	4392	tags=57%, list=22%, signal=45%	SLC25A3/COA1/COX18/OXA1L/ETFDH/TMEM11/TMEM177/AGK/PPOX/TIMM23/SLC25A19/SMDT1/TIMM17B/UQCC3/SPG7/PISD/MPC1/COA3/SCO2/APOO/PET100/MT-CYB/CHCHD10
GO_INTRINSIC_COMPONENT_OF_MITOCHONDRIAL_MEMBRANE	GO_INTRINSIC_COMPONENT_OF_MITOCHONDRIAL_MEMBRANE	69	-0.501189	-1.90127	4.86e-05	0.000822429	0.000620832	4392	tags=43%, list=22%, signal=34%	SLC25A3/BAK1/COA1/COX18/OXA1L/FIS1/ETFDH/ABCB6/TMEM11/TMEM177/AGK/PPOX/TIMM23/SLC25A19/SMDT1/SLC25A4/TIMM17B/UQCC3/SPG7/PISD/TOMM40/MPC1/DMPK/COA3/SCO2/RHOT2/APOO/PET100/MT-CYB/CHCHD10
GO_INTRINSIC_COMPONENT_OF_POSTSYNAPTIC_DENSITY_MEMBRANE	GO_INTRINSIC_COMPONENT_OF_POSTSYNAPTIC_DENSITY_MEMBRANE	52	0.520453	1.92517	0.000186977	0.00256578	0.00193685	1879	tags=35%, list=10%, signal=31%	SORCS3/RGS7BP/CHRM3/NETO1/EPHA7/PTPRO/GRIN2A/EFNB3/LRRC4C/EFNB2/LRFN5/GRIA1/LRRTM3/SLC30A1/SHISA9/ADCY1/LRRTM2/DCC
GO_INTRINSIC_COMPONENT_OF_POSTSYNAPTIC_MEMBRANE	GO_INTRINSIC_COMPONENT_OF_POSTSYNAPTIC_MEMBRANE	120	0.533356	2.27661	3.88e-10	3.26e-08	2.46e-08	1879	tags=33%, list=10%, signal=30%	CNTN1/SORCS3/GABRB2/KCNA3/PCDH17/RGS7BP/CHRM3/NETO1/DRD1/CDH2/EPHA7/PTPRO/SLC8A3/GRIN2A/EFNB3/EPHA4/EPHB2/LRRC4C/PCDH8/NRP1/HTR2A/EFNB2/NRP2/GABRA3/ADRA1A/GABRD/CHRNA6/NLGN1/LRFN5/GRIA1/FLRT3/LRRTM3/NTRK3/SLC30A1/SHISA9/ADCY1/SLC8A1/LRRTM2/CHRNB2/DCC
GO_INTRINSIC_COMPONENT_OF_POSTSYNAPTIC_SPECIALIZATION_MEMBRANE	GO_INTRINSIC_COMPONENT_OF_POSTSYNAPTIC_SPECIALIZATION_MEMBRANE	75	0.495501	1.94605	2.42e-05	0.000465365	0.000351293	1879	tags=31%, list=10%, signal=28%	SORCS3/GABRB2/RGS7BP/CHRM3/NETO1/CDH2/EPHA7/PTPRO/GRIN2A/EFNB3/LRRC4C/EFNB2/GABRA3/NLGN1/LRFN5/GRIA1/LRRTM3/SLC30A1/SHISA9/ADCY1/LRRTM2/CHRNB2/DCC
GO_INTRINSIC_COMPONENT_OF_PRESYNAPTIC_ACTIVE_ZONE_MEMBRANE	GO_INTRINSIC_COMPONENT_OF_PRESYNAPTIC_ACTIVE_ZONE_MEMBRANE	18	0.639337	1.82836	0.00274318	0.0205861	0.01554	3316	tags=44%, list=17%, signal=37%	CDH2/SYT11/P2RY1/ATP2B4/CANX/GPM6A/ATP2B1/P2RY4
GO_INTRINSIC_COMPONENT_OF_PRESYNAPTIC_MEMBRANE	GO_INTRINSIC_COMPONENT_OF_PRESYNAPTIC_MEMBRANE	82	0.517567	2.08471	1.71e-06	4.99e-05	3.77e-05	2871	tags=35%, list=15%, signal=30%	CNTN1/KCNA3/PCDH17/RGS7BP/CHRM3/DRD1/CDH2/SYT11/HTR1B/EFNB3/EPHA4/CNTN5/EPHB2/HTR2A/EFNB2/KCNJ3/ADAM23/ADRA1A/P2RY1/CHRNA6/ATP2B4/CHRNB2/CADM3/CNR1/KCNA2/CANX/SLC6A3/ADCY8/GPM6A
GO_INTRINSIC_COMPONENT_OF_SYNAPTIC_MEMBRANE	GO_INTRINSIC_COMPONENT_OF_SYNAPTIC_MEMBRANE	163	0.504124	2.23705	1e-10	9.34e-09	7.05e-09	2178	tags=32%, list=11%, signal=29%	CNTN1/SORCS3/GABRB2/KCNA3/PCDH17/RGS7BP/CHRM3/NETO1/DRD1/ITGB1/CDH2/SYT11/EPHA7/PTPRO/SLC8A3/HTR1B/GRIN2A/EFNB3/EPHA4/CNTN5/EPHB2/LRRC4C/PCDH8/NRP1/HTR2A/EFNB2/NRP2/KCNJ3/GABRA3/ADAM23/ADRA1A/P2RY1/GABRD/CHRNA6/NLGN1/LRFN5/GRIA1/FLRT3/LRRTM3/ATP2B4/NTRK3/SLC30A1/SHISA9/ADCY1/SLC8A1/LRRTM2/CHRNB2/DCC/CADM3/CNR1/KCNA2/CANX
GO_ISOPRENOID_METABOLIC_PROCESS	GO_ISOPRENOID_METABOLIC_PROCESS	138	-0.362043	-1.53729	0.00422045	0.0285784	0.0215732	3083	tags=27%, list=16%, signal=23%	APOM/RDH8/STAR/PHYH/APOA2/DHRS3/SDC4/NPC2/PDSS1/RARRES2/RDH12/ADH6/DGAT1/RDH13/CYP3A4/CRABP2/DPM2/APOA1/GPC2/AKR1C1/APOE/RDH16/AKR1B10/ADH7/CYP2D6/MVK/HMGCS2/APOC2/UGT1A7/CYP2C8/CYP2E1/CYP1A2/CYP3A5/APOC3/CYP2C9/BCO2/TTR
GO_KERATAN_SULFATE_CATABOLIC_PROCESS	GO_KERATAN_SULFATE_CATABOLIC_PROCESS	12	0.752915	1.90426	0.000688785	0.00721401	0.00544568	1694	tags=50%, list=9%, signal=46%	OMD/OGN/LUM/KERA/FMOD/PRELP
GO_KERATIN_FILAMENT	GO_KERATIN_FILAMENT	92	-0.479006	-1.91242	4.13e-05	0.000716525	0.000540888	2224	tags=30%, list=11%, signal=27%	KRTAP1-4/TCHP/KRTAP10-12/KRTAP1-1/KRTAP5-2/KRTAP5-5/GPER1/EPPK1/FAM83H/KRT6B/KRT6A/KRT77/KRT8/KRTAP10-11/KRTAP5-6/KRTAP5-11/KRT18/KRT13/KRT4/KRTAP5-3/KRT72/KRTAP5-4/FBF1/KRTAP5-7/KRTAP5-9/KRTAP5-10/KRTAP5-8/KRTAP5-1
GO_KERATINOCYTE_PROLIFERATION	GO_KERATINOCYTE_PROLIFERATION	44	0.582382	2.05521	2.85e-05	0.000524929	0.000396256	3189	tags=48%, list=16%, signal=40%	HAS2/FERMT1/CD109/NOTCH2/FGF10/CDH13/FGF7/EFNB2/TLR4/SNAI2/PTPRK/EREG/MED1/PRKD1/AREG/PTCH1/TP63/KLF9/BCL11B/YAP1/KRT2
GO_KIDNEY_EPITHELIUM_DEVELOPMENT	GO_KIDNEY_EPITHELIUM_DEVELOPMENT	140	0.484397	2.1156	8e-09	4.6e-07	3.47e-07	4835	tags=52%, list=25%, signal=40%	SFRP1/NOTCH2/NOG/WT1/EPHA7/PTPRO/PODXL/GREM1/ADAMTS16/EPHA4/WNT9B/FMN1/DCHS1/FAT4/EFNB2/STAT1/GLI3/PECAM1/CD34/PROM1/CTNNB1/WWTR1/FOXC2/PBX1/NPHS2/KIF26B/TFAP2B/EYA1/IQGAP1/ROBO2/CXCR2/ILK/JAG1/ADIPOQ/TCF21/SALL1/AGTR2/BMPER/MEF2C/IRX1/SPRY1/BMP4/MYC/GDNF/IRX3/HOXD11/PTCH1/FGF2/HEYL/IRX2/NOTCH1/FOXJ1/BCL2/VEGFA/YAP1/FOXC1/SMAD5/SOX9/FGF1/PKD2/RET/MYO1E/FGFR2/LGR4/BMP2/LIF/UMOD/BASP1/LAMB2/SMAD4/R…
GO_KIDNEY_MORPHOGENESIS	GO_KIDNEY_MORPHOGENESIS	94	0.444179	1.82545	8.19e-05	0.00128718	0.000971665	2976	tags=38%, list=15%, signal=33%	NOG/WT1/GREM1/ADAMTS16/FGF10/WNT9B/FMN1/DCHS1/FAT4/FRAS1/STAT1/GLI3/CTNNB1/WWTR1/PBX1/KIF26B/EYA1/ILK/TCF21/SALL1/AGTR2/PDGFRB/IRX1/BMP4/MYC/LRRK2/GDNF/IRX3/HOXD11/PTCH1/FGF2/IRX2/GCNT1/FOXJ1/BCL2/VEGFA
GO_L_PHENYLALANINE_METABOLIC_PROCESS	GO_L_PHENYLALANINE_METABOLIC_PROCESS	10	-0.798359	-1.91635	0.000803601	0.00813768	0.00614294	3154	tags=80%, list=16%, signal=67%	FAH/QDPR/HGD/PCBD1/HPD/GSTZ1/TAT/PAH
GO_LAMELLIPODIUM	GO_LAMELLIPODIUM	188	0.393084	1.78668	4.04e-06	0.000103201	7.79e-05	5075	tags=44%, list=26%, signal=33%	FAP/ITGB3/RAPH1/ITGB1/CDH2/CTNNA3/PTPRO/PODXL/STMN2/DPP4/AMOT/FGD5/VIL1/DPYSL3/AMOTL1/MEFV/NEDD9/IGF2BP1/ITGAV/CTNNB1/PIK3CA/FAT1/RDX/SWAP70/ARHGAP31/ROCK1/ILK/ACTR2/CCDC88A/UNC5C/ANTXR1/PLXND1/MYLK/PDXP/MCC/WASF2/APP/SLC39A6/DYSF/PTPN13/APC/KCNA2/CDC42BPA/AJUBA/FERMT2/FER/KITLG/MYH10/CYFIP1/CSPG4/NCKAP1/GDPD2/CDC42BPB/FSCN1/GSN/ABI2/ARPIN/PKD2/CTNND1/SRGAP2/PDPN/AIF1/PTPRM/ABLIM1/PARVA/SSH1/FGD6…
GO_LAMELLIPODIUM_MEMBRANE	GO_LAMELLIPODIUM_MEMBRANE	22	0.61425	1.85085	0.00117419	0.0108302	0.00817549	5046	tags=73%, list=26%, signal=54%	FAP/ITGB3/DPP4/ITGAV/ANTXR1/PLXND1/PDXP/SLC39A6/KCNA2/FERMT2/CSPG4/NCKAP1/PDPN/CD44/APC2/SYNE2
GO_LARGE_RIBOSOMAL_SUBUNIT	GO_LARGE_RIBOSOMAL_SUBUNIT	114	-0.552243	-2.2799	2.55e-10	2.2e-08	1.66e-08	5016	tags=54%, list=25%, signal=40%	UBA52/MRPL39/RPL19/MRPL51/RPL8/MRPL35/MRPL4/RPL36/MRPL20/RPL6/MRPL1/RPL38/MRPL46/RPL32/RPL13/RPL27A/RPL37/NDUFAB1/RPL34/RPL26L1/MRPL36/MALSU1/RPLP2/RPLP1/RPL12/MRPL14/MRPL48/MRPL47/MRPL18/RPL14/RPL24/MRPL43/MRPL17/MRPL53/C12orf65/RPL18/MRPL15/MRPL32/RPL29/RPL28/MRPL24/RPL35/MRPL22/RPL36A/MRPL57/MRPL16/MRPL2/MRPL38/MRPL21/MRPL54/MRPL28/MRPL52/MRPL27/MRPL40/MRPL23/MPV17L2/MRPL55/RPL3L/MRPL34/MRPL12…
GO_LATERAL_SPROUTING_FROM_AN_EPITHELIUM	GO_LATERAL_SPROUTING_FROM_AN_EPITHELIUM	13	0.652578	1.68776	0.00780026	0.0451368	0.0340727	4109	tags=69%, list=21%, signal=55%	NOG/SULF1/FGF10/BMP4/GLI2/CELSR1/TP63/AR/FGFR2
GO_LEADING_EDGE_MEMBRANE	GO_LEADING_EDGE_MEMBRANE	166	0.392709	1.75154	2.17e-05	0.000425194	0.000320969	5183	tags=45%, list=26%, signal=34%	EEF1A1/ANK1/FERMT1/FAP/ITGB3/GABRA2/ITGB1/DPP4/TACR3/SGCE/GABRG1/FGD5/DDN/GABRA3/CDKL5/ITGA8/ITGAV/ADAM17/SCIMP/GRIA1/ROBO2/DLC1/PTPRK/SHISA9/ANTXR1/PLXND1/PDXP/LCP1/ITGA5/MACF1/DDX58/SLC39A6/KCNB1/REG1A/APC/PLEK/KCNA2/SPTBN1/AMPH/SPRY4/FERMT2/MPP2/TPM1/LAMP5/MTMR6/CSPG4/SPRY2/FAM107A/TLN1/ATP2B1/NCKAP1/TIAM1/AKAP5/SHISA6/TRPV1/PDPN/AIF1/KSR1/APPL2/CD44/MYO1D/BMX/TIRAP/ARHGEF2/PSD3/RHOA/KCNC1/IFI…
GO_LEARNING	GO_LEARNING	140	0.382244	1.66945	0.000211395	0.00283591	0.00214076	4533	tags=38%, list=23%, signal=29%	SORCS3/TNR/BCHE/NETO1/DRD1/ITGB1/SYT11/SLC8A3/GRIN2A/EPHB2/GRM5/NTRK2/HRH1/RAG1/KALRN/PTGS2/RELN/HRH2/ACTR2/PRKAR2B/APP/CHRNB2/GPR88/CREB1/ATXN1/PPP1R1B/ADCY3/MEIS2/JPH3/ATXN1L/ATP1A2/TAC1/GMFB/NLGN4X/OPRL1/DKK1/DGKI/LRRN4/STRA6/TANC1/NF1/NPTX2/SYNPO/SYNJ1/FYN/PPT1/PIAS1/TACR2/SHANK1/MAP1A/HIF1A/JPH4/SLC7A11
GO_LEUKOCYTE_ACTIVATION_INVOLVED_IN_INFLAMMATORY_RESPONSE	GO_LEUKOCYTE_ACTIVATION_INVOLVED_IN_INFLAMMATORY_RESPONSE	44	0.463187	1.63458	0.00452131	0.0302802	0.0228578	3816	tags=43%, list=19%, signal=35%	FPR2/TLR8/TLR7/SYT11/PTPRC/LDLR/IL6/TLR3/MMP8/APP/LRRK2/TLR6/C1QA/JAK2/TRPV1/ITGB2/ITGAM/IL33/AIF1
GO_LEUKOCYTE_ADHESION_TO_VASCULAR_ENDOTHELIAL_CELL	GO_LEUKOCYTE_ADHESION_TO_VASCULAR_ENDOTHELIAL_CELL	36	0.585881	1.97673	0.000166813	0.00234763	0.00177217	3684	tags=58%, list=19%, signal=48%	ITGA4/ITGB1/ETS1/PTAFR/CX3CR1/SELE/CCR2/CXCL12/ROCK1/KLF4/JAM2/ICAM1/VCAM1/ADD2/SELP/GCNT1/CCL28/ELANE/SELL/ITGB2/NFAT5
GO_LEUKOCYTE_CELL_CELL_ADHESION	GO_LEUKOCYTE_CELL_CELL_ADHESION	327	0.367374	1.78978	1.68e-08	9.04e-07	6.82e-07	4487	tags=36%, list=23%, signal=28%	EPO/HAS2/TNFSF11/CD209/IL2RA/ITGA4/IL10/ITGB1/VSIG4/NT5E/PDCD1LG2/TGFBR2/IGF2/ETS1/PAK3/FGL2/DPP4/EFNB3/PTAFR/EFNB2/NLRP3/IL7R/LAX1/PTPRC/GLI3/PECAM1/CX3CR1/SELE/PRKCQ/S100A9/TFRC/RAG1/CCR2/PIK3CA/CD80/CXCL12/IL6/SPTA1/EGR3/RASGRP1/ROCK1/IL12A/CLEC4G/RC3H2/LYN/NCKAP1L/KLF4/MSN/PIK3R1/JAM2/ITGA5/ICAM1/VCAM1/CD300A/IL6ST/PAG1/IL7/CD86/SFTPD/SOCS5/BMP4/GLI2/ADD2/SELP/CAV1/TNFSF4/RUNX1/YES1/CD28/CD74…
GO_LEUKOCYTE_CHEMOTAXIS	GO_LEUKOCYTE_CHEMOTAXIS	213	0.409179	1.89192	2.54e-07	9.48e-06	7.15e-06	3947	tags=38%, list=20%, signal=31%	FPR2/PIK3CG/TNFSF11/CXCL6/CCL13/IL10/THBS1/TGFB2/FLT1/CXCR5/PTPRO/GREM1/CXCL5/ITGA9/CCL24/EDN1/CCR6/CCL11/S1PR1/TNFRSF11A/CYP7B1/PDE4B/CMKLR1/EDNRB/HRH1/S100A9/ADAM17/SERPINE1/CCR2/CCL26/EDN3/C3AR1/CCR1/SWAP70/CXCL12/CCL7/SLC12A2/IL6/CXCR1/IL12A/ANO6/CXCR2/LYN/PREX1/NCKAP1L/CH25H/ITGA1/SCG2/PF4V1/DYSF/SFTPD/CXCL11/LBP/C5AR2/CD74/ADAM10/PPBP/MAPK14/MMP28/CCL19/JAM3/KLRC4-KLRK1/VEGFA/CXCL8/CXCL10/C…
GO_LEUKOCYTE_HOMEOSTASIS	GO_LEUKOCYTE_HOMEOSTASIS	84	0.449498	1.82011	0.000103204	0.00156647	0.00118249	4533	tags=46%, list=23%, signal=36%	CXCL6/IL2RA/DOCK11/PDE4B/GPR174/RAG1/ADAM17/CCR2/IL6/SPTA1/AXL/SLC40A1/CXCR2/RC3H2/LYN/NCKAP1L/MPL/SH2B3/FLT3/PIK3CB/MEF2C/SLC46A2/CD74/KITLG/BCL2L11/TNFSF13B/JAM3/BCL2/TNFAIP3/NKX2-3/TSC22D3/SOS1/SKIL/MERTK/BCL10/PMAIP1/ITPKB/HIF1A/SLC7A11
GO_LEUKOCYTE_MIGRATION	GO_LEUKOCYTE_MIGRATION	426	0.395369	1.97189	1e-10	9.34e-09	7.05e-09	3994	tags=37%, list=20%, signal=30%	FPR2/BMP5/GCSAML/PIK3CG/TNFSF11/CXCL6/ITGA4/CCL13/ITGB3/P2RY12/IL10/FN1/ITGB1/PLCB1/THBS1/TGFB2/ITGA2/TEK/FLT1/CXCR5/TNFSF18/PTPRO/GREM1/CXCL5/ITGA9/CCL24/PDGFD/PLG/EDN1/PTAFR/ROR2/CCR6/CCL11/COL1A2/S1PR1/TNFRSF11A/CYP7B1/PECAM1/CX3CR1/PDE4B/THBD/CMKLR1/SELE/EDNRB/HRH1/S100A9/CD34/GPR15/CD84/ITGAV/ADAM17/CD200R1/PTGER4/SERPINE1/CCR2/CCL26/PIK3CA/EDN3/C3AR1/CCR1/SWAP70/CXCL12/SLC7A10/CCL7/TREM1/SL…
GO_LEUKOCYTE_MIGRATION_INVOLVED_IN_INFLAMMATORY_RESPONSE	GO_LEUKOCYTE_MIGRATION_INVOLVED_IN_INFLAMMATORY_RESPONSE	14	0.683997	1.81709	0.00217537	0.0173308	0.0130826	3769	tags=57%, list=19%, signal=46%	CCR6/SELE/S100A9/LBP/JAM3/ELANE/ITGB2/SLAMF8
GO_LEUKOCYTE_PROLIFERATION	GO_LEUKOCYTE_PROLIFERATION	293	0.348788	1.67181	2.89e-06	7.74e-05	5.84e-05	3917	tags=30%, list=20%, signal=24%	EPO/PIK3CG/TNFSF11/CD209/IL2RA/IL10/VSIG4/PDCD1LG2/TGFBR2/CLC/IGF2/TNFSF18/GREM1/FGF10/IL5RA/TNFSF8/IL7R/PTPRC/DOCK2/NPR3/CSF1R/PRKCQ/TFRC/TLR4/ENPP3/CTNNB1/CCR2/CD80/SOX11/CCL7/IL6/SPTA1/IL12A/CLEC4G/RC3H2/LYN/CD180/SLC39A10/NCKAP1L/MNDA/MPL/FCRL3/MSN/FLT3/VCAM1/CHRNB2/AHR/CD300A/IL6ST/MEF2C/IL7/CD86/SFTPD/BMP4/TNFSF4/CD28/ACE/CD74/HLA-DPA1/KITLG/AZI2/CLECL1/PURA/TAC1/PLA2G2D/MALT1/TNFSF13B/FOXJ…
GO_LEUKOCYTE_TETHERING_OR_ROLLING	GO_LEUKOCYTE_TETHERING_OR_ROLLING	26	0.59879	1.85343	0.00119789	0.0109829	0.0082907	3475	tags=62%, list=18%, signal=51%	ITGA4/ITGB1/PTAFR/CX3CR1/SELE/CCR2/CXCL12/ROCK1/JAM2/VCAM1/ADD2/SELP/GCNT1/CCL28/ELANE/SELL
GO_LIPASE_INHIBITOR_ACTIVITY	GO_LIPASE_INHIBITOR_ACTIVITY	17	-0.676884	-1.85414	0.00147375	0.012803	0.00966469	3360	tags=53%, list=17%, signal=44%	ANXA9/APOA2/ANXA3/ANGPTL3/APOA1/PINLYP/APOC1/APOC2/APOC3
GO_LIPID_CATABOLIC_PROCESS	GO_LIPID_CATABOLIC_PROCESS	318	-0.347613	-1.63514	2.34e-05	0.000453634	0.000342438	4623	tags=35%, list=23%, signal=27%	ACOX2/PCK2/NEU1/AUH/AKT2/TYSND1/CYP24A1/PLA2G4C/ACER1/AIG1/PLA2G12A/ECI2/CYP4F2/MLYCD/IVD/IAH1/MCEE/SIRT2/CYP26C1/PLCG2/ETFA/ABHD6/ACAT1/NUDT19/CES4A/NUDT7/GCDH/PAFAH1B3/MECR/PNPLA2/ABCD1/PCK1/PCCB/MCAT/ETFDH/GLA/PLA2G5/ABHD12/LIPH/ADTRP/PHYH/APOA2/CYP46A1/PLD6/PLCH2/HAO1/ENPP7/SLC27A4/RARRES2/ACAD10/PRKCD/SMPD2/PLA2G2C/ACOT8/GBA2/ACAA1/ANGPTL3/PLCZ1/CYP3A4/ACACB/ECHS1/PLCD4/PLA2G2F/PLA2G3/MGST2/…
GO_LIPID_MODIFICATION	GO_LIPID_MODIFICATION	222	-0.333358	-1.50505	0.00129751	0.0116481	0.0087929	4705	tags=34%, list=24%, signal=26%	CRAT/ABO/AGT/ACOX2/AUH/INPPL1/AKT2/TYSND1/CYP4A22/ECI2/MLYCD/IVD/PRKAG2/CYP4V2/LAMTOR1/ETFA/DGKQ/ACAT1/GCDH/MECR/ABCD1/PPARG/DGKZ/POR/EPHX2/MCAT/ETFDH/CISH/AGK/GLT6D1/SOAT2/PHYH/APOA2/SIRT4/HAO1/IP6K2/B4GALNT2/ACSM1/ACAD10/PIK3R2/ACOT8/GBA2/ST3GAL4/TMEM150A/ACAA1/CYP3A4/ACACB/ECHS1/BDH2/DECR1/APOA1/ECH1/ACADVL/INPP5E/SOCS1/ETFB/ACADS/ACADL/ECHDC2/APOE/ADH7/APOC1/DECR2/PPARGC1A/INPP5J/LCAT/CYP2C8/…
GO_LIPID_OXIDATION	GO_LIPID_OXIDATION	100	-0.475111	-1.92341	3.27e-05	0.00058939	0.000444917	4705	tags=44%, list=24%, signal=34%	CRAT/ACOX2/AUH/AKT2/TYSND1/ECI2/MLYCD/IVD/PRKAG2/CYP4V2/ETFA/ACAT1/GCDH/MECR/ABCD1/PPARG/POR/MCAT/ETFDH/PHYH/SIRT4/HAO1/ACSM1/ACAD10/ACOT8/ACAA1/ACACB/ECHS1/BDH2/DECR1/ECH1/ACADVL/ETFB/ACADS/ACADL/ECHDC2/ADH7/DECR2/PPARGC1A/ECI1/FABP1/PLIN5/FABP3/CPT1B
GO_LIPOPEPTIDE_BINDING	GO_LIPOPEPTIDE_BINDING	10	0.766974	1.8385	0.00243405	0.0187657	0.0141658	2312	tags=70%, list=12%, signal=62%	CD1B/CD1E/TLR1/CD1A/CD1C/LBP/TLR6
GO_LIPOPOLYSACCHARIDE_MEDIATED_SIGNALING_PATHWAY	GO_LIPOPOLYSACCHARIDE_MEDIATED_SIGNALING_PATHWAY	58	0.41193	1.55673	0.00818968	0.0468349	0.0353546	4700	tags=45%, list=24%, signal=34%	PTAFR/TLR4/SCIMP/MTDH/LYN/CD180/NOS3/LBP/IRAK2/SASH1/BMP6/MAPK14/BPI/MALT1/TNFAIP3/HCK/PRKCA/PTPN22/MAPK1/CD36/TGFB1/SCARB1/BCL10/TRAF6/CD14/LILRA2
GO_LONG_CHAIN_FATTY_ACID_TRANSPORT	GO_LONG_CHAIN_FATTY_ACID_TRANSPORT	66	-0.450457	-1.69818	0.00195486	0.0159334	0.0120277	2213	tags=35%, list=11%, signal=31%	ABCD1/PPARG/ACSL1/PLA2G5/SLC27A4/PLA2G2C/SLC27A5/ACACB/PLA2G2F/PLA2G3/DRD2/DRD4/APOE/PLA2G1B/MIF/PROCA1/LCN12/PLA2G6/FABP1/FABP3/CPT1B/PLA2G4F/THRSP
GO_LONG_TERM_SYNAPTIC_POTENTIATION	GO_LONG_TERM_SYNAPTIC_POTENTIATION	83	0.379134	1.53413	0.0065051	0.0397639	0.0300168	3621	tags=35%, list=18%, signal=29%	TNR/DRD1/NR2E1/SLC8A3/SCGN/GRIN2A/EPHA4/EPHB2/CX3CR1/GRIN2B/NTRK2/NLGN1/RELN/S100B/TSHZ3/ADCY1/LRRTM2/CALB2/APP/CREB1/ITPR3/MME/MPP2/ADCY8/CHRNA7/FAM107A/PRNP/NF1/MAPK1
GO_LUNG_ALVEOLUS_DEVELOPMENT	GO_LUNG_ALVEOLUS_DEVELOPMENT	41	0.534037	1.8627	0.00043444	0.00504635	0.00380937	4533	tags=59%, list=23%, signal=45%	FGF10/BMPR2/IGFBP5/ABCA12/MAN1A2/RC3H2/TCF21/CREB1/SFTPD/BMP4/MYOCD/ERRFI1/ATP7A/ATXN1L/GATA6/LTBP3/STRA6/FLT4/TNS3/TGFB3/FGFR2/LIF/MAN2A1/SLC7A11
GO_LYASE_ACTIVITY	GO_LYASE_ACTIVITY	170	-0.336403	-1.47115	0.00642575	0.0393504	0.0297047	4276	tags=32%, list=22%, signal=26%	CA2/URAD/HMGCL/CA13/MLYCD/MVD/TSEN2/CA5A/PCBD2/GGCT/SCLY/OGG1/PCK1/MGST3/SDS/FH/UROD/PPCDC/GUCY2D/UROS/MOCOS/FAHD1/THNSL2/L3HYPDH/PARK7/CHAC1/SDSL/DDT/ECHS1/PCBD1/MGST2/PHYKPL/CLYBL/PTS/ETNPPL/PISD/HOGA1/GOT1/ENOSF1/PTGES2/ECHDC2/CA7/ME3/ALDOB/NEIL1/DDTL/CYP17A1/UROC1/GAD1/ADCY10/ECI1/FTCD/ENO3/CYP1A2/CSAD
GO_LYMPH_VESSEL_DEVELOPMENT	GO_LYMPH_VESSEL_DEVELOPMENT	25	0.578755	1.78327	0.0037193	0.0261049	0.019706	3749	tags=52%, list=19%, signal=42%	HEG1/PROX1/PTPN14/EFNB2/BMPR2/FOXC2/VASH1/VEGFA/ACVRL1/FOXC1/TMEM204/FLT4/PDPN
GO_LYMPHOCYTE_COSTIMULATION	GO_LYMPHOCYTE_COSTIMULATION	57	0.42131	1.58587	0.00502106	0.032842	0.0247917	4025	tags=40%, list=20%, signal=32%	PDCD1LG2/PAK3/DPP4/EFNB3/EFNB2/PIK3CA/CD80/LYN/PIK3R1/CD86/CAV1/TNFSF4/YES1/CD28/ICOS/BTLA/TNFSF13B/CCL19/KLRC4-KLRK1/PAK2/PTPN11/FYN/GRAP2
GO_LYMPHOCYTE_DIFFERENTIATION	GO_LYMPHOCYTE_DIFFERENTIATION	347	0.329637	1.603	1.44e-05	0.000299792	0.000226306	5520	tags=38%, list=28%, signal=28%	CR1/SFRP1/IL2RA/ITGA4/CLEC4D/IL10/ITGB1/NOTCH2/TGFBR2/ITM2A/FGL2/HLA-DOA/PRKDC/ONECUT1/CCR6/TNFSF8/NLRP3/RSAD2/IL7R/DOCK11/PTPRC/NTRK1/GLI3/DOCK2/ATP11C/RAG1/INHBA/CTNNB1/ADAM17/PTGER4/CCR2/THEMIS/CD80/ZEB1/IL6/EGR3/RASGRP1/AXL/IL12A/LEPR/RC3H2/PREX1/EGR1/CAMK4/NCKAP1L/MSH2/FCRL3/PIK3R1/CDK6/HDAC9/TOX/FLT3/VCAM1/IL7/CD86/CD3G/SP3/FZD5/SOCS5/BMP4/GLI2/TNFSF4/SLC46A2/RUNX1/CD28/PRDM1/CD74/ATP7A/MAF…
GO_LYMPHOCYTE_MEDIATED_IMMUNITY	GO_LYMPHOCYTE_MEDIATED_IMMUNITY	244	0.300754	1.41301	0.00366285	0.0258165	0.0194883	3073	tags=23%, list=16%, signal=20%	CR1/TLR8/C7/ULBP3/CD1B/C4A/ULBP1/IL10/CLC/IL13RA2/C4B/FGL2/CCR6/NLRP3/RSAD2/IL7R/CD1E/PTPRC/C3/RAET1E/ULBP2/TFRC/CCR2/EXO1/SWAP70/IL6/RIF1/CADM1/RASGRP1/C1QB/IL12A/CLEC4G/MSH6/JAG1/B2M/C1QC/IL31RA/CD1A/MSH2/ICAM1/CRTAM/FZD5/CD1C/TNFSF4/CD28/IL1R1/CD74/C1R/C1S/C1QA/NBN/MALT1/FOXJ1/KLRC4-KLRK1/RAB27A/RFTN1
GO_LYSOSOMAL_LUMEN	GO_LYSOSOMAL_LUMEN	92	0.389403	1.59132	0.00373843	0.0261573	0.0197456	2442	tags=25%, list=12%, signal=22%	OMD/HSPG2/OGN/DCN/LUM/TXNDC5/GPC5/VCAN/GPC6/KERA/CUBN/CD1E/GALC/FMOD/LIPA/HSPA8/HPSE/PRELP/PDGFRB/PSAP/CD74/TCN2/CTSS
GO_MACROPHAGE_ACTIVATION	GO_MACROPHAGE_ACTIVATION	89	0.480466	1.95136	6.66e-06	0.000157094	0.000118587	3816	tags=44%, list=19%, signal=35%	FPR2/TLR8/IL10/CD93/TLR7/VSIG4/THBS1/SYT11/PTPRC/MFHAS1/TLR4/TLR1/LDLR/IL1RL1/SLC7A2/LRFN5/PJA2/IL6/TLR3/IL31RA/MMP8/APP/SUCNR1/DYSF/LRRK2/LBP/TLR6/CD74/PLA2G10/C1QA/JAK2/BPI/MYO18A/TRPV1/ITGB2/ITGAM/IL33/RORA/AIF1
GO_MACROPHAGE_DIFFERENTIATION	GO_MACROPHAGE_DIFFERENTIATION	43	0.566404	1.99484	5.89e-05	0.000968754	0.00073129	4266	tags=51%, list=22%, signal=40%	TSPAN2/ROR2/CSF1R/CEBPE/INHBA/C1QC/ADIPOQ/IL31RA/APP/NRROS/BMP4/SIRT1/RB1/PARP1/VEGFA/NKX2-3/L3MBTL3/PRKCA/CD4/TGFB1/MMP9/LIF
GO_MAGNESIUM_ION_TRANSPORT	GO_MAGNESIUM_ION_TRANSPORT	17	0.610064	1.70955	0.00624735	0.0385033	0.0290653	3366	tags=41%, list=17%, signal=34%	CLDN16/MMGT1/NIPAL3/MAGT1/NIPA2/KCNJ2/NIPAL1
GO_MAINTENANCE_OF_CELL_NUMBER	GO_MAINTENANCE_OF_CELL_NUMBER	160	0.349394	1.54993	0.000926552	0.00909508	0.00686567	4902	tags=38%, list=25%, signal=28%	SFRP1/NR2E1/NOTCH2/CDH2/NOG/PROX1/FGF10/WNT9B/LOXL2/TET1/KLF10/IGF2BP1/ZNF322/CTNNB1/CNOT1/PBX1/PRRX1/BCL9L/RIF1/CDC73/JAG1/KLF4/SALL1/SMC3/PADI4/LDB2/ASPM/NCOA3/HMGA2/MYC/FGF2/TP63/FOXO1/SMC1A/NOTCH1/REST/EOMES/YAP1/STAT3/ZC3H13/SOX9/PCM1/ARID1A/NIPBL/NODAL/ZHX2/CTR9/WDR43/MED14/SKI/LIF/FUT10/TAF5L/DDX6/IGF1/SMAD4/BCL9/POLR2B/TAL1/TBX3
GO_MAINTENANCE_OF_PROTEIN_LOCATION	GO_MAINTENANCE_OF_PROTEIN_LOCATION	104	0.363702	1.52945	0.00823457	0.0470427	0.0355114	5340	tags=43%, list=27%, signal=32%	TMSB15B/IL10/FBN2/FBN1/HK2/FLNA/LTBP1/SORL1/SYNE3/MDFI/ARL2BP/SRGN/NRROS/SYNE1/DZIP1/BARD1/CAV1/G3BP2/VPS13C/TMSB15A/TLN1/NR5A1/TLN2/FLNB/GSN/CD4/PINK1/PKD2/MXI1/LATS1/CLMN/SHANK1/HK1/SUFU/TAF3/GOPC/OS9/MORC3/HNRNPU/HSPA5/VPS13D/SYNE2/TOPORS/SUN2/ANKRD13C
GO_MALE_SEX_DIFFERENTIATION	GO_MALE_SEX_DIFFERENTIATION	157	0.38036	1.6873	0.000136512	0.0019715	0.00148824	3573	tags=37%, list=18%, signal=30%	BMP5/SFRP1/PDGFRA/SFRP2/TGFB2/WT1/DHH/SEMA3A/FGF10/WNT9B/ROR2/FLNA/NTRK1/ZFPM2/LRP2/TNFSF10/INHBA/CTNNB1/HOXD13/FSHR/ARID5B/TLR3/CITED2/KIF18A/CCND1/TCF21/MSH2/KDM5A/ICAM1/RRM1/ASPM/TEX19/PDGFRB/CSDE1/TEX11/ATRX/FNDC3A/KITLG/BMP6/NCOA4/BCL2L11/GATA6/CBL/RNF38/GATA1/RAD21L1/BCL2/NR5A1/AMHR2/RHOBTB3/SMAD5/LHFPL2/ARID4A/AR/SOX9/KLHL10/NCOA1/TMF1
GO_MAMMARY_GLAND_MORPHOGENESIS	GO_MAMMARY_GLAND_MORPHOGENESIS	45	0.46913	1.66612	0.00437333	0.0294652	0.0222426	2357	tags=36%, list=12%, signal=31%	SOSTDC1/TGFBR2/FGF10/CCL11/GLI3/CSF1R/IGFBP5/MED1/KDM5B/LRP6/ETV5/BMP4/GLI2/CAV1/AREG/PTCH1
GO_MELANOCYTE_DIFFERENTIATION	GO_MELANOCYTE_DIFFERENTIATION	25	0.571416	1.76065	0.00512271	0.0332161	0.025074	4463	tags=52%, list=23%, signal=40%	GLI3/EDNRB/ADAMTS20/EDN3/ZEB2/USP13/MEF2C/KITLG/BCL2/RAB27A/ADAMTS9/OR51E2/MYO5A
GO_MEMBRANE_INVAGINATION	GO_MEMBRANE_INVAGINATION	68	0.408505	1.59589	0.00526249	0.0338289	0.0255366	4849	tags=46%, list=25%, signal=34%	MEGF10/THBS1/SYT11/ITGA2/XKR7/XKR5/MSR1/C3/ANO6/NCKAP1L/RAB31/SNX18/CD300A/DOCK1/ALOX15/MARCO/RHOBTB3/GSN/ITGB2/FCHO2/ITGAM/BECN1/AIF1/CD36/SPIRE1/MYH9/APPL2/RHOA/ELMO1/F2RL1/MFGE8
GO_MEMBRANE_REGION	GO_MEMBRANE_REGION	322	0.42712	2.08078	1e-10	9.34e-09	7.05e-09	4465	tags=43%, list=23%, signal=34%	CNTN1/TNR/HAS2/MALL/KCNA3/GJA1/P2RY12/ITGB1/CDH2/KDR/TGFBR2/TEK/PODXL/SULF1/TFPI/DPP4/BVES/CDH13/HTR2A/S1PR1/PGK1/UNC5B/PTPRC/PTGIS/F2R/PECAM1/SELE/EDNRB/BMPR2/ADRA1A/NOS1AP/TLR1/CTNNB1/ADAM17/SLC2A1/TRPC4/MYOF/NPHS2/AHNAK/ADCY2/BIRC3/IQGAP1/EPHB1/IRS1/STOML3/DLC1/ATP2B4/PTGS2/LYN/HPSE/ITGA1/LYPD6/ABCB4/KIF18A/SPRED1/EGFR/NOS3/LRP4/ADCY1/CD1A/PRKAR2B/TUBA1B/ICAM1/APP/TRIP11/CHRNB2/DYSF/LRP6/RANBP…
GO_MEMORY	GO_MEMORY	115	0.418631	1.78783	8.09e-05	0.00127374	0.000961518	2694	tags=31%, list=14%, signal=27%	KCNK2/SORCS3/NETO1/DRD1/PLCB1/SYT11/SLC8A3/GRIN2A/HTR2A/SYT4/CX3CR1/BDNF/ITGA8/HRH1/LDLR/PJA2/GRIA1/KALRN/PTGS2/RELN/HRH2/CAMK4/S100B/ADCY1/ITGA5/CHRNB2/KCNK10/CREB1/ATXN1/CNR1/ITPR3/PPP1R1B/JPH3/ATXN1L/ADCY8/TAC1
GO_MESENCHYMAL_CELL_DIFFERENTIATION	GO_MESENCHYMAL_CELL_DIFFERENTIATION	205	0.429658	1.97652	1.07e-08	5.92e-07	4.47e-07	5175	tags=47%, list=26%, signal=35%	BMP5/HAS2/SFRP1/SFRP2/FN1/EPHA3/NOG/TGFB2/HGF/TGFBR2/HTR2B/PITX2/SEMA3A/GREM1/FGF10/EDN1/LOXL2/NRP1/GBX2/STAT1/NRP2/LDLRAD4/GATA5/EDNRB/CTNNB1/WWTR1/FOXA2/FOXC2/FRZB/EDN3/SOX11/BCL9L/ZEB2/IL6/COL1A1/JAG1/SNAI2/TCF21/FAM172A/KBTBD8/LRP6/TMEM100/MEF2C/SPRY1/BMP4/HMGA2/GDNF/TBX5/FAM83D/KITLG/EDNRA/HEYL/FOXF2/OLFM1/SEMA7A/NOLC1/TGFBR3/NOTCH1/BCL2/EOMES/FOXC1/SEMA4C/TIAM1/SNAI1/SOX9/AMER1/GSC/SEMA3D/M…
GO_MESENCHYME_DEVELOPMENT	GO_MESENCHYME_DEVELOPMENT	265	0.413123	1.9561	3.28e-09	2.03e-07	1.53e-07	4453	tags=40%, list=23%, signal=32%	BMP5/HAS2/SFRP1/SFRP2/ROBO1/FN1/EPHA3/NOG/TGFB2/HGF/TGFBR2/HTR2B/WT1/PITX2/SEMA3A/GREM1/FGF10/DCHS1/EDN1/LOXL2/NRP1/GBX2/STAT1/NRP2/LDLRAD4/ZFPM2/GATA5/EDNRB/NEDD4/BMPR2/CTNNB1/WWTR1/MEOX1/FOXA2/FOXC2/FRZB/EDN3/SOX11/BCL9L/ZEB2/IL6/ROBO2/COL1A1/JAG1/SNAI2/CITED2/NOS3/TCF21/FAM172A/KBTBD8/LRP6/TMEM100/MEF2C/PDGFRB/SPRY1/BMP4/HMGA2/NUP133/TBX20/MYC/GDNF/TBX5/FAM83D/KITLG/EDNRA/HEYL/FOXF2/OLFM1/SEMA…
GO_MESENCHYME_MORPHOGENESIS	GO_MESENCHYME_MORPHOGENESIS	52	0.481427	1.7808	0.00120058	0.0109833	0.00829101	4269	tags=46%, list=22%, signal=36%	BMP5/ROBO1/NOG/TGFB2/TGFBR2/DCHS1/GATA5/FOXC2/ROBO2/SNAI2/NOS3/TMEM100/TBX20/MYC/HEYL/NOTCH1/ACVRL1/FOXC1/SNAI1/SOX9/ACVR1/EXOC4/BMP2/ENG
GO_MESODERM_DEVELOPMENT	GO_MESODERM_DEVELOPMENT	127	0.359573	1.55227	0.00330248	0.023903	0.0180438	5264	tags=45%, list=27%, signal=33%	GJA1/ITGB3/SFRP2/ITGB1/NOG/ITGA2/ZFPM2/ITGA8/BMPR2/INHBA/FOXC2/KDM6A/EYA1/CITED2/APELA/MEST/KLF4/RPS6KA6/BMP4/HMGA2/NUP133/TBX20/SECTM1/IRX3/TIE1/TP63/POU4F1/JAK2/IKZF1/NR4A3/VEGFA/EOMES/YAP1/DKK1/HCK/FOXC1/SNAI1/NODAL/ZFP36L1/HAND1/ACVR1/PRKAR1A/EXOC4/FGFR2/ACVR2A/BMX/ETS2/BTK/SMAD4/LHX1/TAL1/TBX3/WLS/TWSG1/EXT2/EPB41L5/LEF1
GO_MESODERM_MORPHOGENESIS	GO_MESODERM_MORPHOGENESIS	70	0.434254	1.69699	0.00132827	0.0118246	0.00892611	5264	tags=50%, list=27%, signal=37%	GJA1/ITGB3/SFRP2/ITGB1/NOG/ITGA2/ITGA8/BMPR2/INHBA/FOXC2/KDM6A/EYA1/APELA/KLF4/BMP4/HMGA2/TBX20/NR4A3/EOMES/DKK1/FOXC1/SNAI1/NODAL/HAND1/ACVR1/PRKAR1A/EXOC4/FGFR2/TAL1/TBX3/WLS/TWSG1/EXT2/EPB41L5/LEF1
GO_MESODERMAL_CELL_DIFFERENTIATION	GO_MESODERMAL_CELL_DIFFERENTIATION	31	0.62688	2.04667	5.78e-05	0.000960017	0.000724694	2142	tags=42%, list=11%, signal=37%	GJA1/ITGB3/SFRP2/ITGB1/ITGA2/ITGA8/INHBA/FOXC2/KDM6A/EYA1/KLF4/BMP4/HMGA2
GO_MESONEPHRIC_TUBULE_MORPHOGENESIS	GO_MESONEPHRIC_TUBULE_MORPHOGENESIS	66	0.457851	1.76038	0.000500777	0.00565349	0.00426768	3563	tags=42%, list=18%, signal=35%	NOG/WT1/GREM1/ADAMTS16/WNT9B/FMN1/DCHS1/FAT4/GLI3/CTNNB1/PBX1/KIF26B/EYA1/ILK/TCF21/SALL1/AGTR2/BMP4/MYC/GDNF/HOXD11/PTCH1/FGF2/BCL2/VEGFA/SOX9/FGF1/PKD2
GO_MESONEPHROS_DEVELOPMENT	GO_MESONEPHROS_DEVELOPMENT	101	0.422041	1.76223	0.000178494	0.00246953	0.00186419	4835	tags=46%, list=25%, signal=35%	SFRP1/NOG/WT1/GREM1/ADAMTS16/FGF10/WNT9B/FMN1/DCHS1/FAT4/GLI3/CTNNB1/FOXC2/PBX1/KIF26B/EYA1/ROBO2/ILK/TCF21/SALL1/AGTR2/BMPER/SPRY1/BMP4/MYC/GDNF/HOXD11/PTCH1/FGF2/FOXJ1/BCL2/VEGFA/FOXC1/SMAD5/SOX9/FGF1/PKD2/RET/FGFR2/LGR4/BMP2/BASP1/SMAD4/RARB/TACSTD2/LHX1
GO_METALLOEXOPEPTIDASE_ACTIVITY	GO_METALLOEXOPEPTIDASE_ACTIVITY	58	0.411357	1.55456	0.00818968	0.0468349	0.0353546	3192	tags=34%, list=16%, signal=29%	CPZ/CPA3/TRHDE/CPXM1/MMP16/FOLH1/CPE/ERAP1/DPEP1/VASH1/ENPEP/CPD/ACE/AEBP1/METAP2/ERAP2/AGTPBP1/LAP3/LNPEP/VASH2
GO_METALLOPEPTIDASE_ACTIVITY	GO_METALLOPEPTIDASE_ACTIVITY	173	0.328713	1.47299	0.00249667	0.0191203	0.0144334	3978	tags=32%, list=20%, signal=26%	CPZ/CPA3/ADAMDEC1/ECEL1/FAP/ADAMTS16/TRHDE/TLL1/CPXM1/MMP16/FOLH1/ADAM23/CPE/MMP2/ADAM9/ADAM17/ADAMTS12/PHEX/ADAMTS5/ADAM12/ADAMTS20/MBTPS2/ERAP1/MMP8/DPEP1/VASH1/MMP10/MME/ENPEP/YME1L1/MMP12/CPD/ADAM21/MMP13/ACE/ADAM19/AEBP1/ADAM10/METAP2/ERAP2/ADAMTS7/AGTPBP1/MMP28/LAP3/MEP1A/MMP23B/LNPEP/VASH2/ADAMTS9/ADAMTS6/ADAMTS1/ADAM18/MMP1/CPXM2/ADAM28/CLCA2
GO_METANEPHRIC_GLOMERULUS_DEVELOPMENT	GO_METANEPHRIC_GLOMERULUS_DEVELOPMENT	16	0.669931	1.84814	0.00291631	0.0216916	0.0163745	4835	tags=88%, list=25%, signal=66%	PDGFRA/WT1/CD34/NPHS2/EGR1/ADIPOQ/TCF21/AGTR2/PDGFRB/PDGFB/RET/LGR4/LAMB2/LHX1
GO_METANEPHRIC_NEPHRON_DEVELOPMENT	GO_METANEPHRIC_NEPHRON_DEVELOPMENT	41	0.589407	2.05583	2.63e-05	0.000495952	0.000374382	4266	tags=66%, list=22%, signal=52%	PDGFRA/WT1/GREM1/WNT9B/FMN1/STAT1/CD34/CTNNB1/NPHS2/KIF26B/TFAP2B/EGR1/ADIPOQ/TCF21/SALL1/AGTR2/PDGFRB/IRX1/BMP4/GDNF/IRX2/SOX9/PKD2/PDGFB/RET/LGR4/LIF
GO_METANEPHROS_DEVELOPMENT	GO_METANEPHROS_DEVELOPMENT	92	0.528328	2.15904	1.83e-07	7.15e-06	5.4e-06	4689	tags=58%, list=24%, signal=44%	PDGFRA/FBN1/WT1/GREM1/FGF10/WNT9B/FMN1/FAT4/FRAS1/STAT1/GLI3/ITGA8/CD34/CTNNB1/WWTR1/FOXC2/NPHS2/KIF26B/TFAP2B/EYA1/ROBO2/CXCR2/EGR1/ADIPOQ/TCF21/SALL1/AGTR2/PDGFRB/IRX1/SPRY1/BMP4/SOX17/MYC/GDNF/IRX3/PTCH1/IRX2/FOXJ1/BCL2/YAP1/SOX9/NF1/PKD2/PDGFB/RET/NIPBL/LGR4/AQP2/LIF/UMOD/BASP1/LAMB2/SMAD4
GO_METANEPHROS_MORPHOGENESIS	GO_METANEPHROS_MORPHOGENESIS	33	0.565956	1.88188	0.000969523	0.00936648	0.00707054	4835	tags=64%, list=25%, signal=48%	WT1/GREM1/FGF10/WNT9B/FMN1/FRAS1/STAT1/CTNNB1/KIF26B/SALL1/AGTR2/PDGFRB/BMP4/GDNF/FOXJ1/SOX9/PKD2/LGR4/LIF/BASP1/LHX1
GO_MHC_CLASS_II_PROTEIN_COMPLEX	GO_MHC_CLASS_II_PROTEIN_COMPLEX	14	0.670811	1.78206	0.00341842	0.0245526	0.0185342	4303	tags=64%, list=22%, signal=50%	HLA-DOA/HLA-DRA/HLA-DQA2/HLA-DRB5/CD74/HLA-DPA1/HLA-DQA1/HLA-DMB/HLA-DPB1
GO_MICROBODY	GO_MICROBODY	129	-0.345753	-1.44899	0.00774829	0.0449134	0.033904	4987	tags=38%, list=25%, signal=29%	ACSL6/PAOX/PMVK/ABCD4/CRAT/ACOX2/TYSND1/GRHPR/PXMP2/NUDT17/XDH/URAD/HMGCL/ECI2/MLYCD/HSDL2/NUDT19/NUDT7/ACOT2/ABCD1/MARC2/FIS1/EPHX2/PEX14/ACSL1/SOD1/FNDC5/PHYH/HAO1/ACOT4/MAP2K2/ACOT8/MPV17/PEX16/MPV17L/ACAA1/SERHL2/ECH1/IDH2/ACOT6/CRYM/PEX11G/PRDX5/DAO/GSTK1/DECR2/MVK/AGXT/FABP1
GO_MICROBODY_LUMEN	GO_MICROBODY_LUMEN	51	-0.493541	-1.75301	0.00113303	0.0105619	0.0079729	4889	tags=49%, list=25%, signal=37%	PAOX/CRAT/ACOX2/TYSND1/GRHPR/HMGCL/ECI2/MLYCD/NUDT19/NUDT7/ACOT2/EPHX2/PHYH/HAO1/ACOT4/ACOT8/ACAA1/ECH1/ACOT6/CRYM/PRDX5/DAO/GSTK1/AGXT/FABP1
GO_MICROFIBRIL	GO_MICROFIBRIL	10	0.824201	1.97567	0.000228732	0.00299221	0.00225875	1450	tags=60%, list=7%, signal=56%	FBN2/FBN1/MFAP4/LTBP1/MFAP5/MFAP2
GO_MICROTUBULE_CYTOSKELETON_ORGANIZATION_INVOLVED_IN_MITOSIS	GO_MICROTUBULE_CYTOSKELETON_ORGANIZATION_INVOLVED_IN_MITOSIS	129	0.340689	1.47789	0.00387377	0.0268805	0.0202915	5534	tags=43%, list=28%, signal=31%	GJA1/ITGB1/KIF2A/FGF10/FLNA/STAG1/KIF4B/EML1/STAG2/SMC3/TACC1/SPRY1/PAX6/SPAST/CLTC/KIF11/VPS4B/MAP10/SMC1A/NEK2/SPRY2/GNAI1/KIF4A/TPR/ZW10/DYNC1H1/ARHGEF10/MAP9/DCTN1/CCSAP/PAFAH1B1/MZT1/BORA/MAD2L1/PLK2/UBXN2B/RACGAP1/TNKS/ARHGEF2/RHOA/NUF2/SPDL1/HNRNPU/CEP97/CLASP1/TTK/CLASP2/PRC1/NDE1/SUN2/NUSAP1/STIL/KPNB1/CENPE/NDEL1
GO_MITOCHONDRIAL_ELECTRON_TRANSPORT_NADH_TO_UBIQUINONE	GO_MITOCHONDRIAL_ELECTRON_TRANSPORT_NADH_TO_UBIQUINONE	54	-0.771535	-2.77683	1e-10	9.34e-09	7.05e-09	2493	tags=72%, list=13%, signal=63%	NDUFA5/SNCA/PARK7/MT-ND4/NDUFV3/NDUFV1/NDUFB11/NDUFS3/NDUFB2/NDUFA9/NDUFS6/NDUFA12/ISCU/NDUFB10/NDUFB4/NDUFC1/NDUFA6/NDUFV2/NDUFA8/NDUFA4/NDUFA11/NDUFB9/NDUFS5/NDUFB8/NDUFB1/NDUFB7/NDUFA2/MT-ND2/COQ9/NDUFA1/NDUFS7/NDUFA13/MT-ND1/NDUFS8/MT-ND5/NDUFA3/MT-ND3/MT-ND6/MT-ND4L
GO_MITOCHONDRIAL_ELECTRON_TRANSPORT_UBIQUINOL_TO_CYTOCHROME_C	GO_MITOCHONDRIAL_ELECTRON_TRANSPORT_UBIQUINOL_TO_CYTOCHROME_C	14	-0.830899	-2.14634	4.46e-06	0.000111462	8.41e-05	2057	tags=71%, list=10%, signal=64%	UQCRH/UQCC3/UQCRB/UQCRHL/CYC1/UQCRC1/UQCR10/CYCS/MT-CYB/UQCRQ
GO_MITOCHONDRIAL_GENE_EXPRESSION	GO_MITOCHONDRIAL_GENE_EXPRESSION	157	-0.531074	-2.30129	1e-10	9.34e-09	7.05e-09	4686	tags=49%, list=24%, signal=38%	MRPL35/MRPL4/PTCD3/ERAL1/MRPL20/MRPS2/MRPL1/MRPL46/MRPS6/MRPS31/TRMT10B/MTERF3/OXA1L/TRUB2/MRPS33/MRPL36/MALSU1/MRPS5/MRPL14/MRPL48/MRPL47/MRPL18/MRPL43/MRPL17/MRPL53/UQCC1/MTRF1/RPUSD3/CDK5RAP1/MRPS11/MRPL15/MRPS24/MRPL32/POLRMT/TUFM/MTIF3/MTG2/TSFM/MRPL24/CHCHD1/MRPL22/HSD17B10/MRRF/MRPL57/MRPL16/MTERF2/MRPL2/MRPS21/GATB/MRPS34/MRPL38/MRPL21/MRPL54/MRPS36/MRPL28/MTG1/PUS1/MRPL52/TBRG4/MRPS12/MR…
GO_MITOCHONDRIAL_LARGE_RIBOSOMAL_SUBUNIT	GO_MITOCHONDRIAL_LARGE_RIBOSOMAL_SUBUNIT	56	-0.64189	-2.33468	2.05e-08	1.07e-06	8.07e-07	5163	tags=66%, list=26%, signal=49%	MRPL39/MRPL51/MRPL35/MRPL4/MRPL20/MRPL46/NDUFAB1/MRPL36/MALSU1/MRPL14/MRPL48/MRPL47/MRPL18/MRPL43/MRPL17/MRPL53/C12orf65/MRPL15/MRPL32/MRPL24/MRPL22/MRPL57/MRPL16/MRPL2/MRPL38/MRPL21/MRPL54/MRPL28/MRPL52/MRPL27/MRPL40/MRPL23/MPV17L2/MRPL55/MRPL34/MRPL12/MRPL41
GO_MITOCHONDRIAL_MATRIX	GO_MITOCHONDRIAL_MATRIX	444	-0.530152	-2.57157	1e-10	9.34e-09	7.05e-09	5198	tags=55%, list=26%, signal=41%	FDXR/GRPEL2/ALAS1/GLRX5/MRPL39/DDX28/DNAJA3/HIBCH/SUPV3L1/GLRX2/CS/FDX1/NUDT13/ADPRHL2/AADAT/MRPL51/SDHAF1/TARS2/ACSF2/MRPL35/MPG/MRPL4/NDUFAF7/ERAL1/NDUFS2/PCK2/OXCT1/MRPL20/DHTKD1/MRPS2/HARS2/AUH/HIBADH/GRPEL1/MRPL46/POLG2/ACAD8/MRPS6/FXN/PMPCB/HMGCL/PYCR2/MRPS31/PDHB/MCCC2/MLYCD/IVD/CBR4/ACP6/CLPP/SIRT5/MCEE/NMNAT3/FPGS/ETFA/NDUFAB1/DNAJC15/MTHFD2L/GLYAT/DGUOK/DNAJC19/NDUFA10/CA5A/ACAT1/IDH3B/…
GO_MITOCHONDRIAL_MEMBRANE_ORGANIZATION	GO_MITOCHONDRIAL_MEMBRANE_ORGANIZATION	108	-0.469232	-1.91664	1.31e-05	0.000276514	0.000208734	3410	tags=34%, list=17%, signal=28%	CLN8/THEM4/SFN/TMEM11/BCL2L1/SLC35F6/SLC25A5/AGK/BBC3/HEBP2/SNCA/LETM1/DYNLT1/ZNF205/HSPA1A/BOK/MPV17L/TIMM10/TIMM50/PDCD5/ALKBH7/BAD/ADCK1/UQCC3/SPG7/HIP1R/PPIF/TIMM13/RHOT2/APOO/TAZ/ROMO1/MTRNR2L5/NDUFA13/MT-ATP6/CHCHD10/MT-ATP8
GO_MITOCHONDRIAL_PROTEIN_COMPLEX	GO_MITOCHONDRIAL_PROTEIN_COMPLEX	230	-0.642034	-2.90978	1e-10	9.34e-09	7.05e-09	4811	tags=62%, list=24%, signal=48%	NDUFB5/MRPL35/IMMP2L/MRPL4/NDUFS2/BAX/MRPL20/SDHD/MRPS2/GRPEL1/MTX2/MRPL46/POLG2/MRPS6/SDHB/PMPCB/MRPS31/MCCC2/MTX1/NDUFAB1/DNAJC15/TOMM5/DNAJC19/NDUFA10/MRPS33/MRPL36/MALSU1/MT-CO1/MRPS5/NDUFB3/MRPL14/MRPL48/MRPL47/MRPL18/NDUFAF1/NDUFC2/MRPL43/NDUFB6/MRPL17/MRPL53/C12orf65/AGK/MRPS11/SDHA/MRPL15/MRPS24/IMMP1L/MRPL32/POLRMT/PMPCA/TIMM23/NDUFA5/MRPL24/MRPL22/HSD17B10/SMDT1/MRPL57/TIMM8B/MRPL16/MT-…
GO_MITOCHONDRIAL_RESPIRATORY_CHAIN_COMPLEX_ASSEMBLY	GO_MITOCHONDRIAL_RESPIRATORY_CHAIN_COMPLEX_ASSEMBLY	90	-0.715723	-2.8441	1e-10	9.34e-09	7.05e-09	5042	tags=84%, list=26%, signal=63%	PET117/SDHAF1/SMIM20/NDUFB5/COX20/IMMP2L/NDUFAF7/NDUFS2/TIMMDC1/NDUFAF2/NDUFAF4/COA1/NDUFAB1/COX19/COA5/NDUFA10/COX18/OXA1L/ECSIT/COA4/NDUFB3/NDUFAF6/NDUFAF1/NDUFC2/NDUFB6/UQCC1/TMEM126B/SDHAF2/NDUFA5/SURF1/COX14/MT-ND4/NDUFV3/NDUFV1/NDUFB11/BCS1L/UQCC3/NDUFS3/UQCRB/NDUFB2/NDUFA9/NDUFS6/NDUFA12/NDUFB10/NDUFB4/COA3/COX17/NDUFAF3/SCO2/NDUFC1/FOXRED1/NDUFAF5/NDUFA6/NDUFV2/NDUFA8/TAZ/UQCR10/UQCC2/NDU…
GO_MITOCHONDRIAL_RESPIRATORY_CHAIN_COMPLEX_IV	GO_MITOCHONDRIAL_RESPIRATORY_CHAIN_COMPLEX_IV	12	-0.724049	-1.81891	0.00203722	0.0164445	0.0124136	1109	tags=50%, list=6%, signal=47%	COA3/NDUFA4/COX6A2/COX5A/COX4I1/COX6A1
GO_MITOCHONDRIAL_RESPIRATORY_CHAIN_COMPLEX_IV_ASSEMBLY	GO_MITOCHONDRIAL_RESPIRATORY_CHAIN_COMPLEX_IV_ASSEMBLY	20	-0.706078	-2.03929	0.000251443	0.00322039	0.002431	5042	tags=80%, list=26%, signal=60%	PET117/SMIM20/COX20/COA1/COX19/COA5/COX18/OXA1L/COA4/SURF1/COX14/BCS1L/COA3/COX17/SCO2/PET100
GO_MITOCHONDRIAL_TRANSLATION	GO_MITOCHONDRIAL_TRANSLATION	132	-0.563704	-2.3755	1e-10	9.34e-09	7.05e-09	4976	tags=55%, list=25%, signal=41%	MRPL51/TARS2/MRPL35/MRPL4/PTCD3/ERAL1/MRPL20/MRPS2/MRPL1/MRPL46/MRPS6/MRPS31/MTERF3/OXA1L/TRUB2/MRPS33/MRPL36/MALSU1/MRPS5/MRPL14/MRPL48/MRPL47/MRPL18/MRPL43/MRPL17/MRPL53/UQCC1/MTRF1/RPUSD3/CDK5RAP1/MRPS11/MRPL15/MRPS24/MRPL32/TUFM/MTIF3/MTG2/TSFM/MRPL24/CHCHD1/MRPL22/MRRF/MRPL57/MRPL16/MRPL2/MRPS21/GATB/MRPS34/MRPL38/MRPL21/MRPL54/MRPS36/MRPL28/MTG1/MRPL52/MRPS12/MRPL27/COA3/MRPS26/MRPL40/MRPL2…
GO_MITOCHONDRIAL_TRANSLATIONAL_TERMINATION	GO_MITOCHONDRIAL_TRANSLATIONAL_TERMINATION	88	-0.615135	-2.4388	1e-10	9.34e-09	7.05e-09	4782	tags=68%, list=24%, signal=52%	MRPL13/MRPS9/MRPS22/MRPS18C/MRPL39/MRPL51/MRPL35/MRPL4/PTCD3/ERAL1/MRPL20/MRPS2/MRPL1/MRPL46/MRPS6/MRPS31/OXA1L/MRPS33/MRPL36/MRPS5/MRPL14/MRPL48/MRPL47/MRPL18/MRPL43/MRPL17/MRPL53/MTRF1/MRPS11/MRPL15/MRPS24/MRPL32/MRPL24/CHCHD1/MRPL22/MRRF/MRPL57/MRPL16/MRPL2/MRPS21/MRPS34/MRPL38/MRPL21/MRPL54/MRPS36/MRPL28/MRPL52/MRPS12/MRPL27/MRPS26/MRPL40/MRPL23/AURKAIP1/MRPL55/MRPL34/GADD45GIP1/MRPS15/MRPS25…
GO_MITOCHONDRIAL_TRANSMEMBRANE_TRANSPORT	GO_MITOCHONDRIAL_TRANSMEMBRANE_TRANSPORT	74	-0.584135	-2.25597	5.34e-08	2.41e-06	1.82e-06	2778	tags=50%, list=14%, signal=43%	SLC25A38/SLC25A20/GRPEL1/CHCHD4/SLC25A23/PRKAG2/DNAJC15/DNAJC19/MRPL18/SLC25A37/TIMM23/LETM1/DNAJC30/SLC25A22/SLC25A28/SMDT1/SLC25A2/TIMM17B/ACACB/SLC25A1/TIMM50/TOMM40/MPC1/DNLZ/SLC25A29/UCP3/SLC25A18/CYC1/TIMM44/PAM16/ROMO1/TST/COX5B/MT-ATP6/CPT1B/THRSP/MT-ATP8
GO_MITOCHONDRIAL_TRANSPORT	GO_MITOCHONDRIAL_TRANSPORT	226	-0.402214	-1.81481	1.36e-06	4.1e-05	3.1e-05	4964	tags=39%, list=25%, signal=30%	HAX1/TOMM22/SLC25A6/SLC25A14/IMMP2L/SLC25A38/AIP/BAX/UBE2L3/SLC25A20/GRPEL1/MTX2/BAK1/CHCHD4/PMPCB/SLC25A23/SLC25A10/PRKAG2/GSK3A/DNAJC15/TOMM5/DNAJC19/COX18/OXA1L/UBE2J2/THEM4/SFN/FIS1/SREBF1/MRPL18/BCL2L1/SLC35F6/SLC25A5/AGK/BBC3/HEBP2/SLC25A37/IMMP1L/SIRT4/TSPO/SLC25A16/PMPCA/TIMM23/LETM1/DYNLT1/DNAJC30/SLC25A22/ZNF205/HSPA1A/SLC25A28/SMDT1/BOK/TIMM8B/SLC25A2/MPV17L/TIMM10/TIMM17B/ACACB/SLC25A…
GO_MITOCHONDRION_ORGANIZATION	GO_MITOCHONDRION_ORGANIZATION	475	-0.440833	-2.14894	1e-10	9.34e-09	7.05e-09	5042	tags=44%, list=26%, signal=34%	PET117/TREM2/CHCHD6/HAX1/SDHAF1/SMIM20/TOMM22/CLEC16A/SLC25A6/WIPI1/NDUFB5/CAMKMT/DHODH/COX20/SQSTM1/IMMP2L/CDC37/NDUFAF7/AIP/NDUFS2/BAX/TIMMDC1/UBE2L3/NDUFAF2/GRPEL1/NDUFAF4/POLG2/NOL3/BAK1/FXN/MIEF2/GPER1/CHCHD4/HIGD1A/PMPCB/HMGCL/CHCHD2/COA1/SIRT5/ARRB2/ATPAF1/GSK3A/NDUFAB1/DNAJC15/TOMM5/COX19/DNAJC19/COA5/NDUFA10/COX18/DNM1/OXA1L/ECSIT/CTTN/GGCT/UBE2J2/GABARAPL1/CDK5/FLCN/COA4/NDUFB3/CLN8/THE…
GO_MOLTING_CYCLE	GO_MOLTING_CYCLE	109	0.453522	1.91714	6.98e-06	0.00016249	0.00012266	4175	tags=39%, list=21%, signal=31%	EDAR/SOX21/FERMT1/CD109/LGR5/SOSTDC1/TGFB2/TNFRSF19/FGF10/FGF7/FOXE1/INHBA/IGFBP5/CTNNB1/PTGS2/HPSE/EGFR/LRP4/LDB2/TGM3/KRT27/ATP7A/CELSR1/TP63/NOTCH1/BCL2/ALX4/DKK1/FZD6/SNAI1/SOS1/SOX9/APCDD1/NF1/KRT33B/NIPBL/CLOCK/LRIG1/HDAC2/FGFR2/LGR4/CDH3
GO_MOLTING_CYCLE_PROCESS	GO_MOLTING_CYCLE_PROCESS	88	0.514344	2.0898	7.74e-07	2.51e-05	1.9e-05	4773	tags=48%, list=24%, signal=36%	EDAR/SOX21/FERMT1/CD109/LGR5/SOSTDC1/TGFB2/TNFRSF19/FGF10/FGF7/FOXE1/INHBA/IGFBP5/CTNNB1/HPSE/EGFR/LRP4/LDB2/TGM3/KRT27/ATP7A/CELSR1/TP63/NOTCH1/BCL2/ALX4/DKK1/FZD6/SNAI1/SOS1/SOX9/APCDD1/NF1/LRIG1/HDAC2/FGFR2/LGR4/CDH3/MYO5A/EDA/SMAD4/FST
GO_MONOCARBOXYLIC_ACID_BIOSYNTHETIC_PROCESS	GO_MONOCARBOXYLIC_ACID_BIOSYNTHETIC_PROCESS	216	-0.361372	-1.62174	0.000230902	0.00301473	0.00227575	3312	tags=31%, list=17%, signal=26%	LDHC/PRKAB1/EPHX2/MCAT/OXSM/SDS/PTGDS/ACSF3/OSBPL7/ELOVL7/OSBPL3/STAR/NR1H2/FADS3/CYP46A1/ABAT/THNSL2/ACSM1/NR1D1/CSPG5/ACSM6/ACOT4/ACSS1/PARK7/NCAN/SLC27A5/ACOT8/RGN/ACSS2/TECR/CYP3A4/ACACB/CRABP2/CBR1/GIP/APOA1/AVP/FADS6/ASNS/ACADVL/PTGES/GSTM4/HOGA1/HSD3B7/PTGES2/ACADL/PLA2G1B/GAMT/APOC1/CYP2D6/DECR2/ACSM2B/MIF/ACCS/APOC2/GAD1/AKR1D1/CYP2C8/GPX4/AGXT/CYP2E1/CYP1A2/ACSM2A/APOC3/CYP2C9/MLXIPL/PL…
GO_MONOCARBOXYLIC_ACID_CATABOLIC_PROCESS	GO_MONOCARBOXYLIC_ACID_CATABOLIC_PROCESS	126	-0.494026	-2.06483	1.74e-07	6.9e-06	5.2e-06	4777	tags=49%, list=24%, signal=38%	CYP26A1/CRAT/ACOX2/PCK2/AUH/AKT2/TYSND1/AIG1/ECI2/CYP4F2/MLYCD/IVD/MCEE/CYP26C1/ETFA/ACAT1/NUDT19/NUDT7/GCDH/IDNK/MECR/ABCD1/PCK1/PCCB/MCAT/ETFDH/FAH/ADTRP/PHYH/AGXT2/HAO1/ABAT/SLC27A4/AKR1A1/ACAD10/ACOT8/ACAA1/ACACB/ECHS1/BDH2/DECR1/ECH1/ACADVL/HOGA1/ETFB/ACADS/ACADL/ECHDC2/FAAH/IDUA/CYP4F12/DECR2/LDHD/LPIN3/AKR1D1/DCXR/AGXT/ECI1/CEL/FABP1/PLIN5/CPT1B
GO_MONOCYTE_CHEMOTAXIS	GO_MONOCYTE_CHEMOTAXIS	62	0.470494	1.80394	0.000443501	0.00514155	0.00388123	3816	tags=44%, list=19%, signal=35%	FPR2/TNFSF11/CCL13/FLT1/PTPRO/GREM1/CCL24/CCL11/TNFRSF11A/SERPINE1/CCR2/CCL26/CCR1/CXCL12/CCL7/IL6/ANO6/LYN/CCL19/CXCL10/CCL20/IL6R/S100A12/PDGFB/DUSP1/SLAMF8/AIF1
GO_MONONUCLEAR_CELL_MIGRATION	GO_MONONUCLEAR_CELL_MIGRATION	84	0.495042	2.00452	5.95e-06	0.000144437	0.000109032	1498	tags=31%, list=8%, signal=29%	FPR2/BMP5/TNFSF11/CCL13/PLCB1/THBS1/FLT1/PTPRO/GREM1/CCL24/PDGFD/PLG/CCL11/TNFRSF11A/PECAM1/CMKLR1/SERPINE1/CCR2/CCL26/C3AR1/CCR1/CXCL12/CCL7/IL6/ANO6/LYN
GO_MONOVALENT_INORGANIC_CATION_TRANSMEMBRANE_TRANSPORTER_ACTIVITY	GO_MONOVALENT_INORGANIC_CATION_TRANSMEMBRANE_TRANSPORTER_ACTIVITY	367	-0.333218	-1.58833	2.61e-05	0.000494218	0.000373073	2565	tags=25%, list=13%, signal=22%	SLC5A11/SLC6A8/SLC5A9/ATP6V0E1/LETM1/SURF1/ATP1A4/SLC24A5/SLC4A11/TCIRG1/SLC34A2/KCNMB3/SLC6A13/KCNH6/KCNG4/KCNT1/SLC6A14/SLC13A4/SLC3A2/SLC9C1/KCNIP2/SLC45A2/SLC13A3/ATP6V0C/KCNJ14/KCNQ4/SLC5A7/ATP6V0B/ATP1A3/SLC15A1/SLC22A1/ATP4A/SLC28A2/MFSD2A/COX7A2/ATP6AP1L/ATP6V1G3/COX7A1/HPN/KCNAB3/GRIK1/COX7C/ATP6V0D2/ATP6V0E2/KCNH5/SLC34A3/TMEM175/TMEM38A/SLC17A3/SLC36A2/SLC5A5/COX8A/SLC4A5/MT-CO3/SLC4A9…
GO_MONOVALENT_INORGANIC_CATION_TRANSPORT	GO_MONOVALENT_INORGANIC_CATION_TRANSPORT	500	-0.314307	-1.53776	1.24e-05	0.000263539	0.00019894	2797	tags=24%, list=14%, signal=21%	SLC2A8/ATP6V0A4/KLHL3/TRPM5/SLC9A3R1/TSC1/SLC5A11/SLC6A8/SLC38A4/SLC5A9/ATP6V0E1/PARK7/SURF1/DNAJC30/ATP1A4/SNTA1/SLC24A5/SIK1/NKAIN1/SLC4A11/TCIRG1/SLC34A2/GLRX/KCNMB3/KCNH6/MT-ND4/CD63/SLC38A7/VIP/KCNG4/KCNT1/SLC13A4/SLC3A2/SLC9C1/KCNIP2/SLC13A3/RANGRF/ATP6V0C/SLC38A3/KCNJ14/NKX2-5/KCNQ4/SLC5A7/PPIF/ATP6V0B/ATP1A3/DRD2/NDUFA9/DMPK/UCP3/SLC15A1/ATP4A/CYC1/CATSPER3/DRD4/COX7A2/ATP6AP1L/COX17/ATP6…
GO_MORPHOGENESIS_OF_A_BRANCHING_STRUCTURE	GO_MORPHOGENESIS_OF_A_BRANCHING_STRUCTURE	199	0.443069	2.01935	4.19e-09	2.54e-07	1.91e-07	4269	tags=44%, list=22%, signal=35%	SFRP1/IL10/SFRP2/NOG/CASR/HGF/TGFBR2/WT1/SEMA3A/EPHA7/GREM1/ADAMTS16/SULF1/PROX1/FGF10/TNC/WNT9B/DCHS1/FAT4/COL4A1/EDN1/CCL11/NRP1/TGM2/CLIC4/GBX2/FGF7/GLI3/BCL11A/CTNNB1/FOXC2/PBX1/HOXD13/EYA1/ILK/SNAI2/DLX2/GNA13/PLXND1/TCF21/MED1/SALL1/HHIP/KDM5B/AGTR2/LRP6/FZD5/SPRY1/ETV5/BMP4/GLI2/TBX20/MYC/LRRK2/COL16A1/GDNF/AREG/HOXD11/PRDM1/PTCH1/FGF2/CELSR1/TP63/RSPO3/EDNRA/SHOX2/GDF7/COL13A1/NOTCH1/SPRY…
GO_MORPHOGENESIS_OF_AN_EPITHELIAL_FOLD	GO_MORPHOGENESIS_OF_AN_EPITHELIAL_FOLD	25	0.607108	1.87063	0.00141841	0.0124509	0.00939892	4453	tags=68%, list=23%, signal=53%	BMP5/SOSTDC1/NOG/SULF1/FGF10/CTNNB1/HOXD13/EGFR/BMP4/GLI2/LUZP1/TP63/GDF7/AR/NODAL/FGFR2/HIF1A
GO_MORPHOGENESIS_OF_AN_EPITHELIAL_SHEET	GO_MORPHOGENESIS_OF_AN_EPITHELIAL_SHEET	53	0.526995	1.95685	7.08e-05	0.00114234	0.000862327	5124	tags=51%, list=26%, signal=38%	BMP5/NOTCH2/FLNA/COL5A1/ADAM17/SOX11/FLRT3/JAG1/ITGA5/LRP6/TBX20/MMP12/AJUBA/HBEGF/NOTCH1/MPP5/ACVRL1/SOS1/PDPN/LAMA1/ARHGAP35/PHLDB2/CD44/RHOA/DLL4/CLASP1/CLASP2
GO_MORPHOGENESIS_OF_EMBRYONIC_EPITHELIUM	GO_MORPHOGENESIS_OF_EMBRYONIC_EPITHELIUM	150	0.359439	1.58754	0.00143583	0.0125384	0.00946491	4582	tags=38%, list=23%, signal=29%	BMP5/SFRP1/SFRP2/NOG/TGFB2/GREM1/SULF1/FGF10/WNT9B/PCDH8/LRP2/KIF20B/CTNNB1/KDM6A/SOX11/ZEB2/CTHRC1/DLC1/MIB1/APAF1/LRP6/IRX1/BMP4/PRICKLE1/GLI2/FZD1/LUZP1/GDNF/IRX3/PTCH1/CELSR1/TP63/IRX2/GDF7/PTK7/TBX18/FZD6/SEMA4C/AR/SOX9/TRIM71/ARID1A/RET/NODAL/HAND1/PRKACB/TGFB1/FGFR2/SKI/BCL10/RARG/ALDH1A2/ARHGAP35/TRAF6/HIF1A/SUFU/IFT52
GO_MUCOPOLYSACCHARIDE_METABOLIC_PROCESS	GO_MUCOPOLYSACCHARIDE_METABOLIC_PROCESS	113	0.399278	1.69447	0.000299703	0.00373884	0.00282236	4163	tags=39%, list=21%, signal=31%	NDNF/OMD/HAS2/CHST9/OGN/DCN/LUM/VCAN/HGF/KERA/XYLT1/NDST3/DSE/FMOD/LYVE1/CHSY1/CHSY3/CHST15/CSGALNACT1/CHST1/PRELP/CHST3/SPOCK3/CSGALNACT2/CEMIP/ANGPT1/DSEL/B3GNT7/NDST1/FGF2/CLTC/CHST7/UGDH/CSPG4/EGFLAM/NFKB1/GLCE/PDGFB/SLC35D1/HMMR/TGFB1/ARSB/CHST6/GNS
GO_MULTICELLULAR_ORGANISM_GROWTH	GO_MULTICELLULAR_ORGANISM_GROWTH	145	0.323576	1.42336	0.00833709	0.0473868	0.0357712	4328	tags=34%, list=22%, signal=27%	GPR21/NOTCH2/SLC4A10/HEG1/IGF2/ATP8A2/DIO3/TAL2/SLITRK6/VIL1/CLIC4/PLS1/WWTR1/PIK3CA/KDM6A/ARID5B/RC3H2/GDF5/APP/CREB1/FTO/ATRN/STC2/GHR/PTCH1/ATRX/GPD2/MBD5/SLC6A3/TNKS2/APBA1/ADARB1/BCL2/STAT3/COMP/SOS1/SP2/AR/RMI1/CDK4/SH3PXD2B/NIPBL/EP300/ZFP36L1/PTPN11/SLC25A25/TBL1XR1/ATM/ERCC6/RARG
GO_MUSCLE_CELL_DIFFERENTIATION	GO_MUSCLE_CELL_DIFFERENTIATION	333	0.285176	1.38649	0.00148513	0.0128852	0.00972674	5445	tags=38%, list=28%, signal=28%	MEGF10/PDGFRA/PI16/ITGB1/CDH2/LOX/WT1/IGF2/BHLHA15/GREM1/TMEM119/PROX1/FGF10/BVES/EDN1/EFNB2/BHLHE41/BDNF/TNNT3/EDNRB/ITGA8/ADRA1A/IGFBP5/CTNNB1/TMOD2/ADAM12/MYOF/ZEB1/TNNT1/QKI/NFATC3/POPDC3/SGCD/EREG/PGM5/SLC8A1/HDAC9/SYNE1/MYOZ2/DYSF/AGTR2/MEF2C/PDGFRB/BMP4/MYOCD/BOC/RGS4/AKAP13/SIRT1/TBX5/RB1/TPM1/MYH10/MAPK14/SHOX2/SGCB/GATA6/NOTCH1/MTPN/BCL2/VEGFA/MYLK3/MYOD1/CXCL10/FHL2/DKK1/SEMA4C/COMP/CD…
GO_MUSCLE_CELL_MIGRATION	GO_MUSCLE_CELL_MIGRATION	79	0.527035	2.09735	2.03e-06	5.86e-05	4.43e-05	3999	tags=48%, list=20%, signal=38%	MEGF10/HAS2/ITGB3/ITGA2/POSTN/PDGFD/LRP1/NRP1/DOCK7/IGFBP5/SERPINE1/SORL1/ROCK1/IQGAP1/ILK/P2RY6/ADIPOQ/MEF2C/PDGFRB/DOCK4/MYOCD/LPAR1/ACE/NET1/ATP7A/TPM1/PRKG1/NR4A3/PLAU/BCL2/PDGFB/ADAMTS1/SEMA6D/PLAT/IGFBP3/AIF1/PARVA/SSH1
GO_MUSCLE_CELL_PROLIFERATION	GO_MUSCLE_CELL_PROLIFERATION	185	0.453181	2.05857	1.19e-09	8.49e-08	6.41e-08	4877	tags=46%, list=25%, signal=35%	KCNK2/MEGF10/OGN/GJA1/CALCRL/IL10/THBS1/NOG/TGFB2/ITGA2/TGFBR2/HTR1B/CDH13/PDGFD/PRKDC/EDN1/PTAFR/TGM2/S1PR1/NPY5R/STAT1/NPR3/ZFPM2/MMP2/IGFBP5/CTNNB1/FOXC2/IL6/EPHB1/IL12A/ILK/PTGS2/P2RY6/EREG/ADIPOQ/EGFR/KLF4/CDKN1B/TENM4/MEF2C/PDGFRB/BMP4/MYOCD/TBX20/ANGPT1/FGF2/TBX5/HBEGF/NOTCH3/TPM1/MAPK14/JAK2/GATA6/GNAI3/PRKG1/TGFBR3/NOTCH1/NR4A3/TNFAIP3/YAP1/STAT3/NPR1/FOXC1/IL6R/APLN/ELANE/MAPK1/PDGFB/AD…
GO_MUSCLE_CONTRACTION	GO_MUSCLE_CONTRACTION	345	0.311425	1.51413	0.000175883	0.00243902	0.00184116	3668	tags=32%, list=19%, signal=26%	HTR7/PIK3CG/GJA1/CHRM3/MYH8/DRD1/CALCRL/CTNNA3/SSPN/ITGA2/TIFAB/HTR2B/ATP8A2/SULF1/SLC8A3/DES/TACR3/KCNJ5/STC1/EDN1/SCN2B/PTAFR/FLNA/HTR2A/UTRN/F2R/KCNJ3/PDE4B/VIM/ARHGAP42/TNNT3/EDNRB/ADRA1A/NOS1AP/TACR1/TMOD2/CACNA2D1/ASPH/PIK3CA/EDN3/MYOF/DSC2/TNNT1/ROCK1/ATP2B4/PTGS2/SGCD/RCSD1/MYH2/ITGA1/KCNN2/CALD1/MYLK/EHD3/MAP2K6/ROCK2/SLC8A1/GJC1/CHRNB2/BDKRB2/PROK2/DYSF/ENO1/ADRA2A/DOCK4/MYOCD/TBX20/CAV…
GO_MUSCLE_ORGAN_DEVELOPMENT	GO_MUSCLE_ORGAN_DEVELOPMENT	370	0.292127	1.4349	0.00039585	0.00470265	0.00354992	4951	tags=36%, list=25%, signal=28%	KCNK2/COL11A1/MEGF10/DCN/PI16/GJA1/NOG/TGFB2/HEG1/LOX/TIFAB/TGFBR2/WT1/COL6A3/GREM1/COL3A1/PROX1/BVES/SGCE/UNC45B/EDN1/UTRN/S1PR1/CHODL/EFNB2/ZFPM2/LRP2/SGCG/ETV1/CTNNB1/ITGA11/PAX5/FOXC2/SOX11/BCL9L/EGR3/EPHB1/ARID5B/POPDC3/EGR1/SGCD/LAMA2/S100B/MYLK/TCF21/EGR2/MED1/MTM1/SVIL/HDAC9/MYOZ2/EVC/CREB1/KCNAB1/MEF2C/BMP4/MYOCD/TBX20/FZD1/CAV1/RGS4/SIRT1/FGF2/TBX5/HBEGF/DSP/POU4F1/RB1/TPM1/HEYL/MAPK14/…
GO_MUSCLE_ORGAN_MORPHOGENESIS	GO_MUSCLE_ORGAN_MORPHOGENESIS	82	0.397291	1.60025	0.00297139	0.0220377	0.0166358	4950	tags=48%, list=25%, signal=36%	COL11A1/NOG/TGFB2/HEG1/COL3A1/PROX1/S1PR1/ZFPM2/LRP2/FOXC2/ARID5B/MYLK/MED1/TBX20/FZD1/DSP/POU4F1/TPM1/SHOX2/ADARB1/TGFBR3/NOTCH1/PKP2/FOXC1/GSC/HAND1/TGFB1/UBE4B/FGFR2/BMP2/TNNT2/LIF/ENG/MYOM1/SMAD4/CCM2L/TGFBR1/NRG1/DLL4
GO_MUSCLE_SYSTEM_PROCESS	GO_MUSCLE_SYSTEM_PROCESS	430	0.309203	1.54321	9.11e-06	0.00020293	0.000153187	3670	tags=32%, list=19%, signal=27%	HTR7/PIK3CG/PI16/GJA1/CHRM3/MYH8/DRD1/CALCRL/CTNNA3/SSPN/ITGA2/TIFAB/HTR2B/ATP8A2/SULF1/SLC8A3/DES/TACR3/KCNJ5/STC1/EDN1/SCN2B/PTAFR/FLNA/HTR2A/UTRN/F2R/KCNJ3/PDE4B/VIM/ARHGAP42/GATA5/TNNT3/EDNRB/ADRA1A/NOS1AP/P2RY1/IGFBP5/TACR1/TMOD2/CACNA2D1/ASPH/PIK3CA/EDN3/MYOF/DSC2/TNNT1/ROCK1/ATP2B4/PTGS2/SGCD/RCSD1/MYH2/ITGA1/KCNN2/CALD1/NOS3/MYLK/EHD3/MAP2K6/ROCK2/SLC8A1/KLF4/GJC1/CHRNB2/BDKRB2/MYOZ2/PROK…
GO_MUSCLE_TISSUE_DEVELOPMENT	GO_MUSCLE_TISSUE_DEVELOPMENT	373	0.317167	1.55737	2.83e-05	0.000522479	0.000394407	4975	tags=39%, list=25%, signal=30%	KCNK2/COL11A1/MEGF10/BMP5/PDGFRA/DCN/PI16/GJA1/ITGB1/NOG/TGFB2/HEG1/LOX/TGFBR2/WT1/GREM1/COL3A1/PROX1/BVES/EDN1/S1PR1/EFNB2/ZFPM2/GATA5/LRP2/ITGA8/SGCG/ADRA1A/IGFBP5/CTNNB1/PAX5/FOXC2/SOX11/BCL9L/EYA1/EPHB1/POPDC3/EGR1/SGCD/S100B/MYLK/TCF21/EGR2/PGM5/SLC8A1/MED1/MTM1/GJC1/SVIL/HDAC9/TENM4/MYOZ2/AGTR2/CREB1/KCNAB1/MEF2C/PDGFRB/BMP4/MYOCD/TIPARP/TBX20/CAV1/RGS4/AKAP13/FGF2/TBX5/DSP/POU4F1/RB1/TPM1/…
GO_MYD88_DEPENDENT_TOLL_LIKE_RECEPTOR_SIGNALING_PATHWAY	GO_MYD88_DEPENDENT_TOLL_LIKE_RECEPTOR_SIGNALING_PATHWAY	35	0.550244	1.84126	0.00088087	0.00873595	0.00659456	4698	tags=51%, list=24%, signal=39%	TLR8/TLR7/TLR4/TLR1/IRAK3/TLR5/CD300A/TLR10/TLR6/IRAK2/TAB2/MAP3K1/CD36/TRAF6/CD14/TIRAP/BTK/MYD88
GO_MYELOID_CELL_DEVELOPMENT	GO_MYELOID_CELL_DEVELOPMENT	68	0.406623	1.58853	0.0059747	0.037267	0.028132	3850	tags=34%, list=20%, signal=27%	EPO/TNFSF11/TRIM58/NOTCH2/FBN1/TSPAN2/NCKAP1L/MED1/SH2B3/WASF2/APP/NRROS/FLI1/CLDN18/GATA1/LRRK1/L3MBTL3/ARID4A/SLC9B2/PTBP3/PAFAH1B1/EP300/PTPN11
GO_MYELOID_CELL_DIFFERENTIATION	GO_MYELOID_CELL_DIFFERENTIATION	379	0.341156	1.67598	1.99e-07	7.7e-06	5.81e-06	5499	tags=41%, list=28%, signal=30%	EPO/SFRP1/CD109/TNFSF11/TRIM58/NOTCH2/THBS1/FBN1/LOX/TGFBR2/ETS1/TSPAN2/EPAS1/ROR2/TNFRSF11A/STAT1/UBASH3B/CSF1R/KLF10/MFHAS1/PRKCQ/RASSF2/TFRC/TLR4/CEBPE/INHBA/CTNNB1/PRKCB/CCR1/IRF8/CDC73/JAG1/TLR3/LYN/CAMK4/NCKAP1L/KLF13/C1QC/LBR/ADIPOQ/IL31RA/MPL/PIK3R1/MED1/SH2B3/WASF2/APP/NRROS/NCAPG2/CDK6/DYRK3/SH3PXD2A/CREB1/IREB2/GPR55/MEF2C/SP3/BMP4/RBFOX2/MYC/FLI1/CLDN18/RUNX1/MEIS2/SIRT1/CD74/GABPA/RA…
GO_MYELOID_CELL_HOMEOSTASIS	GO_MYELOID_CELL_HOMEOSTASIS	141	0.377765	1.65468	0.000367822	0.00439296	0.00331614	5058	tags=41%, list=26%, signal=31%	EPO/TRIM58/ETS1/EPAS1/STAT1/PDE4B/MFHAS1/INHBA/ADAM17/CCR2/IL6/AXL/CXCR2/LYN/NCKAP1L/KLF13/MPL/MED1/SH2B3/NCAPG2/CDK6/DYRK3/PIK3CB/IREB2/SP3/BMP4/RBFOX2/MAFB/RB1/KITLG/BCL2L11/MAPK14/JAK2/FOXO3/IKZF1/TGFBR3/GATA1/ADAR/JAM3/VEGFA/STAT3/L3MBTL3/SMAD5/ARID4A/SENP1/PTBP3/ZFP36L1/MERTK/ARNT/ITPKB/HIF1A/ACVR2A/SLC7A11/HCLS1/HIPK2/TAL1/PKNOX1/TMOD3
GO_MYELOID_LEUKOCYTE_DIFFERENTIATION	GO_MYELOID_LEUKOCYTE_DIFFERENTIATION	202	0.360542	1.64974	4.56e-05	0.000777795	0.000587139	3848	tags=32%, list=20%, signal=26%	SFRP1/CD109/TNFSF11/NOTCH2/FBN1/TGFBR2/TSPAN2/ROR2/TNFRSF11A/UBASH3B/CSF1R/KLF10/RASSF2/TFRC/TLR4/CEBPE/INHBA/CTNNB1/CCR1/TLR3/LYN/CAMK4/C1QC/LBR/ADIPOQ/IL31RA/PIK3R1/MED1/APP/NRROS/CDK6/SH3PXD2A/CREB1/IREB2/GPR55/MEF2C/SP3/BMP4/MYC/CLDN18/RUNX1/SIRT1/CD74/MAFB/POU4F1/RB1/KITLG/IFI16/PARP1/MAPK14/IRF4/GATA1/CCL19/VEGFA/NKX2-3/LRRK1/L3MBTL3/PRKCA/LRRC17/CD4/NF1/SLC9B2/PAFAH1B1/HOXA7/ZFP36L1
GO_MYELOID_LEUKOCYTE_MIGRATION	GO_MYELOID_LEUKOCYTE_MIGRATION	198	0.437003	1.99534	5.04e-09	3e-07	2.26e-07	3947	tags=40%, list=20%, signal=32%	FPR2/PIK3CG/TNFSF11/CXCL6/CCL13/P2RY12/PLCB1/THBS1/TGFB2/FLT1/PTPRO/GREM1/CXCL5/ITGA9/CCL24/PDGFD/EDN1/ROR2/CCL11/TNFRSF11A/PECAM1/CX3CR1/PDE4B/CMKLR1/EDNRB/HRH1/S100A9/CD200R1/PTGER4/SERPINE1/CCR2/CCL26/EDN3/C3AR1/CCR1/SWAP70/CXCL12/CCL7/IL6/CXCR1/ANO6/CXCR2/LYN/PREX1/EMILIN1/NCKAP1L/ITGA1/SCG2/PF4V1/CD300A/DYSF/SFTPD/CXCL11/LBP/C5AR2/IL1R1/CD74/PPBP/MAPK14/MMP28/CCL19/JAM3/VEGFA/CXCL8/CXCL10/CC…
GO_NADH_DEHYDROGENASE_ACTIVITY	GO_NADH_DEHYDROGENASE_ACTIVITY	46	-0.790202	-2.74976	1e-10	9.34e-09	7.05e-09	2091	tags=70%, list=11%, signal=62%	MT-ND4/NDUFV3/NDUFV1/NDUFS3/NDUFB2/NDUFA9/NDUFS6/NDUFA12/NDUFB10/NDUFB4/NDUFC1/NDUFA6/NDUFV2/NDUFA8/NDUFA4/NDUFB9/NDUFS5/NDUFB8/NDUFB1/NDUFB7/NDUFA2/MT-ND2/NDUFA1/NDUFS7/NDUFA13/MT-ND1/NDUFS8/MT-ND5/NDUFA3/MT-ND3/MT-ND6/MT-ND4L
GO_NADH_DEHYDROGENASE_COMPLEX	GO_NADH_DEHYDROGENASE_COMPLEX	48	-0.788206	-2.77532	1e-10	9.34e-09	7.05e-09	2091	tags=71%, list=11%, signal=63%	MT-ND4/NDUFV3/NDUFV1/NDUFB11/NDUFS3/NDUFB2/NDUFA9/NDUFS6/NDUFA12/NDUFB10/NDUFB4/NDUFC1/FOXRED1/NDUFA6/NDUFV2/NDUFA8/NDUFA4/NDUFA11/NDUFB9/NDUFS5/NDUFB8/NDUFB1/NDUFB7/NDUFA2/MT-ND2/NDUFA1/NDUFS7/NDUFA13/MT-ND1/NDUFS8/MT-ND5/NDUFA3/MT-ND3/MT-ND4L
GO_NADH_DEHYDROGENASE_COMPLEX_ASSEMBLY	GO_NADH_DEHYDROGENASE_COMPLEX_ASSEMBLY	61	-0.73815	-2.73097	1e-10	9.34e-09	7.05e-09	4664	tags=89%, list=24%, signal=68%	NDUFAF7/NDUFS2/TIMMDC1/NDUFAF2/NDUFAF4/COA1/NDUFAB1/NDUFA10/OXA1L/ECSIT/NDUFB3/NDUFAF6/NDUFAF1/NDUFC2/NDUFB6/TMEM126B/NDUFA5/MT-ND4/NDUFV3/NDUFV1/NDUFB11/BCS1L/NDUFS3/NDUFB2/NDUFA9/NDUFS6/NDUFA12/NDUFB10/NDUFB4/NDUFAF3/NDUFC1/FOXRED1/NDUFAF5/NDUFA6/NDUFV2/NDUFA8/TAZ/NDUFA11/NDUFB9/NDUFS5/NDUFB8/NDUFB1/NDUFB7/NDUFA2/MT-ND2/NDUFA1/NDUFS7/NDUFA13/MT-ND1/NDUFS8/MT-ND5/NDUFA3/MT-ND3/MT-ND6
GO_NARROW_PORE_CHANNEL_ACTIVITY	GO_NARROW_PORE_CHANNEL_ACTIVITY	19	0.61271	1.7893	0.00605823	0.0376483	0.0284198	1888	tags=37%, list=10%, signal=33%	KCNK2/NALCN/KCNK12/KCNK17/KCNK3/PANX1/KCNK10
GO_NEGATIVE_REGULATION_OF_ANIMAL_ORGAN_MORPHOGENESIS	GO_NEGATIVE_REGULATION_OF_ANIMAL_ORGAN_MORPHOGENESIS	34	0.541733	1.80624	0.00128658	0.0115868	0.0087466	3141	tags=47%, list=16%, signal=40%	NOG/TGFB2/DIO3/GREM1/SULF1/STAT1/TNFRSF11B/BMPR2/CTNNB1/FOXC2/BCOR/BMP4/ASPN/NOTCH1/BCL2/FOXC1
GO_NEGATIVE_REGULATION_OF_APOPTOTIC_SIGNALING_PATHWAY	GO_NEGATIVE_REGULATION_OF_APOPTOTIC_SIGNALING_PATHWAY	220	0.312027	1.4443	0.00213699	0.0170857	0.0128976	4877	tags=35%, list=25%, signal=27%	EPO/BMP5/FGB/EYA4/SFRP2/THBS1/NOG/HGF/FGF10/NRP1/UNC5B/CX3CR1/BDNF/TNFSF10/FGA/ITGAV/CTNNB1/SERPINE1/CXCL12/FGG/EYA1/BIRC6/SNAI2/PTGS2/BRCA1/NOS3/SCG2/TNFRSF10A/ICAM1/BDKRB2/ENO1/IL7/BMP4/LRRK2/DDIAS/GDNF/SIRT1/CD74/MCL1/RB1/DDX3X/FAS/FZD9/GNAI3/GATA1/TPT1/BCL2/FAIM2/TNFAIP3/YAP1/ITGA6/SNAI1/AR/GCLM/PINK1/ACVR1/ZMYND11/FYN/NONO/PHIP/TRIM32/MMP9/TAF9B/DNAJA1/ACKR3/COL2A1/CD44/HIF1A/HYOU1/ARHGEF2/R…
GO_NEGATIVE_REGULATION_OF_BLOOD_CIRCULATION	GO_NEGATIVE_REGULATION_OF_BLOOD_CIRCULATION	31	0.508359	1.65971	0.00581322	0.0365309	0.0275763	3472	tags=45%, list=18%, signal=37%	PIK3CG/F2R/ARHGAP42/BMPR2/ADRA1A/AGTR2/DOCK4/PLN/JAK2/ATP1A2/TAC1/ATP2A2/APLN/TRPV1
GO_NEGATIVE_REGULATION_OF_BLOOD_VESSEL_DIAMETER	GO_NEGATIVE_REGULATION_OF_BLOOD_VESSEL_DIAMETER	82	0.574492	2.31399	5.85e-09	3.39e-07	2.56e-07	3546	tags=55%, list=18%, signal=45%	HTR7/FGB/GJA1/CHRM3/AVPR1B/CASR/HTR2B/HTR1B/KCNMB2/EDN1/PTAFR/HTR2A/F2R/ARHGAP42/EDNRB/HRH1/BMPR2/FGA/ADRA1A/EDN3/FGG/PTGS2/HRH2/AVPR2/AGTR1/EGFR/SLC8A1/ICAM1/BDKRB2/ADRA2A/DOCK4/CAV1/ACE/WDR35/EDNRA/ATP1A2/PIK3C2A/ATP2B1/COMP/TBXA2R/ADRA1D/APLN/ADRA1B/GJA5/CD38
GO_NEGATIVE_REGULATION_OF_BLOOD_VESSEL_ENDOTHELIAL_CELL_MIGRATION	GO_NEGATIVE_REGULATION_OF_BLOOD_VESSEL_ENDOTHELIAL_CELL_MIGRATION	32	0.516053	1.69135	0.00627519	0.0386395	0.0291681	4950	tags=66%, list=25%, signal=49%	THBS1/MMRN2/SPRED1/KLF4/STARD13/AGTR2/VASH1/MEF2C/FGF2/NOTCH1/ACVRL1/TBXA2R/HRG/TGFB1/ANGPT4/MEOX2/ANGPT2/RHOA/MAP2K5/RGCC/DLL4
GO_NEGATIVE_REGULATION_OF_BMP_SIGNALING_PATHWAY	GO_NEGATIVE_REGULATION_OF_BMP_SIGNALING_PATHWAY	47	0.508465	1.83408	0.000497709	0.0056435	0.00426015	4151	tags=45%, list=21%, signal=35%	CHRDL1/SFRP1/SOSTDC1/GREM2/SFRP2/FBN1/NOG/GREM1/LRP2/SORL1/SOST/BMPER/FZD1/NOTCH1/DKK1/VWC2L/SKIL/HTRA1/DLX1/SMURF2/SKI
GO_NEGATIVE_REGULATION_OF_BONE_REMODELING	GO_NEGATIVE_REGULATION_OF_BONE_REMODELING	15	0.667705	1.79164	0.00591224	0.036946	0.0278897	3546	tags=60%, list=18%, signal=49%	SFRP1/GREM1/TMEM119/TNFRSF11B/UBASH3B/IL6/CLDN18/TNFAIP3/CD38
GO_NEGATIVE_REGULATION_OF_CANONICAL_WNT_SIGNALING_PATHWAY	GO_NEGATIVE_REGULATION_OF_CANONICAL_WNT_SIGNALING_PATHWAY	174	0.339296	1.52145	0.00115426	0.0107051	0.00808106	3830	tags=32%, list=19%, signal=26%	ZNRF3/SFRP1/FERMT1/DKK2/SOSTDC1/SFRP2/CDH2/NOG/PTPRO/GREM1/NKD1/ROR2/GLI3/BICC1/CSNK1A1L/CSNK1A1/WWTR1/FRZB/CTHRC1/SOST/RBMS3/SNAI2/EGR1/PSMC1/LRP4/MCC/DKK3/LRP6/APC/PRICKLE1/SOX17/FZD1/IGFBP1/CAV1/TNN/TMEM170B/WNT5B/MAPK14/FOXO1/NOTCH1/CHD8/TBX18/DKK1/FZD6/LATS2/IGFBP2/PTPRU/SOX9/SHISA6/AMER1/CTNND1/CUL3/G3BP1/LATS1/SFRP4
GO_NEGATIVE_REGULATION_OF_CARDIAC_MUSCLE_CELL_PROLIFERATION	GO_NEGATIVE_REGULATION_OF_CARDIAC_MUSCLE_CELL_PROLIFERATION	13	0.743479	1.92286	0.000432615	0.00504143	0.00380566	350	tags=31%, list=2%, signal=30%	KCNK2/GJA1/NOG/TGFBR2
GO_NEGATIVE_REGULATION_OF_CARDIAC_MUSCLE_TISSUE_GROWTH	GO_NEGATIVE_REGULATION_OF_CARDIAC_MUSCLE_TISSUE_GROWTH	23	0.645385	1.95988	0.000501112	0.00565349	0.00426768	350	tags=22%, list=2%, signal=21%	KCNK2/PI16/GJA1/NOG/TGFBR2
GO_NEGATIVE_REGULATION_OF_CELL_ACTIVATION	GO_NEGATIVE_REGULATION_OF_CELL_ACTIVATION	192	0.332673	1.51779	0.00100827	0.0096449	0.00728071	3885	tags=31%, list=20%, signal=25%	SFRP1/PDGFRA/IL2RA/IL10/VSIG4/PDCD1LG2/SYT11/IL13RA2/FGL2/LAX1/PTPRC/GLI3/UBASH3B/THBD/CD84/ENPP3/INHBA/LDLR/CCR2/CD80/SOX11/LRFN5/SAMSN1/FGG/AXL/CLEC4G/RC3H2/LYN/EMILIN1/MNDA/NOS3/IL31RA/SH2B3/CD300A/PAG1/CNR1/CD86/SFTPD/SOCS5/BMP4/TNFSF4/RUNX1/CD74/FER/PLA2G2D/BPI/PRKG1/FOXJ1/TNFAIP3/MILR1/PRNP/PELI1/BANK1/PTPN22/PDGFB/LOXL3/VTCN1/SOCS6/PRKAR1A
GO_NEGATIVE_REGULATION_OF_CELL_ADHESION	GO_NEGATIVE_REGULATION_OF_CELL_ADHESION	266	0.377742	1.78589	2.19e-07	8.35e-06	6.3e-06	3885	tags=34%, list=20%, signal=28%	DACT2/TNR/TGFBI/IL2RA/ADAMDEC1/ACER2/IL10/VSIG4/THBS1/PDCD1LG2/PTPRO/PODXL/FGL2/TNC/CYP1B1/CDH13/PLXNA4/POSTN/LRP1/PLG/LAX1/PTPRC/GLI3/UBASH3B/SERPINE1/PLXNC1/CD80/RDX/SWAP70/CXCL12/FGG/COL1A1/CLEC4G/DLC1/JAG1/SNAI2/GBP1/RC3H2/ADIPOQ/PLXND1/KLF4/SPOCK1/MAP4K4/PIK3R1/JAM2/SH2B3/FBLN1/CD300A/PAG1/CORO2B/MYADM/CD86/SFTPD/SOCS5/RASA1/BMP4/ANGPT1/MMP12/TNFSF4/RUNX1/CD74/ADAM10/BMP6/JAK2/PLA2G2D/PRKG1/…
GO_NEGATIVE_REGULATION_OF_CELL_ADHESION_MEDIATED_BY_INTEGRIN	GO_NEGATIVE_REGULATION_OF_CELL_ADHESION_MEDIATED_BY_INTEGRIN	11	0.779923	1.91013	0.000665409	0.00698005	0.00526907	3850	tags=82%, list=20%, signal=66%	ACER2/CYP1B1/SERPINE1/SWAP70/SNAI2/JAM3/WNK1/HRG/PTPN11
GO_NEGATIVE_REGULATION_OF_CELL_DEVELOPMENT	GO_NEGATIVE_REGULATION_OF_CELL_DEVELOPMENT	311	0.34769	1.68059	3.58e-06	9.37e-05	7.08e-05	4814	tags=40%, list=24%, signal=30%	TNR/PI16/NR2E1/FBN1/NOG/DIO3/SEMA3A/EPHA7/PTPRO/STMN2/COL3A1/EFNB3/EPHA4/POSTN/LRP1/DPYSL3/CCL11/EPHB2/NRP1/EFNB2/SYT4/GLI3/BCL11A/VIM/PRTG/EDNRB/DIXDC1/CTNNB1/LDLR/FRZB/PBX1/SORL1/SOX11/NLGN1/IL6/ADCYAP1/PMP22/JAG1/B2M/GBP1/MIB1/S1PR3/NR2F1/NTRK3/PTPRG/DLX2/LRP4/SPOCK1/DNM3/ASAP1/MED1/APP/FBLN1/DCC/ASPM/FOXG1/DAAM2/LRRK2/TNN/CLDN18/IRX3/LPAR1/RGS4/PAX6/NOTCH3/HMG20A/TRPC6/SEMA7A/DENND5A/ZNF365/M…
GO_NEGATIVE_REGULATION_OF_CELL_MOTILITY	GO_NEGATIVE_REGULATION_OF_CELL_MOTILITY	261	0.392634	1.85789	4.75e-08	2.17e-06	1.64e-06	5375	tags=48%, list=27%, signal=36%	BMP5/SFRP1/DCN/GJA1/SFRP2/ROBO1/NAV3/PLCB1/THBS1/NOG/SEMA3A/PODN/GREM1/SULF1/COL3A1/CYP1B1/SRGAP2B/LRP1/STC1/DPYSL3/CLIC4/LDLRAD4/CX3CR1/PTPRR/DACH1/MMRN2/IGFBP5/MCTP1/CD200R1/PTGER4/SERPINE1/CXCL12/OSBPL8/DLC1/ILK/JAG1/PTPRK/CITED2/EMILIN1/PTPRG/ADIPOQ/SPRED1/RHOB/KLF4/STARD13/MCC/FBLN1/SPOCK3/CD300A/RECK/DPEP1/AGTR2/VASH1/MEF2C/MYOCD/RNF20/STK24/TNN/C5AR2/FGF2/TBX5/CD74/TIE1/RAP2A/TPM1/FOXO3/MM…
GO_NEGATIVE_REGULATION_OF_CELL_SUBSTRATE_ADHESION	GO_NEGATIVE_REGULATION_OF_CELL_SUBSTRATE_ADHESION	60	0.460362	1.7522	0.00115353	0.0107051	0.00808106	4805	tags=50%, list=24%, signal=38%	ACER2/THBS1/PTPRO/POSTN/LRP1/PLG/SERPINE1/COL1A1/DLC1/JAG1/GBP1/SPOCK1/MAP4K4/PIK3R1/FBLN1/CORO2B/RASA1/MMP12/NOTCH1/ACVRL1/FAM107A/NF1/HOXA7/FZD4/CASK/PHLDB2/ANGPT2/RHOA/AJAP1/TACSTD2
GO_NEGATIVE_REGULATION_OF_CELLULAR_RESPONSE_TO_GROWTH_FACTOR_STIMULUS	GO_NEGATIVE_REGULATION_OF_CELLULAR_RESPONSE_TO_GROWTH_FACTOR_STIMULUS	141	0.468147	2.05057	5.29e-08	2.4e-06	1.81e-06	4270	tags=40%, list=22%, signal=32%	PEG10/CHRDL1/SFRP1/DCN/CD109/SOSTDC1/GREM2/SFRP2/FBN2/THBS1/FBN1/NOG/TGFBR2/GREM1/SULF1/ONECUT1/RASL11B/LTBP1/LDLRAD4/PMEPA1/LRP2/NEDD4/MMRN2/ADAM17/ADAMTS12/SORL1/BCL9L/SOST/EMILIN1/NRROS/ADAMTSL2/SNX6/AGTR2/BMPER/SPRY1/FZD1/ASPN/CAV1/SPRY4/SIRT1/TGFBR3/NOTCH1/SPRY2/DKK1/VWC2L/APLN/SKIL/HTRA1/HHEX/HRG/DLX1/TGFB3/TGFB1/SMURF2/SKI/CASK/EPN2
GO_NEGATIVE_REGULATION_OF_CELLULAR_RESPONSE_TO_TRANSFORMING_GROWTH_FACTOR_BETA_STIMULUS	GO_NEGATIVE_REGULATION_OF_CELLULAR_RESPONSE_TO_TRANSFORMING_GROWTH_FACTOR_BETA_STIMULUS	74	0.43451	1.70353	0.00131701	0.0117918	0.00890132	4151	tags=36%, list=21%, signal=29%	PEG10/CD109/FBN2/FBN1/TGFBR2/ONECUT1/RASL11B/LTBP1/LDLRAD4/PMEPA1/ADAM17/BCL9L/EMILIN1/NRROS/ADAMTSL2/SNX6/ASPN/CAV1/SIRT1/TGFBR3/SKIL/HTRA1/DLX1/TGFB3/TGFB1/SMURF2/SKI
GO_NEGATIVE_REGULATION_OF_CHONDROCYTE_DIFFERENTIATION	GO_NEGATIVE_REGULATION_OF_CHONDROCYTE_DIFFERENTIATION	19	0.61647	1.80028	0.00514379	0.0332712	0.0251156	4877	tags=79%, list=25%, signal=59%	GREM1/EFEMP1/CTNNB1/ADAMTS12/SNAI2/GDF5/BMP4/GLI2/ADAMTS7/LTBP3/SOX9/PTHLH/RARG/RARB/TGFBR1
GO_NEGATIVE_REGULATION_OF_COAGULATION	GO_NEGATIVE_REGULATION_OF_COAGULATION	54	0.477664	1.77954	0.000751949	0.00770748	0.00581819	1814	tags=35%, list=9%, signal=32%	PDGFRA/FGB/FAP/THBS1/TFPI/TSPAN8/PLG/EDN1/UBASH3B/THBD/FGA/CD34/SERPINE1/SERPINB2/KRT1/FGG/PROS1/NOS3/SH2B3
GO_NEGATIVE_REGULATION_OF_CYTOKINE_PRODUCTION	GO_NEGATIVE_REGULATION_OF_CYTOKINE_PRODUCTION	262	0.338122	1.60192	3.48e-05	0.000615296	0.000464473	4211	tags=32%, list=21%, signal=26%	TLR8/IL10/FN1/NAV3/VSIG4/THBS1/PDCD1LG2/SYT11/TGFB2/HGF/ADCY7/IL1R2/REL/NLRP3/PTPRC/CX3CR1/MEFV/CMKLR1/CD34/TLR4/CD84/INHBA/CD200R1/IL1RL1/PTGER4/IL6/IRAK3/FFAR4/AXL/IL12A/SSC5D/ABCD2/GBP1/RNF128/NCKAP1L/SRGN/ADIPOQ/KLF4/MMP8/HDAC9/DDX58/C1QTNF3/IFIH1/SFTPD/SOCS5/ANGPT1/RPS6KA5/LBP/TNFSF4/RNF125/ERRFI1/TLR6/ARRB1/C5AR2/LILRA5/LAPTM4B/GATA6/BPI/CARD17/HSP90AB1/INHBB/FOXJ1/CHRNA7/CLEC4A/TNFAIP3/ATP…
GO_NEGATIVE_REGULATION_OF_CYTOKINE_SECRETION	GO_NEGATIVE_REGULATION_OF_CYTOKINE_SECRETION	65	0.477759	1.84213	0.000188199	0.00257729	0.00194553	3723	tags=37%, list=19%, signal=30%	TLR8/IL10/FN1/SYT11/IL1R2/NLRP3/CD34/CD200R1/PTGER4/FFAR4/SSC5D/GBP1/SRGN/HDAC9/C1QTNF3/ANGPT1/TLR6/C5AR2/LILRA5/CARD17/TNFAIP3/BANK1/PTPN22/NR1H4
GO_NEGATIVE_REGULATION_OF_DEFENSE_RESPONSE	GO_NEGATIVE_REGULATION_OF_DEFENSE_RESPONSE	199	0.327067	1.49065	0.00158031	0.0134677	0.0101664	2301	tags=22%, list=12%, signal=20%	FPR2/CR1/IL2RA/CALCRL/IL10/VSIG4/NT5E/SYT11/HGF/TEK/ETS1/FGL2/ADCY7/TNFAIP6/IL1R2/A2M/NPY5R/NLRP3/PTPRC/PTGIS/MEFV/ASH1L/MFHAS1/ENPP3/LDLR/CD200R1/PTGER4/SIGLEC11/KRT1/LRFN5/SAMHD1/ADCYAP1/IRAK3/FFAR4/ABCD2/ADIPOQ/KLF4/CDH5/SEC14L1/C1QTNF3/SOCS5/MMP12/SIGLEC10/RNF125
GO_NEGATIVE_REGULATION_OF_DENDRITE_DEVELOPMENT	GO_NEGATIVE_REGULATION_OF_DENDRITE_DEVELOPMENT	29	0.536522	1.72125	0.00354357	0.0251871	0.0190131	5995	tags=59%, list=30%, signal=41%	BCL11A/NLGN1/DNM3/ASAP1/DCC/TRPC6/FSTL4/ARF6/RAPGEF2/HDAC2/PLK2/SRGAP2C/UBE3A/PTEN/PPP3CA/TRPC5/GSK3B
GO_NEGATIVE_REGULATION_OF_EPITHELIAL_CELL_PROLIFERATION	GO_NEGATIVE_REGULATION_OF_EPITHELIAL_CELL_PROLIFERATION	120	0.394525	1.68401	0.000349363	0.00420235	0.00317226	4243	tags=38%, list=22%, signal=30%	SFRP1/CD109/GJA1/SFRP2/ROBO1/THBS1/TGFB2/FLT1/SPARC/SULF1/EFNB2/STAT1/BRCA2/CDC73/B2M/SNAI2/PTPRK/GDF5/EREG/SCG2/MCC/MED1/CDK6/CDKN1B/VASH1/MEF2C/BMP4/CAV1/PTCH1/PAX6/RB1/CDKN2B/TGFBR3/KLF9/ACVRL1/IL26/AR/SOX9/NF1/PTPRM/TGFB1/FGFR2/A4GNT/NKX2-8/CASK
GO_NEGATIVE_REGULATION_OF_ERK1_AND_ERK2_CASCADE	GO_NEGATIVE_REGULATION_OF_ERK1_AND_ERK2_CASCADE	67	0.41777	1.61897	0.00396849	0.0273403	0.0206385	2319	tags=28%, list=12%, signal=25%	TIMP3/C1QL4/EPHB2/PTPRC/PTPRR/TLR4/GBP1/LYN/EMILIN1/ADIPOQ/SPRED1/EIF3A/KLF4/FBLN1/SPRY1/RPS6KA6/SPRY4/ERRFI1/ARRB1
GO_NEGATIVE_REGULATION_OF_ESTABLISHMENT_OF_PROTEIN_LOCALIZATION	GO_NEGATIVE_REGULATION_OF_ESTABLISHMENT_OF_PROTEIN_LOCALIZATION	177	0.314852	1.41675	0.00729213	0.0430108	0.0324678	4928	tags=35%, list=25%, signal=27%	SFRP1/TLR8/FERMT1/IL10/FN1/SYT11/CYP51A1/RAB23/IL1R2/NLRP3/RSAD2/SYT4/F2R/CD34/CD200R1/PTGER4/FFAR4/SSC5D/IRS1/GBP1/SRGN/ADIPOQ/HDAC9/KCNB1/BARD1/C1QTNF3/ADRA2A/CORO2B/KLF7/ANGPT1/FRMD4A/LRRK2/TLR6/C5AR2/LILRA5/LMAN1/CARD17/INHBB/REST/TNFAIP3/PPM1F/SYTL4/NF1/BANK1/PTPN22/IL33/UBE2J1/NR1H4/RAB11FIP1/PTPN11/CD36/LGR4/DNAJA1/USP17L2/SUFU/ERLEC1/TERF1/HMGCR/GOPC/F2RL1/RGCC/OS9
GO_NEGATIVE_REGULATION_OF_EXECUTION_PHASE_OF_APOPTOSIS	GO_NEGATIVE_REGULATION_OF_EXECUTION_PHASE_OF_APOPTOSIS	22	-0.86796	-2.55876	1e-10	9.34e-09	7.05e-09	869	tags=55%, list=4%, signal=52%	MTRNR2L7/PAM16/MTRNR2L5/MTRNR2L11/MTRNR2L13/MTRNR2L1/MTRNR2L8/MTRNR2L3/MTRNR2L9/MTRNR2L6/MTRNR2L10/MTRNR2L12
GO_NEGATIVE_REGULATION_OF_EXOCYTOSIS	GO_NEGATIVE_REGULATION_OF_EXOCYTOSIS	30	0.529864	1.72053	0.00469623	0.0311415	0.023508	2869	tags=37%, list=15%, signal=31%	TRIM9/IL13RA2/SYT4/IL1RAPL1/CD84/CCR2/CD300A/ADRA2A/VPS4B/NOTCH1/REST
GO_NEGATIVE_REGULATION_OF_EXTRINSIC_APOPTOTIC_SIGNALING_PATHWAY	GO_NEGATIVE_REGULATION_OF_EXTRINSIC_APOPTOTIC_SIGNALING_PATHWAY	101	0.442796	1.84889	4.61e-05	0.000784175	0.000591955	4877	tags=45%, list=25%, signal=34%	BMP5/FGB/EYA4/SFRP2/THBS1/HGF/FGF10/NRP1/UNC5B/TNFSF10/FGA/ITGAV/SERPINE1/FGG/EYA1/BIRC6/SNAI2/BRCA1/NOS3/SCG2/TNFRSF10A/ICAM1/IL7/BMP4/GDNF/MCL1/FAS/GATA1/BCL2/FAIM2/TNFAIP3/YAP1/ITGA6/AR/GCLM/ACVR1/ZMYND11/FYN/PHIP/COL2A1/ARHGEF2/IGF1/ITPRIP/MAP2K5/TGFBR1
GO_NEGATIVE_REGULATION_OF_EXTRINSIC_APOPTOTIC_SIGNALING_PATHWAY_VIA_DEATH_DOMAIN_RECEPTORS	GO_NEGATIVE_REGULATION_OF_EXTRINSIC_APOPTOTIC_SIGNALING_PATHWAY_VIA_DEATH_DOMAIN_RECEPTORS	37	0.542581	1.84368	0.000943919	0.00917184	0.00692361	3001	tags=41%, list=15%, signal=34%	BMP5/FGB/SFRP2/HGF/TNFSF10/FGA/SERPINE1/FGG/BRCA1/NOS3/TNFRSF10A/ICAM1/FAS/FAIM2/TNFAIP3
GO_NEGATIVE_REGULATION_OF_IMMUNE_EFFECTOR_PROCESS	GO_NEGATIVE_REGULATION_OF_IMMUNE_EFFECTOR_PROCESS	117	0.366883	1.56854	0.00146142	0.0127123	0.0095962	3967	tags=30%, list=20%, signal=24%	CR1/IL2RA/IL10/VSIG4/TGFB2/IL13RA2/FGL2/PRKDC/A2M/IL7R/PTPRC/CD84/ENPP3/CCR2/IRAK3/CLEC4G/RC3H2/APPL1/FCRL3/CD300A/SEC14L1/SOCS5/ANGPT1/TNFSF4/RNF125/FER/FOXJ1/SERPINB9/ITCH/HTRA1/IL33/LOXL3/SLAMF8/TGFB3/TGFB1
GO_NEGATIVE_REGULATION_OF_IMMUNE_SYSTEM_PROCESS	GO_NEGATIVE_REGULATION_OF_IMMUNE_SYSTEM_PROCESS	430	0.31717	1.58296	2.74e-06	7.45e-05	5.63e-05	3994	tags=30%, list=20%, signal=24%	BMP5/CR1/SFRP1/IL2RA/IL10/PLCB1/VSIG4/THBS1/FBN1/PDCD1LG2/SYT11/TGFB2/IL13RA2/GREM1/FGL2/COL3A1/TICAM2/HLA-DOA/PRKDC/A2M/NPY5R/IL7R/LAX1/PTPRC/GLI3/UBASH3B/MFHAS1/TLR4/CD84/ENPP3/INHBA/CTNNB1/LDLR/CD200R1/IL1RL1/PTGER4/CCR2/CD80/SOX11/CXCL12/LRFN5/SAMHD1/SAMSN1/ADCYAP1/IRAK3/AXL/CDC73/CLEC4G/CXCR2/GBP1/TLR3/RC3H2/LYN/EMILIN1/MNDA/KLF13/C1QC/ADIPOQ/APPL1/IL31RA/FCRL3/ELF1/PIK3R1/NCAPG2/CDK6/CD300A…
GO_NEGATIVE_REGULATION_OF_INFLAMMATORY_RESPONSE	GO_NEGATIVE_REGULATION_OF_INFLAMMATORY_RESPONSE	132	0.3671	1.58823	0.00100838	0.0096449	0.00728071	2097	tags=25%, list=11%, signal=22%	FPR2/IL2RA/CALCRL/IL10/NT5E/SYT11/HGF/TEK/ETS1/ADCY7/TNFAIP6/IL1R2/NPY5R/NLRP3/PTPRC/PTGIS/MEFV/ASH1L/MFHAS1/ENPP3/LDLR/CD200R1/PTGER4/KRT1/LRFN5/ADCYAP1/FFAR4/ABCD2/ADIPOQ/KLF4/CDH5/C1QTNF3/SOCS5
GO_NEGATIVE_REGULATION_OF_INTERLEUKIN_12_PRODUCTION	GO_NEGATIVE_REGULATION_OF_INTERLEUKIN_12_PRODUCTION	16	0.636099	1.75481	0.00713075	0.0424554	0.0320486	3198	tags=50%, list=16%, signal=42%	TLR8/IL10/THBS1/MEFV/CMKLR1/IRAK3/LILRA5/NFKB1
GO_NEGATIVE_REGULATION_OF_INTERLEUKIN_6_PRODUCTION	GO_NEGATIVE_REGULATION_OF_INTERLEUKIN_6_PRODUCTION	41	0.500842	1.74692	0.00177414	0.0147276	0.0111175	4044	tags=44%, list=21%, signal=35%	IL10/SYT11/HGF/TLR4/CD200R1/IRAK3/NCKAP1L/C1QTNF3/SOCS5/ARRB1/C5AR2/BPI/FOXJ1/TNFAIP3/BANK1/PTPN22/NR1H4/SLAMF1
GO_NEGATIVE_REGULATION_OF_INTRACELLULAR_SIGNAL_TRANSDUCTION	GO_NEGATIVE_REGULATION_OF_INTRACELLULAR_SIGNAL_TRANSDUCTION	472	0.252631	1.27232	0.00873916	0.0491571	0.0371076	4876	tags=32%, list=25%, signal=25%	EPO/TIMP3/SFRP1/APLNR/SFRP2/ITGB1/THBS1/TGFB2/HEG1/PDE10A/C1QL4/EPHB2/NLRP3/STAT1/LAX1/PTPRC/PTPRR/ARHGAP42/ASH1L/RASSF2/ADRA1A/TLR4/SORL1/PDE3A/AIDA/CXCL12/IRAK3/DLC1/ATP2B4/SNAI2/PTGS2/GBP1/LYN/EMILIN1/RASA3/ADIPOQ/SPRED1/EIF3A/KLF4/MRAP2/MTM1/SH2B3/DYRK3/FBLN1/BDKRB2/MYOZ2/CD300A/UBR1/ENO1/SEC14L1/C1QTNF3/MYADM/RASA1/PLEK/SPRY1/RPS6KA6/BMP4/ABL2/RASA4B/MYC/LRRK2/CAV1/DDIAS/WWC2/RNF125/SPRY4/ER…
GO_NEGATIVE_REGULATION_OF_LOCOMOTION	GO_NEGATIVE_REGULATION_OF_LOCOMOTION	307	0.380754	1.8392	1.81e-08	9.65e-07	7.28e-07	5375	tags=46%, list=27%, signal=34%	BMP5/SFRP1/DCN/GJA1/SFRP2/ROBO1/NAV3/PLCB1/THBS1/NOG/SEMA3A/PODN/PTPRO/GREM1/SULF1/COL3A1/CYP1B1/SRGAP2B/LRP1/STC1/DPYSL3/NRP1/CLIC4/LDLRAD4/CX3CR1/PTPRR/DACH1/MMRN2/IGFBP5/MCTP1/CD200R1/PTGER4/SERPINE1/MID2/CXCL12/OSBPL8/ROBO2/DLC1/ILK/JAG1/PTPRK/CITED2/EMILIN1/PTPRG/ADIPOQ/SPRED1/RHOB/KLF4/STARD13/MCC/FBLN1/SPOCK3/CD300A/RECK/DPEP1/AGTR2/VASH1/MEF2C/MYOCD/RNF20/STK24/TNN/C5AR2/FGF2/TBX5/CD74/TI…
GO_NEGATIVE_REGULATION_OF_MAST_CELL_ACTIVATION	GO_NEGATIVE_REGULATION_OF_MAST_CELL_ACTIVATION	12	0.719936	1.82085	0.00215592	0.0172063	0.0129886	3005	tags=58%, list=15%, signal=49%	IL13RA2/CD84/ENPP3/CD300A/CNR1/FER/MILR1
GO_NEGATIVE_REGULATION_OF_MUSCLE_ADAPTATION	GO_NEGATIVE_REGULATION_OF_MUSCLE_ADAPTATION	10	0.740043	1.77394	0.00670401	0.0407944	0.0307947	2713	tags=60%, list=14%, signal=52%	IGFBP5/ATP2B4/NOS3/KLF4/ERRFI1/FOXO1
GO_NEGATIVE_REGULATION_OF_MYELOID_LEUKOCYTE_DIFFERENTIATION	GO_NEGATIVE_REGULATION_OF_MYELOID_LEUKOCYTE_DIFFERENTIATION	47	0.452947	1.63383	0.00490404	0.0322966	0.0243799	2449	tags=34%, list=12%, signal=30%	SFRP1/FBN1/UBASH3B/TLR4/INHBA/CTNNB1/TLR3/LYN/C1QC/ADIPOQ/PIK3R1/CDK6/GPR55/MYC/CLDN18/MAFB
GO_NEGATIVE_REGULATION_OF_NERVOUS_SYSTEM_DEVELOPMENT	GO_NEGATIVE_REGULATION_OF_NERVOUS_SYSTEM_DEVELOPMENT	292	0.323959	1.55252	7.66e-05	0.00122072	0.000921491	4654	tags=38%, list=24%, signal=29%	TNR/NR2E1/NOG/DIO3/SEMA3A/EPHA7/PTPRO/STMN2/COL3A1/EFNB3/EPHA4/LRP1/DPYSL3/CCL11/EPHB2/NRP1/EFNB2/SYT4/GLI3/BCL11A/VIM/PRTG/GPR161/EDNRB/DIXDC1/CTNNB1/LDLR/PBX1/SORL1/SOX11/NLGN1/IL6/ADCYAP1/PMP22/ROBO2/JAG1/B2M/MIB1/NR2F1/NTRK3/PTPRG/DLX2/LRP4/SPOCK1/DNM3/ASAP1/MED1/APP/DCC/ASPM/FOXG1/DAAM2/LRRK2/TNN/IRX3/LPAR1/PAX6/NOTCH3/HMG20A/TRPC6/SEMA7A/DENND5A/ZNF365/MCF2/FSTL4/NOTCH1/REST/STAT3/DKK1/MYLI…
GO_NEGATIVE_REGULATION_OF_NEURON_DEATH	GO_NEGATIVE_REGULATION_OF_NEURON_DEATH	200	0.317757	1.45029	0.00311594	0.0228231	0.0172286	3031	tags=26%, list=15%, signal=22%	NDNF/EPO/GABRB3/GABRB2/IL10/NAIP/LRP1/NRP1/REL/UNC5B/F2R/NTRK1/CX3CR1/BDNF/NTRK2/CD34/CTNNB1/CD200R1/SORL1/PIK3CA/TFAP2B/ROCK1/AXL/ILK/GDF5/KIF14/PSMC1/NES/MSH2/SNX6/CREB1/STXBP1/MEF2C/RASA1/ANGPT1/FZD1/LRRK2/GDNF/ARRB1/SIRT1/POU4F1/NCOA7/JAK2/FZD9/CBL/HSP90AB1/REST/NR4A3/BCL2/FAIM2/STAT3
GO_NEGATIVE_REGULATION_OF_NEURON_DIFFERENTIATION	GO_NEGATIVE_REGULATION_OF_NEURON_DIFFERENTIATION	213	0.335862	1.55293	0.000711377	0.00734762	0.00554654	4654	tags=38%, list=24%, signal=30%	TNR/NR2E1/DIO3/SEMA3A/EPHA7/PTPRO/STMN2/EFNB3/EPHA4/LRP1/DPYSL3/EPHB2/NRP1/EFNB2/GLI3/BCL11A/VIM/EDNRB/DIXDC1/PBX1/NLGN1/PMP22/JAG1/B2M/MIB1/NR2F1/PTPRG/DLX2/LRP4/SPOCK1/DNM3/ASAP1/MED1/APP/DCC/ASPM/FOXG1/LRRK2/IRX3/LPAR1/PAX6/NOTCH3/HMG20A/TRPC6/SEMA7A/DENND5A/ZNF365/MCF2/FSTL4/NOTCH1/REST/DKK1/MYLIP/ISL2/SEMA4C/DAB1/SOX9/CNTN4/RTN4RL1/CD38/NKX2-2/SEMA3D/TRIM46/SEMA5A/DLX1/SEMA6D/PAFAH1B1/ZHX2/S…
GO_NEGATIVE_REGULATION_OF_ORGAN_GROWTH	GO_NEGATIVE_REGULATION_OF_ORGAN_GROWTH	31	0.525953	1.71716	0.00346695	0.0247734	0.0187009	2403	tags=26%, list=12%, signal=23%	KCNK2/PI16/GJA1/NOG/TGFBR2/WWC2/RGS4/TBX5
GO_NEGATIVE_REGULATION_OF_OSSIFICATION	GO_NEGATIVE_REGULATION_OF_OSSIFICATION	69	0.462612	1.80732	0.000240384	0.00310239	0.00234192	3462	tags=36%, list=18%, signal=30%	SFRP1/RORB/GDF10/TWIST2/NOG/GREM1/IGFBP5/CCR1/SOST/CHSY1/SRGN/LRP4/CDK6/BCOR/MEF2C/TNN/AREG/PTCH1/NOTCH1/GATA1/BCL2/LTBP3/DKK1/SOX9/NBR1
GO_NEGATIVE_REGULATION_OF_OSTEOBLAST_DIFFERENTIATION	GO_NEGATIVE_REGULATION_OF_OSTEOBLAST_DIFFERENTIATION	41	0.479343	1.67193	0.00414519	0.0281254	0.0212312	2840	tags=29%, list=14%, signal=25%	SFRP1/RORB/GDF10/TWIST2/NOG/GREM1/IGFBP5/CDK6/TNN/AREG/PTCH1/NOTCH1
GO_NEGATIVE_REGULATION_OF_PEPTIDE_SECRETION	GO_NEGATIVE_REGULATION_OF_PEPTIDE_SECRETION	130	0.365631	1.5852	0.00124544	0.0113166	0.00854265	3850	tags=33%, list=20%, signal=27%	SFRP1/TLR8/IL10/FN1/SYT11/CYP51A1/IL1R2/NLRP3/RSAD2/SYT4/F2R/CD34/CD200R1/PTGER4/CRHBP/FFAR4/SSC5D/IRS1/KALRN/GBP1/SRGN/HDAC9/KCNB1/C1QTNF3/ADRA2A/KLF7/ANGPT1/FRMD4A/TLR6/C5AR2/LILRA5/CD74/CARD17/INHBB/REST/TNFAIP3/SYTL4/BANK1/PTPN22/IL33/NR1H4/RAB11FIP1/PTPN11
GO_NEGATIVE_REGULATION_OF_REGULATED_SECRETORY_PATHWAY	GO_NEGATIVE_REGULATION_OF_REGULATED_SECRETORY_PATHWAY	22	0.567366	1.70958	0.00664052	0.0404813	0.0305584	2869	tags=41%, list=15%, signal=35%	TRIM9/IL13RA2/SYT4/CD84/CCR2/CD300A/ADRA2A/NOTCH1/REST
GO_NEGATIVE_REGULATION_OF_RESPONSE_TO_EXTERNAL_STIMULUS	GO_NEGATIVE_REGULATION_OF_RESPONSE_TO_EXTERNAL_STIMULUS	355	0.349092	1.69787	5.12e-07	1.76e-05	1.33e-05	3816	tags=32%, list=19%, signal=26%	TNR/FPR2/CR1/PDGFRA/CD109/IL2RA/FGB/GJA1/FAP/DRD1/CALCRL/IL10/ROBO1/VSIG4/THBS1/NT5E/SYT11/HGF/TEK/SEMA3A/ETS1/PTPRO/GREM1/FGL2/TFPI/EPHA4/ADCY7/TNFAIP6/TSPAN8/IL1R2/PLG/EDN1/NRP1/A2M/NPY5R/NLRP3/PTPRC/PTGIS/UBASH3B/MEFV/ASH1L/THBD/MFHAS1/FGA/CD34/FABP7/ENPP3/LDLR/CD200R1/PTGER4/SERPINE1/SIGLEC11/SERPINB2/KRT1/LRFN5/SAMHD1/FGG/ADCYAP1/IRAK3/FFAR4/ROBO2/ABCD2/SNAI2/ADIPOQ/PROS1/NOS3/KLF4/SH2B3/CDH…
GO_NEGATIVE_REGULATION_OF_RESPONSE_TO_WOUNDING	GO_NEGATIVE_REGULATION_OF_RESPONSE_TO_WOUNDING	87	0.43314	1.75724	0.000236604	0.00306537	0.00231397	1836	tags=28%, list=9%, signal=25%	TNR/PDGFRA/CD109/FGB/GJA1/FAP/THBS1/TFPI/EPHA4/TSPAN8/PLG/EDN1/UBASH3B/THBD/FGA/CD34/SERPINE1/SERPINB2/KRT1/FGG/PROS1/NOS3/SH2B3/CDKN1B
GO_NEGATIVE_REGULATION_OF_SECRETION	GO_NEGATIVE_REGULATION_OF_SECRETION	216	0.368577	1.71004	1.09e-05	0.000236502	0.00017853	2869	tags=26%, list=15%, signal=23%	SFRP1/TLR8/GJA1/P2RY12/IL10/FN1/SYT11/TRIM9/CYP51A1/TIFAB/IL13RA2/HTR1B/IL1R2/EDN1/NPY5R/NLRP3/RSAD2/SYT4/F2R/PLA2R1/IL1RAPL1/CD34/P2RY1/CD84/INHBA/CD200R1/PTGER4/CCR2/CRHBP/FFAR4/SSC5D/IRS1/KALRN/GBP1/AVPR2/SLC30A1/SRGN/ADIPOQ/HDAC9/CD300A/KCNB1/AGTR2/C1QTNF3/CNR1/ADRA2A/KLF7/ANGPT1/FRMD4A/TLR6/C5AR2/LILRA5/CD74/VPS4B/CARD17/INHBB/NOTCH1/REST
GO_NEGATIVE_REGULATION_OF_SIGNALING_RECEPTOR_ACTIVITY	GO_NEGATIVE_REGULATION_OF_SIGNALING_RECEPTOR_ACTIVITY	57	-0.574237	-2.10017	8.51e-06	0.000190644	0.000143913	1786	tags=32%, list=9%, signal=29%	ZGPAT/MTRNR2L4/DKKL1/MTRNR2L7/ADH7/PPARGC1A/MTRNR2L5/WFIKKN1/CBLC/MTRNR2L11/MTRNR2L13/MTRNR2L1/MTRNR2L8/MTRNR2L3/MTRNR2L9/MTRNR2L6/MTRNR2L10/MTRNR2L12
GO_NEGATIVE_REGULATION_OF_SMALL_GTPASE_MEDIATED_SIGNAL_TRANSDUCTION	GO_NEGATIVE_REGULATION_OF_SMALL_GTPASE_MEDIATED_SIGNAL_TRANSDUCTION	56	0.437651	1.63871	0.00312486	0.0228635	0.0172591	3858	tags=36%, list=20%, signal=29%	ITGB1/TGFB2/HEG1/EPHB2/ARHGAP42/ADRA1A/DLC1/RASA3/RASA1/SPRY1/ABL2/RASA4B/SPRY4/RASAL1/SPRY2/TIMP2/NF1/CUL3/CD2AP/RASIP1
GO_NEGATIVE_REGULATION_OF_SMOOTH_MUSCLE_CELL_PROLIFERATION	GO_NEGATIVE_REGULATION_OF_SMOOTH_MUSCLE_CELL_PROLIFERATION	46	0.460761	1.6507	0.00559835	0.0354457	0.0267571	3920	tags=41%, list=20%, signal=33%	OGN/IL10/NPR3/IGFBP5/IL12A/ILK/ADIPOQ/KLF4/CDKN1B/MEF2C/MYOCD/TPM1/PRKG1/TNFAIP3/NPR1/APLN/IGFBP3/AIF1/TGFB3
GO_NEGATIVE_REGULATION_OF_SPROUTING_ANGIOGENESIS	GO_NEGATIVE_REGULATION_OF_SPROUTING_ANGIOGENESIS	24	0.546445	1.67202	0.00607072	0.0376911	0.0284521	6035	tags=67%, list=31%, signal=46%	THBS1/MMRN2/SPRED1/KLF4/STARD13/NOTCH1/TBXA2R/ADAMTS9/EPN2/MEOX2/RHOA/MAP2K5/DLL4/CARD10/KLF2/PDCD10
GO_NEGATIVE_REGULATION_OF_TRANSMEMBRANE_RECEPTOR_PROTEIN_SERINE_THREONINE_KINASE_SIGNALING_PATHWAY	GO_NEGATIVE_REGULATION_OF_TRANSMEMBRANE_RECEPTOR_PROTEIN_SERINE_THREONINE_KINASE_SIGNALING_PATHWAY	112	0.47937	2.0324	1.01e-06	3.17e-05	2.39e-05	4151	tags=41%, list=21%, signal=33%	PEG10/DACT2/CHRDL1/SFRP1/CD109/SOSTDC1/GREM2/SFRP2/FBN2/FBN1/NOG/TGFBR2/GREM1/ONECUT1/RASL11B/LTBP1/LDLRAD4/PMEPA1/LRP2/ADAM17/SORL1/BCL9L/SOST/EMILIN1/NRROS/ADAMTSL2/SNX6/BMPER/IGSF1/TBX20/FZD1/ASPN/CAV1/SIRT1/TGFBR3/NOTCH1/DKK1/VWC2L/SKIL/HTRA1/DLX1/ACVR1/TGFB3/TGFB1/SMURF2/SKI
GO_NEGATIVE_REGULATION_OF_TRANSPORT	GO_NEGATIVE_REGULATION_OF_TRANSPORT	467	0.279322	1.40556	0.00031235	0.00385366	0.00290903	4167	tags=28%, list=21%, signal=23%	EPO/SFRP1/PRKG2/TLR8/FERMT1/GJA1/HECW2/ITGB3/P2RY12/IL10/FN1/THBS1/EPHA3/SYT11/TRIM9/CYP51A1/TIFAB/PID1/CRHR1/IL13RA2/HTR1B/RAB23/IL1R2/STC1/EDN1/EPHB2/HTR2A/NPY5R/NLRP3/RSAD2/SYT4/F2R/PLA2R1/NEDD4/IL1RAPL1/CD34/P2RY1/CD84/INHBA/ITGAV/MCTP1/CD200R1/PTGER4/CCR2/CRHBP/PRKCB/ADCYAP1/FFAR4/SSC5D/IRS1/KALRN/PTGS2/GBP1/NUP153/CTTNBP2NL/AVPR2/SLC30A1/SRGN/ADIPOQ/APPL1/NOS3/LRRTM2/ICAM1/HDAC9/CD300A/KCNB…
GO_NEGATIVE_REGULATION_OF_VASCULATURE_DEVELOPMENT	GO_NEGATIVE_REGULATION_OF_VASCULATURE_DEVELOPMENT	109	0.482661	2.04032	3.91e-07	1.39e-05	1.05e-05	4950	tags=53%, list=25%, signal=40%	HSPG2/DCN/THBS1/TGFB2/WT1/TEK/SPARC/SULF1/AMOT/GTF2I/STAT1/PGK1/CX3CR1/THBS2/MMRN2/CTNNB1/SERPINE1/CCR2/ROCK1/COL4A2/NFATC3/EMILIN1/SPRED1/ROCK2/KLF4/STARD13/VASH1/BMP4/ECSCR/TIE1/NOTCH1/STAB1/SPRY2/NPR1/CXCL10/FOXC1/TBXA2R/ADAMTS9/NF1/HHEX/PDGFB/HRG/AGO1/NFATC2/PTPRM/PLK2/EPN2/ANGPT4/MEOX2/ANGPT2/RHOA/FOXJ2/MAP2K5/DNMT1/NFATC1/RGCC/GPR4/DLL4
GO_NEGATIVE_REGULATION_OF_WNT_SIGNALING_PATHWAY	GO_NEGATIVE_REGULATION_OF_WNT_SIGNALING_PATHWAY	206	0.338645	1.55827	0.000546776	0.00600739	0.00453483	3847	tags=32%, list=20%, signal=26%	ZNRF3/SFRP1/FERMT1/DKK2/SOSTDC1/SFRP2/CDH2/NOG/PTPRO/GREM1/NKD1/APCDD1L/LRP1/ROR2/CXXC4/GLI3/BICC1/CSNK1A1L/CSNK1A1/WIF1/WWTR1/FRZB/CTHRC1/MDFI/SOST/RBMS3/SNAI2/EGR1/PSMC1/LRP4/MCC/DKK3/LRP6/RNF43/APC/PRICKLE1/SOX17/FZD1/IGFBP1/CAV1/TNN/TMEM170B/WNT5B/MAPK14/FOXO1/NOTCH1/CHD8/TBX18/DKK1/FZD6/LATS2/IGFBP2/PTPRU/SOX9/SHISA6/AMER1/APCDD1/GSC/CTNND1/CUL3/G3BP1/LATS1/SFRP4/NXN/GRB10
GO_NEGATIVE_REGULATION_OF_WOUND_HEALING	GO_NEGATIVE_REGULATION_OF_WOUND_HEALING	73	0.439749	1.7256	0.000579	0.00622912	0.00470221	1836	tags=30%, list=9%, signal=27%	PDGFRA/CD109/FGB/GJA1/FAP/THBS1/TFPI/TSPAN8/PLG/EDN1/UBASH3B/THBD/FGA/CD34/SERPINE1/SERPINB2/KRT1/FGG/PROS1/NOS3/SH2B3/CDKN1B
GO_NEPHRON_DEVELOPMENT	GO_NEPHRON_DEVELOPMENT	142	0.514684	2.25258	1.5e-10	1.36e-08	1.03e-08	4964	tags=56%, list=25%, signal=42%	PDGFRA/SERPINB7/NOTCH2/NOG/WT1/TEK/PTPRO/PODXL/GREM1/ADAMTS16/SULF1/WNT9B/FMN1/DCHS1/FAT4/PDGFD/NID1/STAT1/GLI3/PECAM1/CD34/PROM1/CTNNB1/WWTR1/FOXC2/PBX1/NPHS2/KIF26B/TFAP2B/EYA1/IQGAP1/ILK/JAG1/EGR1/ADIPOQ/TCF21/SALL1/AGTR2/MEF2C/PDGFRB/IRX1/BMP4/NUP133/ENPEP/ANGPT1/MYC/GDNF/IRX3/HOXD11/PTCH1/FGF2/NOTCH3/HEYL/IRX2/NUP160/NOTCH1/FOXJ1/BCL2/VEGFA/YAP1/FOXC1/IL6R/SOX9/FGF1/PKD2/PDGFB/RET/MYO1E/LGR4…
GO_NEPHRON_EPITHELIUM_DEVELOPMENT	GO_NEPHRON_EPITHELIUM_DEVELOPMENT	110	0.499216	2.11048	5.86e-08	2.61e-06	1.97e-06	3563	tags=46%, list=18%, signal=38%	NOTCH2/NOG/WT1/PTPRO/PODXL/GREM1/ADAMTS16/WNT9B/FMN1/DCHS1/FAT4/STAT1/GLI3/PECAM1/CD34/PROM1/CTNNB1/WWTR1/FOXC2/PBX1/NPHS2/KIF26B/TFAP2B/EYA1/IQGAP1/ILK/JAG1/ADIPOQ/TCF21/SALL1/AGTR2/MEF2C/IRX1/BMP4/MYC/GDNF/IRX3/HOXD11/PTCH1/FGF2/HEYL/IRX2/NOTCH1/FOXJ1/BCL2/VEGFA/YAP1/FOXC1/SOX9/FGF1/PKD2
GO_NEPHRON_MORPHOGENESIS	GO_NEPHRON_MORPHOGENESIS	78	0.456182	1.81553	0.000227079	0.00299221	0.00225875	3563	tags=42%, list=18%, signal=35%	NOG/WT1/GREM1/ADAMTS16/WNT9B/FMN1/DCHS1/FAT4/STAT1/GLI3/CTNNB1/PBX1/KIF26B/EYA1/ILK/TCF21/SALL1/AGTR2/PDGFRB/IRX1/BMP4/MYC/GDNF/IRX3/HOXD11/PTCH1/FGF2/IRX2/BCL2/VEGFA/SOX9/FGF1/PKD2
GO_NERVE_DEVELOPMENT	GO_NERVE_DEVELOPMENT	79	0.500085	1.99011	1.31e-05	0.000276514	0.000208734	2862	tags=41%, list=15%, signal=35%	GABRB3/COL25A1/GABRB2/ITGA4/TIFAB/SEMA3A/SULF1/SLITRK6/PLXNA4/EPHB2/NRP1/NRP2/NTRK1/GLI3/BDNF/SLC1A3/CTNNB1/EPHB1/ILK/EGR2/UNC13A/SALL1/VCAM1/CHRNB2/KCNA2/ATP8B1/LPAR1/MAFB/POU4F1/DRGX/ADARB1/POU4F3
GO_NEURAL_CREST_CELL_DIFFERENTIATION	GO_NEURAL_CREST_CELL_DIFFERENTIATION	86	0.443514	1.79817	0.000104799	0.00157644	0.00119002	3867	tags=43%, list=20%, signal=35%	SFRP1/FN1/HTR2B/PITX2/SEMA3A/EDN1/NRP1/GBX2/NRP2/EDNRB/FOXC2/FRZB/EDN3/SOX11/ZEB2/JAG1/SNAI2/FAM172A/KBTBD8/LRP6/MEF2C/BMP4/GDNF/KITLG/EDNRA/SEMA7A/NOLC1/FOXC1/SEMA4C/SOX9/GSC/SEMA3D/MAPK1/SEMA6D/RET/SEMA3G/ACVR1
GO_NEURAL_TUBE_DEVELOPMENT	GO_NEURAL_TUBE_DEVELOPMENT	159	0.352406	1.56441	0.000978232	0.00942355	0.00711361	4695	tags=38%, list=24%, signal=29%	BMP5/SFRP1/SALL2/SFRP2/NOG/TGFB2/PROX1/DCHS1/GBX2/GLI3/GPR161/LRP2/PHGDH/KIF20B/KDM6A/SOX11/ZEB2/CTHRC1/TBC1D32/DLC1/MIB1/APAF1/LRP6/BMP4/NUP133/PRICKLE1/SOX17/GLI2/FZD1/LUZP1/PTCH1/CELSR1/PAX6/GDF7/NOTCH1/PTK7/PLXNA2/FZD6/SEMA4C/TRIM71/NF1/GSC/ARID1A/PKD2/NODAL/TMEM107/ZFP36L1/PRKACB/TGFB1/SKI/BCL10/RARG/ALDH1A2/ARHGAP35/TRAF6/HIF1A/SUFU/IFT52/ARL13B/RPGRIP1L
GO_NEURON_APOPTOTIC_PROCESS	GO_NEURON_APOPTOTIC_PROCESS	234	0.287745	1.34307	0.00809584	0.0464475	0.0350621	3993	tags=29%, list=20%, signal=23%	NDNF/GABRB3/GABRB2/TGFB2/DIO3/EPHA7/PAK3/NAIP/LRP1/NRP1/EGLN3/UNC5B/F2R/NTRK1/CX3CR1/BDNF/NTRK2/CTNNB1/PIK3CA/LANCL1/TFAP2B/ROCK1/AXL/ILK/GDF5/KIF14/ITGA1/APAF1/NES/MSH2/APP/SNX6/KCNB1/STXBP1/MEF2C/RASA1/ANGPT1/GDNF/ARRB1/MCL1/TP63/POU4F1/RB1/BCL2L11/PARP1/JAK2/FZD9/FOXO3/ADARB1/HSP90AB1/POU4F3/NR4A3/BCL2/FAIM2/BACE1/PRNP/GCLM/PINK1/NF1/ITGAM/DLX1/BHLHB9/FYN/TGFB3/GAPDH/NONO/PPT1
GO_NEURON_DEATH	GO_NEURON_DEATH	340	0.279926	1.36347	0.00235648	0.0183391	0.0138438	3541	tags=26%, list=18%, signal=22%	NDNF/EPO/GABRB3/GABRB2/IL10/TGFB2/DIO3/EPHA7/PAK3/NAIP/LRP1/NRP1/REL/EFNB2/EGLN3/UNC5B/F2R/NTRK1/CX3CR1/GRIN2B/BDNF/NTRK2/CD34/TLR4/CTNNB1/CD200R1/SORL1/PIK3CA/LANCL1/TFAP2B/ROCK1/AXL/EPHB1/ILK/GDF5/EGR1/KIF14/ITGA1/PSMC1/APAF1/NES/MSH2/APP/DCC/SNX6/KCNB1/CREB1/STXBP1/MEF2C/RASA1/ANGPT1/FZD1/LRRK2/TLR6/GDNF/ARRB1/SIRT1/MCL1/TP63/POU4F1/NCOA7/RB1/C1QA/BCL2L11/PARP1/JAK2/FZD9/CBL/FOXO3/ADARB1/HSP90…
GO_NEURON_MIGRATION	GO_NEURON_MIGRATION	155	0.380334	1.68819	0.000167049	0.00234763	0.00177217	3911	tags=36%, list=20%, signal=29%	NDNF/POMK/DRD1/CCR4/SEMA3A/COL3A1/FLRT2/IGSF10/FLNA/NRP1/NRP2/CDKL5/NTRK2/KIF20B/CTNNB1/CXCL12/AXL/NAV1/DISC1/RELN/SOX1/UNC5D/NTRK3/SPOCK1/CELSR2/DCDC2/DCC/ASPM/FOXG1/USP9X/MEF2C/LRP12/LHX6/TBX20/TNN/CELSR1/PAX6/DRGX/MYH10/PRKG1/GPM6A/VEGFA/TOP2B/STAT3/DDIT4/DAB1/DCX/PCM1/MATN2/FBXO45/TRIM46/SRGAP2/PAFAH1B1/NIPBL/RAPGEF2/FYN
GO_NEURON_PROJECTION_ARBORIZATION	GO_NEURON_PROJECTION_ARBORIZATION	22	0.615417	1.85437	0.00109904	0.0103068	0.00778034	2943	tags=45%, list=15%, signal=39%	SEMA3A/NRP1/LRP2/NLGN1/ROCK1/MACF1/LRRK2/MYO9A/ZNF365/CHRNA7
GO_NEURON_PROJECTION_GUIDANCE	GO_NEURON_PROJECTION_GUIDANCE	276	0.390411	1.85654	3.78e-08	1.82e-06	1.37e-06	4344	tags=43%, list=22%, signal=34%	TNR/ROBO1/EPHA3/NOG/KIF5C/SEMA3A/EPHA7/PTPRO/FLRT2/EFNB3/EPHA4/LAMC2/PLXNA4/LRP1/EPHB2/NRP1/GBX2/EFNB2/NRP2/UNC5B/NTRK1/GLI3/DOK5/CSF1R/BDNF/PRKCQ/ETV1/BMPR2/MYCBP2/PLXNC1/PIK3CA/CXCL12/SPTA1/L1CAM/EPHB1/ROBO2/FLRT3/OPHN1/RELN/DPYSL2/UNC5D/GAP43/SHC3/UNC5C/LAMA2/TMEFF1/PLXND1/EGR2/DOK6/PIK3R1/APP/DCC/PIK3CB/FOXG1/SLIT3/KLF7/GLI2/RPS6KA5/SPTBN1/GDNF/BOC/PTCH1/PAX6/PLA2G10/DRGX/NCAM1/MYH10/GDF7/SEM…
GO_NEURON_PROJECTION_MEMBRANE	GO_NEURON_PROJECTION_MEMBRANE	57	0.428675	1.61359	0.00381722	0.0265429	0.0200366	3472	tags=35%, list=18%, signal=29%	ANK1/GABRA2/TACR3/SGCE/GABRG1/DDN/GABRA3/ITGA8/GRIA1/ROBO2/SHISA9/KCNB1/REG1A/SPTBN1/MPP2/LAMP5/ATP2B1/AKAP5/SHISA6/TRPV1
GO_NEURON_PROJECTION_TERMINUS	GO_NEURON_PROJECTION_TERMINUS	137	0.356454	1.55296	0.00132948	0.0118246	0.00892611	2399	tags=26%, list=12%, signal=23%	KCNK2/KCNA3/CHRM3/SYT11/SLC4A10/CASR/ITGA2/PTPRN/HTR1B/EPHA4/GRIK3/BTBD8/SYT4/SLC17A8/NTRK2/ROR1/SLC18A2/CRHBP/PRKCB/NTS/HSPA8/ADCYAP1/FLRT3/OPHN1/ILK/UNC13A/PTPRN2/SCRG1/MME/KCNA2/SLC18A3/LRRK2/TNN/SYT1/HNRNPR
GO_NEURON_RECOGNITION	GO_NEURON_RECOGNITION	49	0.530006	1.91963	0.000225597	0.00298018	0.00224967	4344	tags=49%, list=22%, signal=38%	OPCML/NTM/ROBO1/EPHA3/SEMA3A/EFNB3/EPHA4/EPHB2/NRP1/PCDH12/ROBO2/NCAM2/GAP43/APP/FOXG1/CNR1/TNN/EPHB3/EMB/CNTN4/SEMA5A/ROBO4/PALLD/ARHGAP35
GO_NEURONAL_STEM_CELL_POPULATION_MAINTENANCE	GO_NEURONAL_STEM_CELL_POPULATION_MAINTENANCE	22	0.60624	1.82672	0.00149356	0.012925	0.00975676	3427	tags=45%, list=17%, signal=38%	CDH2/PROX1/IGF2BP1/PRRX1/JAG1/ASPM/FOXO1/NOTCH1/REST/PCM1
GO_NEUROPEPTIDE_RECEPTOR_ACTIVITY	GO_NEUROPEPTIDE_RECEPTOR_ACTIVITY	46	0.453235	1.62374	0.0072426	0.0428515	0.0323476	4117	tags=46%, list=21%, signal=36%	MCHR1/SORCS3/NMBR/CYSLTR1/TACR3/GRPR/NPY5R/TACR1/QRFPR/CYSLTR2/GALR1/SSTR1/PROKR2/SSTR3/NPFFR1/NMUR2/KISS1R/SORCS2/NPBWR1/NPFFR2/TACR2
GO_NEUROTRANSMITTER_RECEPTOR_ACTIVITY	GO_NEUROTRANSMITTER_RECEPTOR_ACTIVITY	113	0.410091	1.74036	0.000166958	0.00234763	0.00177217	1563	tags=22%, list=8%, signal=20%	HTR6/GABRB3/HTR7/GABRB2/CHRM3/DRD1/GABRA2/HTR2B/HTR1B/GRIN2A/GABRG1/GRIK3/HTR2A/GRM5/GRIN2B/GABRA3/CHRM4/HRH1/GABRD/CHRNA6/HTR1F/GRIA1/HRH2/GLRA2/GABRR1
GO_NEUTRAL_LIPID_METABOLIC_PROCESS	GO_NEUTRAL_LIPID_METABOLIC_PROCESS	119	-0.354762	-1.47542	0.00613969	0.0380491	0.0287224	3536	tags=29%, list=18%, signal=24%	APOBR/PNPLA2/DGKZ/PCK1/SREBF1/ACSL1/ABHD12/GNB3/NR1H2/APOA2/SNCA/SIK1/SLC27A5/RGN/DGAT1/GK/GPX1/APOA1/FGF21/LMF1/PNPLA5/APOE/FAAH/APOC1/APOC2/LPIN3/FABP6/MOGAT3/CYP2E1/APOC3/FABP1/PLIN5/FABP3/THRSP
GO_NEUTROPHIL_HOMEOSTASIS	GO_NEUTROPHIL_HOMEOSTASIS	16	0.73396	2.02478	0.000299708	0.00373884	0.00282236	4533	tags=75%, list=23%, signal=58%	PDE4B/CCR2/IL6/AXL/CXCR2/MPL/SH2B3/PIK3CB/JAM3/MERTK/ITPKB/SLC7A11
GO_NEUTROPHIL_MIGRATION	GO_NEUTROPHIL_MIGRATION	113	0.447035	1.89715	7.27e-06	0.000166759	0.000125882	4712	tags=44%, list=24%, signal=34%	PIK3CG/CXCL6/CCL13/TGFB2/CXCL5/ITGA9/CCL24/EDN1/CCL11/PECAM1/PDE4B/S100A9/CCL26/EDN3/C3AR1/CCL7/CXCR1/CXCR2/PREX1/NCKAP1L/ITGA1/PF4V1/DYSF/CXCL11/LBP/C5AR2/IL1R1/CD74/PPBP/CCL19/JAM3/CXCL8/CXCL10/CCL20/CXCL9/BST1/S100A12/ITGB2/SLAMF8/CXCL3/CAMK1D/CXADR/CCL23/UMOD/VAV1/MOSPD2/TIRAP/CXCL1/IL1RN/SYK
GO_NITRIC_OXIDE_SYNTHASE_BIOSYNTHETIC_PROCESS	GO_NITRIC_OXIDE_SYNTHASE_BIOSYNTHETIC_PROCESS	18	0.640637	1.83207	0.00259184	0.0197367	0.0148988	2656	tags=44%, list=13%, signal=38%	KDR/AKAP12/EDN1/STAT1/TLR4/MAP2K6/LRRK2/JAK2
GO_NOTCH_SIGNALING_PATHWAY	GO_NOTCH_SIGNALING_PATHWAY	181	0.370102	1.66552	0.000120976	0.00178779	0.00134956	3787	tags=35%, list=19%, signal=28%	CNTN1/IL2RA/ROBO1/NOTCH2/TGFB2/TGFBR2/FGF10/FAT4/POSTN/ONECUT1/STAT1/GATA5/ADAM17/FOXC2/PBX1/MAML2/ROBO2/JAG1/SNAI2/MIB1/S1PR3/DLX2/EGFR/NOS3/PLXND1/APP/CDK6/CDKN1B/IL6ST/TMEM100/PEAR1/MYC/DLGAP5/BMP2K/ZNF423/ARRB1/GSX2/SUSD5/ADAM10/TP63/TIMP4/NOTCH3/SEL1L/HEYL/MAML3/PLN/BEND6/NOTCH1/PERP/TSPAN15/CDH6/STAT3/FOXC1/SNAI1/PRNP/ITCH/SOX9/NOTCH4/LLGL1/SPEN/DLX1/NR1H4/EP300
GO_NUCLEOSIDE_BISPHOSPHATE_METABOLIC_PROCESS	GO_NUCLEOSIDE_BISPHOSPHATE_METABOLIC_PROCESS	134	-0.427151	-1.80188	2.91e-05	0.000531656	0.000401335	4292	tags=44%, list=22%, signal=35%	ACOT7/HMGCL/PDHB/MCCC2/MLYCD/MVD/ACSBG2/CBR4/MCEE/GLYAT/SULT6B1/SULT4A1/ACAT1/NUDT7/ACOT2/GCDH/ACOT13/ABCD1/COASY/THEM4/OXSM/ACSL1/OGDH/ACSF3/PPCDC/ELOVL7/SUCLG1/ACSM1/DBI/DCAKD/SNCA/ACSM6/ACOT4/ACSS1/ACOT8/ACSS2/ABHD14B/DGAT1/TECR/ACACB/SLC25A1/ACOT11/MPC1/ACOT6/GSTZ1/ACOT1/SULT1A1/ACOT12/SULT2B1/PDHA1/SULT1A2/SLC26A1/ACSM2B/MVK/HMGCS2/SULT1A3/ACSBG1/ACSM2A/SULT1C2
GO_NUCLEOSIDE_PHOSPHATE_BIOSYNTHETIC_PROCESS	GO_NUCLEOSIDE_PHOSPHATE_BIOSYNTHETIC_PROCESS	245	-0.31021	-1.4197	0.00612073	0.0379666	0.0286601	4158	tags=31%, list=21%, signal=24%	PDHB/TK1/MLYCD/ACSBG2/CBR4/PARP10/NMNAT3/PRKAG2/TAMM41/SLC22A13/MTHFD2L/DGUOK/CDS1/ACAT1/GCDH/FLCN/AMPD3/HAAO/FLAD1/COASY/LDHC/DTYMK/ACSL1/ACSF3/PPCDC/GUCY2D/ELOVL7/UCK1/GUCA1B/GUK1/SUCLG1/NME5/DCAKD/SNCA/ACSS1/DNAJC30/AK1/UCKL1/ACSS2/TECR/ACACB/SLC25A1/QPRT/UQCC3/IDH2/NME1/MPC1/GSTZ1/NAPRT/APRT/CYC1/NME4/PNKP/PDHA1/NADSYN1/AGPAT2/NME3/UPP1/VPS9D1/TAZ/PPARGC1A/SLC26A1/IL4/ENTPD8/ADCY10/PDZD3/NPPA…
GO_NUCLEOSIDE_TRIPHOSPHATE_BIOSYNTHETIC_PROCESS	GO_NUCLEOSIDE_TRIPHOSPHATE_BIOSYNTHETIC_PROCESS	59	-0.456736	-1.66439	0.00201866	0.0163733	0.0123598	3451	tags=37%, list=18%, signal=31%	FLCN/LDHC/DTYMK/UCK1/SUCLG1/NME5/DNAJC30/AK1/UCKL1/UQCC3/NME1/CYC1/NME4/NME3/VPS9D1/TAZ/PPARGC1A/IL4/COX5B/MT-ATP6/MT-CO2/MT-ATP8
GO_NUCLEOTIDE_RECEPTOR_ACTIVITY	GO_NUCLEOTIDE_RECEPTOR_ACTIVITY	20	0.631021	1.84795	0.00149004	0.0129111	0.00974631	3495	tags=55%, list=18%, signal=45%	P2RY12/GPR34/P2RY10/PTAFR/P2RY1/P2RY8/P2RY6/P2RY13/P2RY14/P2RY4/P2RY2
GO_ODONTOGENESIS	GO_ODONTOGENESIS	130	0.361536	1.56744	0.00149661	0.0129347	0.00976411	4602	tags=42%, list=23%, signal=33%	EDAR/PDGFRA/TNFSF11/SOSTDC1/TGFB2/PITX2/FGF10/TNC/EDN1/COL1A2/TNFRSF11B/GLI3/SP6/CD34/INHBA/CTNNB1/PHEX/ADAMTS5/SERPINE1/COL1A1/DLX2/LRP4/BCOR/LRP6/BMP4/GLI2/ASPN/TP63/SCN5A/PAX9/BCL2L11/FOXO1/PERP/PAM/BCL11B/NKX2-3/FOXC1/ITGA6/LHX8/RUNX2/HTRA1/DLX1/RSPO2/HAND1/TGFB3/HDAC2/FGFR2/KLK5/BMP2/GNAO1/SLC24A4/TRAF6/MYO5A/EDA/RHOA
GO_OLIGOSACCHARIDE_METABOLIC_PROCESS	GO_OLIGOSACCHARIDE_METABOLIC_PROCESS	47	0.488457	1.76191	0.00101976	0.00971225	0.00733155	1197	tags=26%, list=6%, signal=24%	ST8SIA6/ST8SIA4/ST6GALNAC5/MGAT2/ST6GAL2/B3GALT5/GAL3ST3/MGAM/B3GALT1/SLC2A1/B3GALT2/B3GALNT1
GO_OPSONIN_BINDING	GO_OPSONIN_BINDING	15	0.761043	2.0421	0.000166658	0.00234763	0.00177217	1031	tags=47%, list=5%, signal=44%	MEGF10/CR1/PTX3/C4A/CD93/VSIG4/ITGAV
GO_ORGAN_GROWTH	GO_ORGAN_GROWTH	177	0.382835	1.72265	2.9e-05	0.000531656	0.000401335	3885	tags=34%, list=20%, signal=28%	KCNK2/PI16/GJA1/NOG/TGFB2/HEG1/TGFBR2/WT1/COL6A3/PROX1/FGF10/COL14A1/COL12A1/STC1/EDN1/SCARA3/S1PR1/FGF7/VIT/DDR2/ZFPM2/ADRA1A/FOXC2/LEPR/MAEL/TENM4/EVC/AGTR2/MEF2C/IL7/PDGFRB/PSAP/TBX20/WWC2/MMP13/RGS4/AKAP13/FGF2/TBX5/BCL2L11/MAPK14/MATN3/GATA6/TGFBR3/NOTCH1/SPRY2/BCL2/NLGN4X/YAP1/FOXC1/LATS2/COMP/AR/SOX9/MATN2/MAPK1/LATS1/CYP19A1/RSPO2/PTPN11/PRKAR1A
GO_ORGAN_INDUCTION	GO_ORGAN_INDUCTION	22	0.563445	1.69777	0.00762711	0.0444023	0.0335182	4617	tags=59%, list=23%, signal=45%	ROBO1/FGF10/GATA5/CTNNB1/ROBO2/SPRY1/BMP4/GDNF/DKK1/AR/FGF1/BMP2/FRS2
GO_ORGANELLAR_RIBOSOME	GO_ORGANELLAR_RIBOSOME	86	-0.600867	-2.37001	8.88e-10	6.63e-08	5.01e-08	5593	tags=66%, list=28%, signal=48%	MRPL13/MRPS9/MRPS22/MRPS18C/MRPL39/MRPL51/MRPL35/MRPL4/MRPL20/MRPS2/MRPL46/MRPS6/MRPS31/NDUFAB1/MRPS33/MRPL36/MALSU1/MRPS5/MRPL14/MRPL48/MRPL47/MRPL18/MRPL43/MRPL17/MRPL53/C12orf65/MRPS11/MRPL15/MRPS24/MRPL32/MTG2/MRPL24/CHCHD1/MRPL22/MRPL57/MRPL16/MRPL2/MRPS21/MRPS34/MRPL38/MRPL21/MRPL54/MRPS36/MRPL28/MTG1/MRPL52/MRPS12/MRPL27/MRPS26/MRPL40/MRPL23/MPV17L2/MRPL55/MRPL34/MRPS15/MRPL12/MRPL41
GO_ORGANELLE_ENVELOPE_LUMEN	GO_ORGANELLE_ENVELOPE_LUMEN	83	-0.495706	-1.93035	2.11e-05	0.000416023	0.000314046	4306	tags=48%, list=22%, signal=38%	THOP1/CHCHD4/CHCHD2/SIRT5/COX19/MYOC/COX6B2/COA4/THEM4/DTYMK/ARL2/AGK/SOD1/STAR/PPOX/SUOX/CHCHD5/TIMM23/SNCA/PARK7/GFER/TIMM8B/COA6/TIMM10/PRELID1/HSD3B2/TIMM13/PTGES/COX17/NME4/HSD3B1/AIFM1/NDUFA8/CYCS/UQCC2/NDUFS5/NDUFB7/BLOC1S1/COX6B1/CHCHD10
GO_ORGANELLE_INNER_MEMBRANE	GO_ORGANELLE_INNER_MEMBRANE	484	-0.576566	-2.81712	1e-10	9.34e-09	7.05e-09	4742	tags=58%, list=24%, signal=45%	P2RX5/SMIM20/SLC27A1/SLC25A6/EXOG/SLC25A14/NDUFB5/MRPL35/DHODH/COX20/IMMP2L/SLC25A52/CRAT/MRPL4/MTCH2/PTCD3/SIGMAR1/SLC25A38/ERAL1/NDUFS2/MRPL20/SDHD/TIMMDC1/MRPS2/SLC25A20/NNT/NDUFAF2/GRPEL1/MRPL1/NDUFAF4/SLC25A3/MRPL46/MRPS6/SDHB/TMEM201/SLC25A48/HIGD1A/PMPCB/CRLS1/MRPS31/SLC25A23/P2RX4/COA1/SIRT5/COQ10B/SLC25A10/TAMM41/FPGS/NDUFAB1/DNAJC15/MTHFD2L/DNAJC19/NDUFA10/COX18/OXA1L/ECSIT/KCNH1/SPAG4/…
GO_ORGANIC_ACID_BIOSYNTHETIC_PROCESS	GO_ORGANIC_ACID_BIOSYNTHETIC_PROCESS	328	-0.314548	-1.48177	0.000692641	0.00722065	0.0054507	3500	tags=29%, list=18%, signal=24%	MECR/ABCD1/GGTLC2/HAAO/BHMT2/LDHC/PRKAB1/EPHX2/MCAT/MGST3/OXSM/SDS/GLS2/PTGDS/SEPHS2/PLA2G5/ACSF3/CARNS1/OSBPL7/ELOVL7/OSBPL3/STAR/NR1H2/UROS/AGXT2/FADS3/CYP46A1/ABAT/RIMKLB/THNSL2/ACSM1/NR1D1/CSPG5/AKR1A1/ACSM6/ACOT4/ACSS1/PARK7/ABCC5/NCAN/GGT6/SLC27A5/ACOT8/RGN/ACSS2/TECR/GOT2/CYP3A4/ACACB/CRABP2/CBR1/GIP/MGST2/GPT2/BCAT2/APOA1/GGTLC3/AVP/FADS6/ASNS/ACADVL/PSAT1/HYAL1/PTGES/GSTM4/HOGA1/HSD3B7/G…
GO_ORGANIC_ACID_CATABOLIC_PROCESS	GO_ORGANIC_ACID_CATABOLIC_PROCESS	263	-0.438443	-2.0168	8.26e-10	6.26e-08	4.73e-08	4500	tags=44%, list=23%, signal=34%	AUH/HIBADH/AKT2/TYSND1/ACAD8/AFMID/AIG1/HMGCL/ECI2/MCCC2/CYP4F2/MLYCD/ASPA/IVD/MCEE/CYP26C1/ETFA/ACAT1/NUDT19/NUDT7/PON1/GCDH/GLS/IDNK/MECR/ABCD1/HAAO/PCK1/PCCB/MCAT/ETFDH/SDS/GLS2/HYKK/TXN2/FAH/HEXA/ABHD10/OGDH/ACSF3/CARNS1/GCSH/ADTRP/DDAH2/PHYH/AMDHD2/AGXT2/HAO1/ABAT/THNSL2/SLC27A4/AKR1A1/QDPR/ACOT4/ACAD10/AMT/HSD17B10/HGD/SDSL/ACOT8/GOT2/ACAA1/ACACB/ECHS1/GCAT/PCBD1/QPRT/STAB2/PHYKPL/HPD/GPT2/…
GO_ORGANIC_ANION_TRANSMEMBRANE_TRANSPORTER_ACTIVITY	GO_ORGANIC_ANION_TRANSMEMBRANE_TRANSPORTER_ACTIVITY	203	-0.32315	-1.44343	0.00370354	0.0260215	0.019643	2939	tags=29%, list=15%, signal=25%	SLC26A9/SLC25A5/ABCC2/SLC2A8/SLC1A6/SLC25A42/SLC37A4/SLC16A7/SLC43A2/SLC6A8/SLC38A4/SLC52A1/SLC52A2/ABCC5/SLC25A22/SLC25A11/SLC4A11/SLC26A10/SLC25A19/RTBDN/SLC51A/SLC27A5/SLC6A13/SLC25A31/SLC16A8/SLC25A4/SLC25A2/SLC38A7/MFSD10/SLC6A14/SLC13A4/SLC3A2/SLC25A41/SLC25A1/SLC13A3/MPC1/SLC38A3/SLC25A29/SLC26A6/SLC22A7/SLC25A18/MFSD2A/SLC16A11/SLC17A3/SLC36A2/SLC51B/SLC4A5/SLC4A9/SLC26A1/SLC22A6/SLC5A12/…
GO_ORGANIC_ANION_TRANSPORT	GO_ORGANIC_ANION_TRANSPORT	475	-0.26849	-1.30882	0.00773603	0.0449134	0.033904	2939	tags=23%, list=15%, signal=20%	SLC26A9/SLC25A5/ABCC2/GLTP/STX1A/SLC2A8/APOA2/SLC1A6/SLC25A42/ATP10B/SLC9A3R1/CYB5R2/ABAT/SLC37A4/GIPC1/SLC16A7/SLC43A2/NPC2/SLC6A8/SLC38A4/SLC27A4/SLC52A1/SNCA/SLC52A2/ABCC5/SLC25A22/SLC25A11/PRKCD/SLC4A11/SLC26A10/SLC25A19/RTBDN/PLA2G2C/SLC51A/SLC27A5/SLC6A13/SLC25A31/SLC16A8/SLC25A4/SLC25A2/SLC38A7/MFSD10/HBB/GOT2/SLC6A14/SLC13A4/SLC3A2/ACACB/SLC25A41/SLC25A1/PLA2G2F/PLA2G3/TNFAIP8L3/SLC13A3/P…
GO_ORGANIC_HYDROXY_COMPOUND_CATABOLIC_PROCESS	GO_ORGANIC_HYDROXY_COMPOUND_CATABOLIC_PROCESS	72	-0.408501	-1.55768	0.00513057	0.033235	0.0250883	1335	tags=29%, list=7%, signal=27%	CYP46A1/ALDH2/HAO1/GK/ALDH3B2/INPP5E/MIOX/SULT1A1/FGF23/APOE/SULT1A2/CYP27B1/AKR1B10/ADH7/CYP4F12/LDHD/INPP5J/AKR1D1/SULT1A3/MT3/CEL
GO_OSSIFICATION	GO_OSSIFICATION	371	0.421217	2.06617	1e-10	9.34e-09	7.05e-09	4602	tags=42%, list=23%, signal=33%	OMD/COL11A1/CHRDL1/BMP5/SFRP1/RORB/TNFSF11/GDF10/TWIST2/SFRP2/FBN2/VCAN/NOG/CASR/TGFB2/HGF/LOX/TEK/IGF2/DHH/GREM1/SPARC/TMEM119/IGSF10/TNC/XYLT1/DCHS1/FAT4/MMP16/STC1/ROR2/COL1A2/S1PR1/TNFRSF11A/GLI3/DDX21/DDR2/KLF10/RASSF2/BMPR2/HEMGN/MMP2/IGFBP5/CTNNB1/WWTR1/ITGA11/PHEX/PTGER4/FOXC2/PBX1/CCR1/BMP8B/SOX11/MRC2/COL5A2/IL6/CTHRC1/SOST/CDH11/CHSY1/COL1A1/KL/ANO6/ILK/JAG1/SNAI2/PTGS2/CSGALNACT1/GDF5…
GO_OSTEOBLAST_DIFFERENTIATION	GO_OSTEOBLAST_DIFFERENTIATION	202	0.398557	1.82369	7.73e-07	2.51e-05	1.9e-05	4547	tags=40%, list=23%, signal=31%	SFRP1/RORB/GDF10/TWIST2/SFRP2/FBN2/VCAN/NOG/HGF/LOX/IGF2/DHH/GREM1/TMEM119/TNC/GLI3/DDX21/DDR2/RASSF2/BMPR2/HEMGN/IGFBP5/CTNNB1/WWTR1/ITGA11/SOX11/MRC2/IL6/CTHRC1/COL1A1/ILK/JAG1/SNAI2/CDK6/DHX9/IL6ST/MEF2C/FBXO5/BMP4/GLI2/FZD1/TNN/PRKD1/AREG/PTCH1/TP63/CLTC/BMP6/SHOX2/SEMA7A/NOTCH1/REST/ADAR/FHL2/GDPD2/SNAI1/SMAD5/TPM4/IL6R/RUNX2/NBR1/NF1/SNRNP200/SH3PXD2B/PTHLH/CCDC47/IGFBP3/RSPO2/ACVR1/BMP3/FG…
GO_OSTEOBLAST_PROLIFERATION	GO_OSTEOBLAST_PROLIFERATION	24	0.592263	1.81221	0.00140829	0.0123944	0.00935623	4602	tags=58%, list=23%, signal=45%	SFRP1/GREM1/TMEM119/NPR3/ITGAV/CTHRC1/HPSE/EIF2AK2/TNN/GATA1/BCL2/FGFR2/BMP2/RHOA
GO_OSTEOCLAST_DIFFERENTIATION	GO_OSTEOCLAST_DIFFERENTIATION	96	0.380642	1.56822	0.00243642	0.0187657	0.0141658	2655	tags=26%, list=13%, signal=23%	SFRP1/CD109/TNFSF11/NOTCH2/FBN1/TNFRSF11A/UBASH3B/CSF1R/KLF10/RASSF2/TFRC/TLR4/CTNNB1/CCR1/TLR3/CAMK4/PIK3R1/SH3PXD2A/CREB1/IREB2/GPR55/CLDN18/MAFB/POU4F1/MAPK14
GO_OUTFLOW_TRACT_MORPHOGENESIS	GO_OUTFLOW_TRACT_MORPHOGENESIS	77	0.498546	1.97245	1.28e-05	0.000270898	0.000204494	4727	tags=55%, list=24%, signal=42%	SFRP2/ROBO1/NOG/TGFB2/TGFBR2/PITX2/NRP1/NPY5R/NRP2/ZFPM2/LRP2/NEDD4/BMPR2/CTNNB1/FOXC2/SOX11/EYA1/ROBO2/ILK/JAG1/CITED2/PLXND1/MEF2C/BMP4/SOX17/TBX20/FZD1/HEYL/GATA6/TGFBR3/NOTCH1/VEGFA/FOXC1/GJA5/NIPBL/PARVA/FGFR2/ENG/HIF1A/SMAD4/RARB/ELN
GO_OVULATION	GO_OVULATION	20	0.569776	1.66859	0.00686262	0.0414966	0.0313248	3676	tags=45%, list=19%, signal=37%	TNFAIP6/NRIP1/INHBA/PTGS2/EREG/NOS3/SIRT1/INHBB/ADAMTS1
GO_OVULATION_CYCLE	GO_OVULATION_CYCLE	68	0.421203	1.64549	0.00297267	0.0220377	0.0166358	3920	tags=41%, list=20%, signal=33%	HAS2/PDGFRA/PTX3/TGFB2/ETS1/PTPRN/NRIP1/NPY5R/INHBA/FSHR/AXL/ROBO2/EGR1/EREG/EGFR/NOS3/MAP2K6/SLIT3/ARRB1/SIRT1/TIMP4/PAM/OPRL1/NR5A1/NCOA1/ADAMTS1/FZD4/TGFB3
GO_OXIDATIVE_DEMETHYLATION	GO_OXIDATIVE_DEMETHYLATION	19	-0.636345	-1.80526	0.00398346	0.0274154	0.0206952	1849	tags=37%, list=9%, signal=33%	CYP3A4/CYP3A43/CYP2D6/CYP2C8/CYP1A2/CYP3A5/CYP2C9
GO_OXIDATIVE_PHOSPHORYLATION	GO_OXIDATIVE_PHOSPHORYLATION	122	-0.736203	-3.07083	1e-10	9.34e-09	7.05e-09	2571	tags=62%, list=13%, signal=55%	SDHAF2/NDUFA5/SNCA/PARK7/SURF1/DNAJC30/MT-ND4/COA6/UQCRH/NDUFV3/NDUFV1/NDUFB11/UQCC3/NDUFS3/UQCRB/UQCRHL/NDUFB2/PPIF/NDUFA9/NDUFS6/NDUFA12/ISCU/NDUFB10/CYC1/COX7A2/NDUFB4/COX7A1/MYOG/NDUFC1/COX7C/UQCRC1/NDUFA6/COX8A/NDUFV2/NDUFA8/MT-CO3/TAZ/UQCR10/NDUFA4/CYCS/UQCC2/NDUFA11/NDUFB9/NDUFS5/NDUFB8/COX6A2/NDUFB1/NDUFB7/NDUFA2/MT-ND2/COX5A/COQ9/NDUFA1/NDUFS7/NDUFA13/COX6B1/COX4I1/MT-CYB/MT-ND1/COX5B/CO…
GO_OXIDOREDUCTASE_ACTIVITY_ACTING_ON_A_HEME_GROUP_OF_DONORS	GO_OXIDOREDUCTASE_ACTIVITY_ACTING_ON_A_HEME_GROUP_OF_DONORS	27	-0.776549	-2.41374	2.62e-08	1.33e-06	1e-06	1116	tags=56%, list=6%, signal=52%	COX7A2/COX7A1/COX7C/COX8A/MT-CO3/NDUFA4/COX6A2/COX5A/COX6B1/COX4I1/COX5B/COX6C/COX7B/COX6A1/MT-CO2
GO_OXIDOREDUCTASE_ACTIVITY_ACTING_ON_CH_OH_GROUP_OF_DONORS	GO_OXIDOREDUCTASE_ACTIVITY_ACTING_ON_CH_OH_GROUP_OF_DONORS	126	-0.46575	-1.94665	2.78e-06	7.52e-05	5.67e-05	3022	tags=34%, list=15%, signal=29%	CARNS1/MDH1/RDH8/SDR42E2/DHRS3/HAO1/AKR1A1/RDH12/HSD17B10/ADH6/IDH3G/CTBP1/AKR1C2/TSTA3/RDH13/ALDH3A1/CBR1/HSD3B2/BDH2/SPR/IDH2/BDH1/MIOX/AKR1C1/HSD3B7/HSD11B2/HSD3B1/DHRS11/RDH16/HSD17B2/AKR1B10/ADH7/ME3/LDHD/D2HGDH/ADHFE1/AKR1D1/DCXR/HSD17B14/DHRS2/AKR7A3/GPD1/HSD17B3
GO_OXIDOREDUCTASE_ACTIVITY_ACTING_ON_DIPHENOLS_AND_RELATED_SUBSTANCES_AS_DONORS	GO_OXIDOREDUCTASE_ACTIVITY_ACTING_ON_DIPHENOLS_AND_RELATED_SUBSTANCES_AS_DONORS	10	-0.840996	-2.01869	0.000100121	0.00152656	0.00115236	2057	tags=70%, list=10%, signal=63%	UQCRH/UQCRB/UQCRHL/UQCRC1/UQCR10/MT-CYB/UQCRQ
GO_OXIDOREDUCTASE_ACTIVITY_ACTING_ON_NAD_P_H	GO_OXIDOREDUCTASE_ACTIVITY_ACTING_ON_NAD_P_H	104	-0.609545	-2.4763	1e-10	9.34e-09	7.05e-09	3136	tags=52%, list=16%, signal=44%	NDUFC2/NDUFB6/GSR/CYBA/TP53I3/CYB5R2/NDUFA5/NOX1/MT-ND4/NDUFV3/AKR1C2/NDUFV1/TXNRD2/TXNDC17/NDOR1/CBR1/NDUFS3/MICAL1/DUOX1/NDUFB2/MIOX/NDUFA9/NDUFS6/AKR1C1/NDUFA12/NDUFB10/NDUFB4/GMPR/NDUFC1/TXN/NDUFA6/AIFM1/NDUFV2/NDUFA8/NQO2/NDUFA4/NDUFB9/NDUFS5/NDUFB8/NDUFB1/NDUFB7/NDUFA2/MT-ND2/NDUFA1/NDUFS7/NDUFA13/DCXR/MT-ND1/NDUFS8/MT-ND5/NDUFA3/MT-ND3/MT-ND6/MT-ND4L
GO_OXIDOREDUCTASE_ACTIVITY_ACTING_ON_NAD_P_H_QUINONE_OR_SIMILAR_COMPOUND_AS_ACCEPTOR	GO_OXIDOREDUCTASE_ACTIVITY_ACTING_ON_NAD_P_H_QUINONE_OR_SIMILAR_COMPOUND_AS_ACCEPTOR	60	-0.752644	-2.75913	1e-10	9.34e-09	7.05e-09	2091	tags=62%, list=11%, signal=55%	MT-ND4/NDUFV3/AKR1C2/NDUFV1/CBR1/NDUFS3/NDUFB2/NDUFA9/NDUFS6/AKR1C1/NDUFA12/NDUFB10/NDUFB4/NDUFC1/NDUFA6/NDUFV2/NDUFA8/NQO2/NDUFA4/NDUFB9/NDUFS5/NDUFB8/NDUFB1/NDUFB7/NDUFA2/MT-ND2/NDUFA1/NDUFS7/NDUFA13/DCXR/MT-ND1/NDUFS8/MT-ND5/NDUFA3/MT-ND3/MT-ND6/MT-ND4L
GO_OXIDOREDUCTASE_ACTIVITY_ACTING_ON_PAIRED_DONORS_WITH_INCORPORATION_OR_REDUCTION_OF_MOLECULAR_OXYGEN_REDUCED_FLAVIN_OR_FLAVOPROTEIN_AS_ONE_DONOR_AND_INCORPORATION_OF_ONE_ATOM_OF_OXYGEN	GO_OXIDOREDUCTASE_ACTIVITY_ACTING_ON_PAIRED_DONORS_WITH_INCORPORATION_OR_REDUCTION_OF_MOLECULAR_OXYGEN_REDUCED_FLAVIN_OR_FLAVOPROTEIN_AS_ONE_DONOR_AND_INCORPORATION_OF_ONE_ATOM_OF_OXYGEN	34	-0.59186	-1.95242	0.00023741	0.0030699	0.00231739	5245	tags=65%, list=27%, signal=48%	CYP4F11/CYP3A7/CYP4F3/CYP2R1/CYP4Z1/CYP4F2/CYP4F8/CYP2A7/CYP2A13/CYP2A6/COQ6/CYP3A4/CYP2B6/CYP3A43/CYP2F1/CYP2D6/CYP4F12/CYP2C8/CYP2E1/CYP1A2/CYP3A5/CYP2C9
GO_OXIDOREDUCTASE_ACTIVITY_ACTING_ON_THE_CH_CH_GROUP_OF_DONORS	GO_OXIDOREDUCTASE_ACTIVITY_ACTING_ON_THE_CH_CH_GROUP_OF_DONORS	57	-0.534655	-1.95541	9.19e-05	0.00141738	0.00106994	5606	tags=67%, list=28%, signal=48%	ACOXL/DHCR24/PTGR1/AKR1C3/PTGR2/DHODH/BLVRA/TECRL/ACOX2/SDHD/DUS4L/SRD5A2/ACAD8/SDHB/IVD/DUS2/GCDH/MECR/DUS3L/RSAD1/SDHA/BLVRB/PPOX/DHCR7/ACAD10/TECR/AKR1C2/ACAA1/BDH2/DECR1/ACADVL/DUS1L/AKR1C1/ACADS/ACADL/DECR2/TM7SF2/AKR1D1
GO_OXIDOREDUCTASE_COMPLEX	GO_OXIDOREDUCTASE_COMPLEX	109	-0.651818	-2.66768	1e-10	9.34e-09	7.05e-09	3168	tags=56%, list=16%, signal=47%	NDUFAF1/NDUFC2/OGDH/NDUFB6/GCSH/SDHA/CYBA/NDUFA5/NOX1/MT-ND4/UQCRH/NDUFV3/NDUFV1/NDUFB11/BCS1L/MRPS36/UQCC3/NDUFS3/UQCRB/DUOX1/UQCRHL/NDUFB2/NDUFA9/NDUFS6/NDUFA12/NDUFB10/CYC1/NDUFB4/GMPR/PDHA1/NDUFC1/KAT2A/UQCRC1/FOXRED1/NDUFA6/NDUFV2/NDUFA8/UQCR10/NDUFA4/NDUFA11/NDUFB9/NDUFS5/NDUFB8/NDUFB1/NDUFB7/NDUFA2/MT-ND2/NDUFA1/NDUFS7/NDUFA13/MT-CYB/MT-ND1/NOXA1/UQCRQ/NDUFS8/MT-ND5/NDUFA3/OGDHL/GPD1/MT-ND…
GO_OXYGEN_BINDING	GO_OXYGEN_BINDING	36	-0.535207	-1.78154	0.00142476	0.0124679	0.0094117	1984	tags=31%, list=10%, signal=28%	HBB/CYP3A4/EGLN2/MB/HBA1/CYP2F1/CYP17A1/ALB/CYP2E1/CYP3A5/HBA2
GO_PALLIUM_DEVELOPMENT	GO_PALLIUM_DEVELOPMENT	167	0.35268	1.57663	0.00044485	0.0051418	0.00388143	3725	tags=30%, list=19%, signal=24%	HTR6/DRD1/P2RY12/ROBO1/NR2E1/PLCB1/CDH2/SEMA3A/COL3A1/PROX1/FAT4/LRP1/FLNA/NRP1/NRP2/GLI3/IGF2BP1/NTRK2/DIXDC1/CTNNB1/PAX5/SLC2A1/ZEB2/DISC1/ATP2B4/RELN/KIF14/DLX2/EGFR/TACC1/CDK6/LRP6/ASPM/FOXG1/BTBD3/LHX6/XRN2/PAX6/NR4A3/EOMES/CEP120/DAB1/KIF5B/NF1/NCOA1/FBXO45/GNG12/DLX1/SRGAP2/PAFAH1B1
GO_PATHWAY_RESTRICTED_SMAD_PROTEIN_PHOSPHORYLATION	GO_PATHWAY_RESTRICTED_SMAD_PROTEIN_PHOSPHORYLATION	64	0.493363	1.90651	8.84e-05	0.0013827	0.00104377	5220	tags=59%, list=26%, signal=44%	BMP5/GDF10/NOG/LEFTY2/TGFB2/TGFBR2/GREM1/LEFTY1/LDLRAD4/PMEPA1/BMPR2/INHBA/BMP8B/GDF5/EMILIN1/BMPER/BMP4/BMP6/GDF7/GDF6/TGFBR3/INHBB/ACVRL1/DKK1/NODAL/ACVR1/TGFB3/TGFB1/BMP3/BMP2/ENG/ACVR2A/HFE/SMAD4/TGFBR1/TWSG1/TTK/BMP10
GO_PATTERN_RECOGNITION_RECEPTOR_SIGNALING_PATHWAY	GO_PATTERN_RECOGNITION_RECEPTOR_SIGNALING_PATHWAY	187	0.399813	1.81799	2.11e-06	5.99e-05	4.52e-05	4700	tags=41%, list=24%, signal=32%	TLR8/FGB/TLR7/TICAM2/DDX60/RSAD2/DMBT1/MFHAS1/S100A9/FGA/TLR4/TLR1/SCIMP/PJA2/FGG/IRAK3/BIRC3/TLR3/LYN/APPL1/MAP2K6/TRIL/FCRL3/WDFY1/DDX58/TLR5/CD300A/SEC14L1/RAB11FIP2/IFIH1/SFTPD/MARCO/CAV1/LBP/SLC46A2/RNF125/TLR10/TLR6/IRAK2/CTSS/RPS6KA3/IRF4/HSP90B1/TNFAIP3/PIK3R4/RFTN1/TAB2/CLEC7A/TREML4/TIFA/APOB/ITCH/PELI1/MAP3K1/BIRC2/ITGB2/ITGAM/PIK3AP1/PTPN22/NR1H4/FCN1/CD36/TNIP3/CLEC4E/LGR4/BCL10/PIK3…
GO_PATTERN_SPECIFICATION_PROCESS	GO_PATTERN_SPECIFICATION_PROCESS	442	0.321543	1.60757	1.62e-06	4.79e-05	3.61e-05	5893	tags=45%, list=30%, signal=32%	BMP5/SFRP1/SOSTDC1/GREM2/SFRP2/ROBO1/NOTCH2/NOG/PCSK6/TIFAB/TGFBR2/WT1/PITX2/SEMA3A/CCDC103/GREM1/DNAH11/NKD1/FGF10/DCHS1/LEFTY1/PRKDC/STC1/EDN1/ROR2/PCDH8/CXXC4/NRP1/GBX2/HOXD12/DYNC2H1/NRP2/C3/GLI3/BICC1/GPR161/BHLHE41/GATA5/LRP2/BMPR2/PGAP1/CTNNB1/MEOX1/ASPH/FOXA2/FOXC2/PBX1/KDM6A/AIDA/HOXD13/ZEB2/ZEB1/MDFI/EYA1/CHSY1/ROBO2/TBC1D32/MICAL2/SMAD1/PKD1L1/RELN/SOX1/MIB1/CITED2/DNAI2/DLX2/LRP4/EGR2…
GO_PEPTIDE_BINDING	GO_PEPTIDE_BINDING	279	0.328825	1.5653	9.78e-05	0.00149795	0.00113076	4714	tags=37%, list=24%, signal=29%	MCHR1/FPR2/CALCR/HSPG2/COL25A1/CD1B/BCHE/CD209/CALCRL/TGFB2/CMA1/GLP1R/ITGA2/ITM2A/CRHR1/TRHDE/GRIN2A/EPHA4/MSR1/LRP1/GRPR/EPHB2/CD1E/FOLH1/NPR3/GRIN2B/EDNRB/TLR4/INHBA/TLR1/LDLR/CRHBP/SORL1/LANCL1/GPRASP2/NLGN1/GRIA1/SLC40A1/GPR1/LEPR/NUP153/HLA-DRA/GALR1/ERAP1/CD1A/PIK3R1/TOMM20/RAMP1/ADCYAP1R1/FZD5/MME/GRIA4/CEMIP/HLA-DRB5/ENPEP/MARCO/CD1C/IPO5/LBP/TLR6/GHR/SSTR1/CD74/HLA-DPA1/APBA1/C1QA/ERAP2…
GO_PEPTIDE_CROSS_LINKING	GO_PEPTIDE_CROSS_LINKING	34	0.566238	1.88794	0.000526329	0.00585933	0.00442307	3189	tags=41%, list=16%, signal=35%	F13A1/NDNF/DCN/FN1/THBS1/FLG/COL3A1/TGM2/KRT1/SPOCK3/TGM3/DSP/EGFLAM/KRT2
GO_PEPTIDE_RECEPTOR_ACTIVITY	GO_PEPTIDE_RECEPTOR_ACTIVITY	149	0.446957	1.97389	7.03e-07	2.32e-05	1.75e-05	4117	tags=45%, list=21%, signal=36%	MCHR1/SORCS3/FPR2/CALCR/NMBR/FPR1/LGR5/APLNR/CALCRL/AVPR1B/FPR3/CCR8/CCR4/GLP1R/CYSLTR1/CXCR5/CRHR1/MLNR/TACR3/XCR1/GRPR/CCR6/NPY5R/F2RL3/F2R/CX3CR1/NPR3/CMKLR1/EDNRB/TACR1/CCR2/CCR1/FSHR/QRFPR/CXCR1/CYSLTR2/CXCR2/OGFRL1/AVPR2/AGTR1/GALR1/TSHR/BDKRB2/AGTR2/RAMP1/ADCYAP1R1/SSTR1/F2RL2/EDNRA/PROKR2/ACKR2/OPRL1/NPR1/SSTR3/RXFP1/RXFP3/NPFFR1/NMUR2/KISS1R/CCR3/AVPR1A/CCR5/SORCS2/NPBWR1/NPFFR2/LGR4/TAC…
GO_PEPTIDYL_SERINE_MODIFICATION	GO_PEPTIDYL_SERINE_MODIFICATION	308	0.32524	1.56972	3.34e-05	0.000598628	0.00045189	5105	tags=37%, list=26%, signal=28%	NDNF/EPO/GALNT4/CALCR/PRKG2/DCN/GALNT13/DRD1/SFRP2/HGF/TGFBR2/CLSPN/PRKDC/MGAT5B/NEK6/AKT3/NTRK2/CSNK1A1L/PRKCQ/DOCK7/RASSF2/CSNK1A1/PRKCB/PIK3CA/IL6/ROCK1/ATP2B4/ILK/PTGS2/CAMK4/NTRK3/EGFR/ROCK2/APP/DYRK3/BDKRB2/SPOCK3/PRKCH/HIPK1/HMGA2/ANGPT1/LRRK2/RPS6KA5/CAV1/PRKD1/ARRB1/GALNT1/PARP1/RPS6KA3/MAPK14/HSP90AB1/CSNK1G1/SPRY2/BCL2/VEGFA/STK32B/VRK2/DDIT4/DKK1/EGFLAM/DYRK2/STK38L/LATS2/NSD1/PRKCA/S…
GO_PEPTIDYL_TYROSINE_AUTOPHOSPHORYLATION	GO_PEPTIDYL_TYROSINE_AUTOPHOSPHORYLATION	36	0.497731	1.67932	0.00424683	0.0287281	0.0216861	4710	tags=50%, list=24%, signal=38%	KDR/GREM1/NTRK1/IQGAP1/LYN/EGFR/CAV1/YES1/ACE/FER/SLA/VEGFA/HCK/ITK/ROS1/FYN/IGF1R/BLK
GO_PEPTIDYL_TYROSINE_MODIFICATION	GO_PEPTIDYL_TYROSINE_MODIFICATION	362	0.385157	1.88437	3.19e-10	2.72e-08	2.05e-08	5034	tags=44%, list=26%, signal=34%	CNTN1/EPO/SFRP1/PDGFRA/ITGB3/SFRP2/EPHA3/KDR/SH3BP5/HGF/TGFA/TEK/IGF2/FLT1/EPHA7/TNFSF18/GREM1/FGF10/EPHA4/TSLP/PDGFD/ROR2/EPHB2/NRP1/HTR2A/FGF7/GRM5/PTPRC/NTRK1/PECAM1/DDR2/NEDD9/CSF1R/BDNF/NTRK2/ADRA1A/ROR1/EFEMP1/ADAM17/CASS4/CD80/EPHB4/IL6/SAMSN1/AXL/IQGAP1/EPHB1/IL12A/ARL2BP/RELN/LYN/NTRK3/TESK2/EREG/ADIPOQ/EGFR/MAP2K6/LRP4/IL31RA/PEAK1/PDGFC/ITGA5/ICAM1/SH2B3/APP/NCAPG2/DYRK3/FLT3/CD300A/SN…
GO_PERICARDIUM_DEVELOPMENT	GO_PERICARDIUM_DEVELOPMENT	20	0.598484	1.75266	0.0032237	0.023459	0.0177087	6077	tags=75%, list=31%, signal=52%	BMP5/HEG1/WT1/FLRT3/LRP6/TBX20/TBX5/NOTCH1/SOS1/BMP2/RPGRIP1L/DLL4/HAND2/SMAD2/SETD2
GO_PERIPHERAL_NERVOUS_SYSTEM_DEVELOPMENT	GO_PERIPHERAL_NERVOUS_SYSTEM_DEVELOPMENT	72	0.396602	1.55677	0.00514605	0.0332712	0.0251156	4195	tags=43%, list=21%, signal=34%	PLXNA4/BDNF/EDNRB/NTRK2/ETV1/NDRG1/EGR3/PMP22/ILK/NTRK3/SH3TC2/LAMA2/POU3F1/EGR2/NEFH/RUNX1/GDNF/POU4F1/NCMAP/NEUROG3/SLC5A3/MPP5/ISL2/ARHGEF10/PARD3/NAB1/NF1/CLDN1/SKI/NFASC/DICER1
GO_PH_REDUCTION	GO_PH_REDUCTION	55	-0.442014	-1.60277	0.00620644	0.0383215	0.028928	4525	tags=42%, list=23%, signal=32%	ATP6V1D/ATP6V1G1/CA2/ATP6V1E1/ATP6AP1/SLC11A1/GPR89A/ATP6V0A4/ATP6V0E1/TCIRG1/CLN6/GPR89B/ATP6V0C/AVP/ATP6V0B/ATP6V1G3/ATP6V0D2/ATP6V0E2/CA7/ROGDI/ATP6V1F/ATP6V1C2/ATP6V1B1
GO_PHAGOCYTOSIS	GO_PHAGOCYTOSIS	253	0.398437	1.87057	3.58e-08	1.75e-06	1.32e-06	4211	tags=35%, list=21%, signal=28%	MEGF10/FPR2/RAB39A/PTX3/C4A/TXNDC5/CD302/ITGB3/CD93/ITGB1/THBS1/SYT11/ITGA2/C4B/XKR7/TICAM2/XKR5/MSR1/LRP1/TGM2/PTPRC/C3/FCGR3A/PECAM1/DOCK2/TLR4/CEBPE/ITGAV/LDLR/PIK3CA/IRF8/AXL/LEPR/ANO6/P2RY6/LYN/ACTR2/NCKAP1L/MYH2/ADIPOQ/APPL1/PIK3R1/RAB31/WASF2/CD300A/PIK3CB/CEACAM4/DYSF/FCN2/DOCK1/RAB11FIP2/ICAM3/CD3G/SFTPD/ALOX15/PEAR1/FCGR2A/MARCO/LBP/YES1/HSP90AB1/CYFIP1/SIRPB1/RAB27A/HCK/CLEC7A/NCKAP1/R…
GO_PHOSPHATIDYLCHOLINE_BIOSYNTHETIC_PROCESS	GO_PHOSPHATIDYLCHOLINE_BIOSYNTHETIC_PROCESS	37	-0.524325	-1.75862	0.00264489	0.0199761	0.0150795	1862	tags=32%, list=9%, signal=29%	ABHD3/APOA2/CSNK2B/APOA1/MFSD2A/CHKA/STARD10/ACHE/LPIN3/LCAT/CHKB/FABP3
GO_PHOSPHATIDYLCHOLINE_METABOLIC_PROCESS	GO_PHOSPHATIDYLCHOLINE_METABOLIC_PROCESS	78	-0.445741	-1.73139	0.000721332	0.00742762	0.00560693	3126	tags=31%, list=16%, signal=26%	PLA2G5/ABHD3/LPCAT4/APOA2/DBI/CSNK2B/PLA2G2F/PLA2G3/APOA1/MFSD2A/CHKA/STARD10/PLA2G1B/PLA2G4B/ACHE/APOC1/GDPD3/LPIN3/LCAT/TMEM86B/PLA2G6/CHKB/FABP3/PLA2G4F
GO_PHOSPHATIDYLETHANOLAMINE_BIOSYNTHETIC_PROCESS	GO_PHOSPHATIDYLETHANOLAMINE_BIOSYNTHETIC_PROCESS	14	-0.725298	-1.87356	0.000856422	0.00855432	0.00645745	1544	tags=43%, list=8%, signal=40%	ETNPPL/PISD/CHKA/LPIN3/PCYT2/CHKB
GO_PHOSPHATIDYLETHANOLAMINE_METABOLIC_PROCESS	GO_PHOSPHATIDYLETHANOLAMINE_METABOLIC_PROCESS	18	-0.652377	-1.82378	0.00177129	0.0147221	0.0111134	1544	tags=33%, list=8%, signal=31%	ETNPPL/PISD/CHKA/LPIN3/PCYT2/CHKB
GO_PHOSPHATIDYLINOSITOL_3_KINASE_ACTIVITY	GO_PHOSPHATIDYLINOSITOL_3_KINASE_ACTIVITY	12	0.700385	1.77141	0.00440721	0.0296341	0.0223701	4507	tags=75%, list=23%, signal=58%	PIK3CG/PIK3CA/PIK3CB/PIK3C2A/PIK3R3/PIK3C2B/ATM/PIK3C3/IPMK
GO_PHOSPHATIDYLINOSITOL_3_KINASE_SIGNALING	GO_PHOSPHATIDYLINOSITOL_3_KINASE_SIGNALING	143	0.449104	1.97114	7.63e-07	2.5e-05	1.89e-05	2864	tags=34%, list=15%, signal=30%	EPO/PDGFRA/DCN/PIK3CG/KDR/TGFB2/HGF/HTR2B/TEK/FLT1/PPP1R16B/PDGFD/EDN1/ROR2/HTR2A/UNC5B/F2R/NTRK1/NTRK2/NEDD4/ROR1/PIK3CA/FSHR/RASGRP1/PREX2/IRS1/RELN/LYN/NTRK3/EGFR/KLF4/PIK3R1/PDGFC/FLT3/PIK3CB/PTPN13/PDGFRB/PEAR1/ANGPT1/SELP/PRR5L/SERPINA12/CD28/SIRT1/JAK2/GAB1/PIK3C2A/CBL/PIK3C2B
GO_PHOSPHATIDYLINOSITOL_3_PHOSPHATE_BIOSYNTHETIC_PROCESS	GO_PHOSPHATIDYLINOSITOL_3_PHOSPHATE_BIOSYNTHETIC_PROCESS	14	0.659399	1.75174	0.00466616	0.0310505	0.0234393	4210	tags=64%, list=21%, signal=51%	PIK3CG/PIK3CA/PIK3CB/PIK3C2A/PIK3R3/PIK3C2B/PIKFYVE/ATM/PIK3C3
GO_PHOSPHATIDYLINOSITOL_KINASE_ACTIVITY	GO_PHOSPHATIDYLINOSITOL_KINASE_ACTIVITY	14	0.669811	1.7794	0.00349154	0.0248962	0.0187936	4210	tags=64%, list=21%, signal=51%	PIK3CG/PIK3CA/PI4K2B/PIK3CB/PIK3C2A/PIK3R3/PIK3C2B/ATM/PIK3C3
GO_PHOSPHOLIPASE_C_ACTIVATING_G_PROTEIN_COUPLED_RECEPTOR_SIGNALING_PATHWAY	GO_PHOSPHOLIPASE_C_ACTIVATING_G_PROTEIN_COUPLED_RECEPTOR_SIGNALING_PATHWAY	107	0.498224	2.0928	2.29e-07	8.72e-06	6.58e-06	3594	tags=47%, list=18%, signal=38%	FPR2/NMBR/FPR1/DRD1/P2RY12/FPR3/CASR/HTR2B/LPAR4/GPR20/P2RY10/EDN1/GRPR/HTR2A/TGM2/S1PR1/GRM5/F2RL3/F2R/CX3CR1/GPR33/NPR3/CMKLR1/EDNRB/GPR174/HRH1/ADRA1A/P2RY1/P2RY8/TACR1/C3AR1/BICD1/CXCR2/P2RY6/AGTR1/LPAR3/GPR55/ADRA2A/TRHR/C5AR2/LPAR1/F2RL2/OPRL1/P2RY4/GPR65/ADRA1D/ADRA1B/P2RY2/NMUR2/GPR27
GO_PIGMENT_CELL_DIFFERENTIATION	GO_PIGMENT_CELL_DIFFERENTIATION	35	0.48856	1.63485	0.00831391	0.0473351	0.0357322	4463	tags=46%, list=23%, signal=35%	GLI3/EDNRB/ADAMTS20/EDN3/ZEB2/USP13/MEF2C/KITLG/BCL2/RAB27A/ADAMTS9/BLOC1S5/RAB38/BLOC1S6/OR51E2/MYO5A
GO_PLACENTA_DEVELOPMENT	GO_PLACENTA_DEVELOPMENT	152	0.380297	1.67696	0.000167239	0.00234763	0.00177217	4453	tags=35%, list=23%, signal=27%	BMP5/DCN/GJA1/IL10/NOTCH2/IGF2/NDP/EPAS1/STC1/PLG/PTGIS/ASH1L/PCDH12/BMPR2/E2F7/MDFI/BIRC6/PTGS2/EGFR/APELA/MED1/CDKN1B/BPTF/VASH1/TEX19/SP3/FZD5/MME/STC2/PRDM1/ADAM19/RSPO3/MAPK14/HSP90AB1/EOMES/VASH2/SNAI1/HTRA1/BIRC2/NCOA1/ARID1A/PKD2/MAPK1/PDGFB/NODAL/ZFP36L1/HAND1/MAP3K4/FGFR2/LIF/ARNT/PLK4/HIF1A
GO_PLASMA_MEMBRANE_RAFT	GO_PLASMA_MEMBRANE_RAFT	105	0.549231	2.30986	2.36e-10	2.07e-08	1.56e-08	3885	tags=50%, list=20%, signal=41%	HAS2/P2RY12/CDH2/TGFBR2/TFPI/BVES/CDH13/HTR2A/PTGIS/F2R/SELE/BMPR2/ADRA1A/NOS1AP/CTNNB1/SLC2A1/TRPC4/MYOF/IRS1/DLC1/ATP2B4/PTGS2/KIF18A/SPRED1/NOS3/LRP4/CHRNB2/LRP6/ADCYAP1R1/ADD2/LRRK2/CAV1/PTCH1/SLC6A3/SCN5A/KCNMA1/ADCY8/JAK2/ATP1A2/CBL/PLVAP/ADD3/CHRNA7/HCK/EHD2/ADRA1B/ITGB2/EMP2/ITGAM/MAPK1/PRKAR2A/MLC1/PRKAR1A
GO_PLASMA_MEMBRANE_SIGNALING_RECEPTOR_COMPLEX	GO_PLASMA_MEMBRANE_SIGNALING_RECEPTOR_COMPLEX	183	0.35843	1.62104	0.00023581	0.00306097	0.00231066	4948	tags=39%, list=25%, signal=29%	CALCR/ITGBL1/IL2RA/ITGA4/ITGB3/CALCRL/ITGB1/ITGA2/ITGA9/GRIN2A/OSMR/GRIK3/CSF2RB/GRIN2B/ITGA8/TFRC/TLR1/ITGAV/ITGA11/CHRNA6/NLGN1/IL6/GRIA1/IRS1/B2M/LYN/EMILIN1/SHISA9/ITGA1/CACNG8/ITGA5/CHRNB2/IL6ST/RAMP1/TRAT1/CD3G/GRIA4/TLR6/CHRFAM7A/ALCAM/CPT1C/CHRNA7/ITGA10/ACVRL1/VWC2L/ITGB6/ITGA6/IL6R/CD4/GRIN3A/SHISA6/BIRC2/ITGB2/ITGAM/ACVR1/TFR2/SORBS1/BMP2/SHANK1/IL13RA1/IGF1R/ITGB5/TRAF6/ACVR2A/GRIK2/H…
GO_PLATELET_ACTIVATION	GO_PLATELET_ACTIVATION	153	0.4536	2.00557	1.93e-07	7.52e-06	5.68e-06	4556	tags=49%, list=23%, signal=38%	PDGFRA/PIK3CG/FGB/ITGB3/P2RY12/VWF/GP5/COL3A1/FLNA/COL1A2/F8/F2RL3/F2R/UBASH3B/THBD/PRKCQ/FGA/P2RY1/TLR4/PRKCB/PIK3CA/IL6/FGG/AXL/COL1A1/DGKB/ILK/LYN/GNA13/NOS3/PF4V1/MPL/PIK3R1/GNG2/SH2B3/PIK3CB/PRKCH/STXBP1/ADRA2A/ITPR3/PLEK/PEAR1/SELP/ARRB1/F2RL2/ITPR1/TRPC6/PLSCR1/PRKG1/VCL/DGKG/DGKK/GATA1/TLN1/FZD6/DGKI/COMP/PRKCA/MAPK1/PDGFB/HRG/GNA12/PDPN/ITPR2/PTPN11/GNA14/FYN/MERTK/MYH9/DGKE/DGKH/CLEC1B/…
GO_PLATELET_AGGREGATION	GO_PLATELET_AGGREGATION	60	0.487248	1.85453	0.000350115	0.00420388	0.00317341	3251	tags=40%, list=16%, signal=34%	PDGFRA/PIK3CG/FGB/ITGB3/P2RY12/FLNA/UBASH3B/PRKCQ/FGA/FGG/ILK/LYN/MPL/SH2B3/PIK3CB/STXBP1/PLEK/PEAR1/PRKG1/VCL/GATA1/TLN1/COMP/PRKCA
GO_PLATELET_ALPHA_GRANULE	GO_PLATELET_ALPHA_GRANULE	90	0.520153	2.11733	2.5e-07	9.4e-06	7.09e-06	3967	tags=43%, list=20%, signal=35%	F13A1/CD109/PCDH7/FGB/ITGB3/FN1/THBS1/VWF/LEFTY2/TGFB2/HGF/IGF2/SPARC/PLG/A2M/F8/MMRN1/PECAM1/ISLR/THBS2/FGA/SERPINE1/FGG/SRGN/PROS1/APP/STXBP1/SELP/PHACTR2/PPBP/VEGFA/SYTL4/LHFPL2/PDGFB/HRG/ACTN1/TGFB3/CD36/TGFB1
GO_PLATELET_ALPHA_GRANULE_LUMEN	GO_PLATELET_ALPHA_GRANULE_LUMEN	66	0.531159	2.04224	4.6e-06	0.000114209	8.62e-05	1822	tags=32%, list=9%, signal=29%	F13A1/FGB/FN1/THBS1/VWF/LEFTY2/TGFB2/HGF/IGF2/SPARC/PLG/A2M/F8/MMRN1/ISLR/FGA/SERPINE1/FGG/SRGN/PROS1/APP
GO_PLATELET_ALPHA_GRANULE_MEMBRANE	GO_PLATELET_ALPHA_GRANULE_MEMBRANE	17	0.666942	1.86894	0.00102794	0.009743	0.00735476	3954	tags=59%, list=20%, signal=47%	CD109/PCDH7/ITGB3/SPARC/PECAM1/SELP/PHACTR2/SYTL4/LHFPL2/CD36
GO_PLATELET_DEGRANULATION	GO_PLATELET_DEGRANULATION	125	0.453311	1.95244	1.68e-06	4.94e-05	3.73e-05	3967	tags=38%, list=20%, signal=30%	F13A1/TIMP3/CD109/PCDH7/FGB/ITGB3/FN1/THBS1/VWF/LEFTY2/TGFB2/HGF/IGF2/SPARC/PLG/FLNA/A2M/F8/MMRN1/PECAM1/ISLR/FGA/SERPINE1/FGG/LYN/SRGN/PROS1/APP/STXBP1/PLEK/PSAP/SELP/PHACTR2/PPBP/RAB27B/VCL/ENDOD1/VEGFA/TLN1/SYTL4/LHFPL2/PDGFB/HRG/ACTN1/TGFB3/CD36/TGFB1
GO_PLATELET_DERIVED_GROWTH_FACTOR_BINDING	GO_PLATELET_DERIVED_GROWTH_FACTOR_BINDING	11	0.738553	1.80881	0.00313289	0.0228973	0.0172847	2049	tags=64%, list=10%, signal=57%	PDGFRA/COL3A1/COL4A1/COL1A2/COL5A1/COL1A1/PDGFRB
GO_PLATELET_DERIVED_GROWTH_FACTOR_RECEPTOR_BINDING	GO_PLATELET_DERIVED_GROWTH_FACTOR_RECEPTOR_BINDING	14	0.698744	1.85626	0.00131882	0.0117921	0.00890158	3629	tags=71%, list=18%, signal=58%	PDGFRA/ITGB3/PDGFD/LYN/PDGFC/ITGA5/PDGFRB/IL1R1/VEGFA/PDGFB
GO_PLATELET_DERIVED_GROWTH_FACTOR_RECEPTOR_SIGNALING_PATHWAY	GO_PLATELET_DERIVED_GROWTH_FACTOR_RECEPTOR_SIGNALING_PATHWAY	55	0.466144	1.73624	0.00159837	0.01357	0.0102437	3977	tags=49%, list=20%, signal=39%	PDGFRA/LOX/F3/PDGFD/LRP1/NRP1/IQGAP1/ARID5B/ADIPOQ/PDGFC/TXNIP/PDGFRB/MYOCD/TIPARP/PTPN12/FER/HIP1/JAK2/PIK3C2A/CBL/NR4A3/VEGFA/PDGFB/PLAT/PTPN11/PDGFRL/MYO1E
GO_PODOSOME	GO_PODOSOME	29	0.52376	1.6803	0.00558223	0.0354103	0.0267304	4561	tags=55%, list=23%, signal=42%	ACTR2/RHOU/LCP1/ASAP1/AFAP1L1/SVIL/VCAM1/SH3PXD2A/PTPN12/VCL/FSCN1/GSN/SH3PXD2B/PALLD/TJP1/ARHGEF2
GO_POLYPEPTIDE_N_ACETYLGALACTOSAMINYLTRANSFERASE_ACTIVITY	GO_POLYPEPTIDE_N_ACETYLGALACTOSAMINYLTRANSFERASE_ACTIVITY	18	0.634813	1.81542	0.00304587	0.0224566	0.016952	2365	tags=50%, list=12%, signal=44%	GALNT4/GALNT5/GALNT13/GALNT9/GALNT18/GALNT14/GALNT15/GALNT6/GALNT1
GO_PORPHYRIN_CONTAINING_COMPOUND_METABOLIC_PROCESS	GO_PORPHYRIN_CONTAINING_COMPOUND_METABOLIC_PROCESS	37	-0.507223	-1.70126	0.00510467	0.0331631	0.025034	4738	tags=49%, list=24%, signal=37%	BLVRA/SLC25A38/FXN/EIF2AK1/ABCB6/RSAD1/UROD/HMOX2/BLVRB/UROS/PPOX/TSPO/HMBS/BDH2/UGT1A4/HPX/SLC25A39/CYP1A2
GO_POSITIVE_REGULATION_OF_ACTIN_NUCLEATION	GO_POSITIVE_REGULATION_OF_ACTIN_NUCLEATION	14	0.651996	1.73208	0.00562142	0.0355582	0.0268421	3497	tags=50%, list=18%, signal=41%	MAGEL2/FMN1/CYFIP1/FCHSD2/NCKAP1/GSN/ABI2
GO_POSITIVE_REGULATION_OF_ANIMAL_ORGAN_MORPHOGENESIS	GO_POSITIVE_REGULATION_OF_ANIMAL_ORGAN_MORPHOGENESIS	81	0.439974	1.77188	0.000392235	0.00466795	0.00352372	4877	tags=48%, list=25%, signal=36%	ROBO1/NOG/TGFB2/TGFBR2/WT1/GREM1/FGF10/EDN1/FGF7/GATA5/CD34/CTNNB1/ROBO2/JAG1/MED1/AGTR2/SPRY1/BMP4/MYC/GDNF/NOTCH1/VEGFA/TNFAIP3/DKK1/AR/SOX9/FGF1/ACVR1/FGFR2/LGR4/BMP2/LIF/ENG/BASP1/FRS2/SMAD4/STOX1/LHX1/TGFBR1
GO_POSITIVE_REGULATION_OF_AXONOGENESIS	GO_POSITIVE_REGULATION_OF_AXONOGENESIS	87	0.401101	1.62726	0.00153478	0.0132306	0.00998747	3725	tags=37%, list=19%, signal=30%	ROBO1/FN1/PLXNA4/LRP1/NRP1/CHODL/CDKL5/BDNF/NTRK2/ISLR2/BMPR2/NIN/PLXNC1/CXCL12/ZEB2/L1CAM/ROBO2/DISC1/ILK/NTRK3/PLXND1/MACF1/LPAR3/SHOX2/SEMA7A/CYFIP1/VEGFA/PLXNA2/TIAM1/SKIL/SEMA5A/PAFAH1B1
GO_POSITIVE_REGULATION_OF_BLOOD_CIRCULATION	GO_POSITIVE_REGULATION_OF_BLOOD_CIRCULATION	69	0.461203	1.80181	0.000255201	0.00326231	0.00246264	3546	tags=51%, list=18%, signal=42%	FGB/GJA1/CHRM3/AVPR1B/CASR/TGFB2/TACR3/EDN1/PTAFR/HTR2A/F2R/HRH1/FGA/ADRA1A/NOS1AP/PTGER2/EDN3/FGG/PTGS2/HRH2/AVPR2/EGFR/APELA/ICAM1/CAV1/RGS4/SLC1A1/TPM1/TBXA2R/ATP2A2/ADRA1D/APLN/ADRA1B/GJA5/CD38
GO_POSITIVE_REGULATION_OF_BLOOD_VESSEL_ENDOTHELIAL_CELL_MIGRATION	GO_POSITIVE_REGULATION_OF_BLOOD_VESSEL_ENDOTHELIAL_CELL_MIGRATION	51	0.558942	2.05908	1.49e-05	0.000306919	0.000231686	4453	tags=53%, list=23%, signal=41%	THBS1/KDR/ETS1/AMOTL1/NRP1/AKT3/ADAM17/FOXC2/PTGS2/SRPX2/NOS3/HDAC9/FGFBP1/ANGPT1/PRKD1/SIRT1/FGF2/PIK3C2A/VEGFA/PRKCA/PDGFB/RHOJ/TGFB1/NUS1/PLK2/ANGPT4/HIF1A
GO_POSITIVE_REGULATION_OF_CANONICAL_WNT_SIGNALING_PATHWAY	GO_POSITIVE_REGULATION_OF_CANONICAL_WNT_SIGNALING_PATHWAY	142	0.345151	1.5106	0.00261719	0.0198622	0.0149935	5563	tags=39%, list=28%, signal=28%	SFRP1/DKK2/LGR5/GPC5/SFRP2/FGF10/USP34/ROR2/RSPO1/COL1A1/ILK/LYPD6/EGFR/PSMC1/RECK/ASPM/DAAM2/LRRK2/CAV1/TNKS2/RSPO3/ZBED2/DDX3X/FZD9/UBR5/CSNK1G1/PTK7/YAP1/LRRK1/NFKB1/WNK1/AMER1/SEMA5A/TBL1X/RSPO2/SFRP4/LGR6/FGFR2/LGR4/TBL1XR1/SMURF2/CDH3/USP8/TNKS/EDA/WLS/SULF2/WNK2/DACT1/NLE1/NRARP/VPS35/SOX4/GPRC5B/PSMA8
GO_POSITIVE_REGULATION_OF_CELL_ACTIVATION	GO_POSITIVE_REGULATION_OF_CELL_ACTIVATION	312	0.360069	1.74038	3.39e-07	1.23e-05	9.29e-06	4712	tags=38%, list=24%, signal=30%	EPO/TNFSF11/CD209/IL2RA/CLEC4D/IL10/THBS1/PDCD1LG2/TGFBR2/IGF2/PAK3/FGF10/DPP4/EFNB3/TSLP/PTAFR/EFNB2/NLRP3/IL7R/PTPRC/GLI3/ATP11C/PRKCQ/TFRC/TLR4/RAG1/IL1RL1/CCR2/PIK3CA/CD80/IL6/SPTA1/EGR3/RIF1/RASGRP1/AXL/IL12A/LYN/SLC39A10/NCKAP1L/MPL/MSH2/FCRL3/PIK3R1/MMP8/TOX/VCAM1/CHRNB2/IL6ST/STXBP1/MEF2C/IL7/PDGFRB/CD86/SOCS5/PLEK/CRLF2/GLI2/LRRK2/SELP/CAV1/LBP/TNFSF4/RUNX1/TLR6/YES1/CD28/LILRA5/CD74/HLA…
GO_POSITIVE_REGULATION_OF_CELL_ADHESION	GO_POSITIVE_REGULATION_OF_CELL_ADHESION	388	0.437429	2.15473	1e-10	9.34e-09	7.05e-09	4487	tags=41%, list=23%, signal=32%	NDNF/EPO/MEGF10/HAS2/SFRP1/RNASE10/FERMT1/EGFL6/TNFSF11/CD209/IL2RA/FGB/ITGA4/ABI3BP/P2RY12/IL10/SFRP2/FN1/PDCD1LG2/KDR/TGFB2/ITGA2/TGFBR2/TEK/IGF2/ETS1/PAK3/TNFSF18/PODXL/DPP4/OLFM4/EFNB3/FMN1/CDH13/PTAFR/FLNA/NRP1/NID1/TGM2/UTRN/EFNB2/NLRP3/IL7R/SMOC2/VIT/COL8A1/PTPRC/GLI3/NEDD9/PRKCQ/TFRC/FGA/RAG1/ADAM9/ITGAV/FBLN2/CASS4/CCDC80/CCR2/FOXA2/AGR2/FOXC2/PIK3CA/CD80/CXCL12/KIF26B/IL6/FGG/SPTA1/EGR3…
GO_POSITIVE_REGULATION_OF_CELL_ADHESION_MEDIATED_BY_INTEGRIN	GO_POSITIVE_REGULATION_OF_CELL_ADHESION_MEDIATED_BY_INTEGRIN	20	0.580524	1.70007	0.00509906	0.0331631	0.025034	1577	tags=40%, list=8%, signal=37%	FERMT1/P2RY12/SFRP2/TGFB2/PODXL/ADAM9/FOXC2/NCKAP1L
GO_POSITIVE_REGULATION_OF_CELL_CELL_ADHESION	GO_POSITIVE_REGULATION_OF_CELL_CELL_ADHESION	251	0.404607	1.90209	2.4e-08	1.22e-06	9.23e-07	4487	tags=38%, list=23%, signal=30%	EPO/MEGF10/HAS2/RNASE10/TNFSF11/CD209/IL2RA/FGB/ITGA4/IL10/PDCD1LG2/TGFBR2/IGF2/ETS1/PAK3/PODXL/DPP4/EFNB3/PTAFR/EFNB2/NLRP3/IL7R/PTPRC/GLI3/PRKCQ/TFRC/FGA/RAG1/CCR2/FOXA2/PIK3CA/CD80/KIF26B/IL6/FGG/SPTA1/EGR3/RASGRP1/IL12A/LYN/CITED2/NCKAP1L/PIK3R1/ICAM1/VCAM1/IL6ST/IL7/CD86/SOCS5/ALOX15/GLI2/CAV1/TNFSF4/RUNX1/YES1/CD28/ADAM19/CD74/HLA-DPA1/ICOS/CLECL1/BTLA/MALT1/NR4A3/TNFSF13B/CCL19/KLRC4-KLRK1…
GO_POSITIVE_REGULATION_OF_CELL_JUNCTION_ASSEMBLY	GO_POSITIVE_REGULATION_OF_CELL_JUNCTION_ASSEMBLY	36	0.514423	1.73564	0.00249369	0.0191192	0.0144327	3646	tags=42%, list=18%, signal=34%	SFRP1/CLDN19/KDR/TEK/FMN1/NRP1/ROCK1/IQGAP1/MAP4K4/CAV1/COL16A1/VEGFA/PPM1F/CLDN1/HRG
GO_POSITIVE_REGULATION_OF_CELL_MATRIX_ADHESION	GO_POSITIVE_REGULATION_OF_CELL_MATRIX_ADHESION	51	0.492726	1.81514	0.000710317	0.00734762	0.00554654	3954	tags=43%, list=20%, signal=35%	SFRP1/FERMT1/KDR/TEK/FMN1/CDH13/NRP1/UTRN/ROCK1/IQGAP1/DISC1/ILK/MAP4K4/CDK6/COL16A1/PLEKHA2/VEGFA/CCL28/PPM1F/EMP2/HRG/CD36
GO_POSITIVE_REGULATION_OF_CELL_MIGRATION_INVOLVED_IN_SPROUTING_ANGIOGENESIS	GO_POSITIVE_REGULATION_OF_CELL_MIGRATION_INVOLVED_IN_SPROUTING_ANGIOGENESIS	20	0.650964	1.90635	0.000816912	0.00824762	0.00622593	4199	tags=65%, list=21%, signal=51%	KDR/NRP1/AKT3/FOXC2/PTGS2/SRPX2/HDAC9/FGFBP1/FGF2/PIK3C2A/VEGFA/RHOJ/PLK2
GO_POSITIVE_REGULATION_OF_CELL_MORPHOGENESIS_INVOLVED_IN_DIFFERENTIATION	GO_POSITIVE_REGULATION_OF_CELL_MORPHOGENESIS_INVOLVED_IN_DIFFERENTIATION	154	0.387338	1.71151	5.32e-05	0.000892007	0.000673355	2055	tags=27%, list=10%, signal=24%	HAS2/FGB/ROBO1/FN1/PAK3/OLFM4/EPHA4/PLXNA4/LRP1/FLNA/NRP1/CHODL/NEDD9/CDKL5/BDNF/NTRK2/IL1RAPL1/ISLR2/BMPR2/FGA/NIN/CASS4/PLXNC1/CXCL12/ZEB2/FGG/L1CAM/ROBO2/DISC1/KALRN/ILK/RELN/PREX1/ACTR2/NTRK3/PLXND1/MPL/MACF1/DOCK1/LPAR3/MYADM
GO_POSITIVE_REGULATION_OF_CELL_PROJECTION_ORGANIZATION	GO_POSITIVE_REGULATION_OF_CELL_PROJECTION_ORGANIZATION	366	0.328503	1.61483	4.46e-06	0.000111462	8.41e-05	3920	tags=31%, list=20%, signal=25%	CNTN1/NDNF/EPO/BMP5/TENM2/P2RY12/ROBO1/FN1/NAV3/EPHA3/HGF/ITGA2/ATP8A2/PAK3/ZNF804A/STMN2/EPHA4/PLXNA4/LRP1/VIL1/DPYSL3/ROR2/NRP1/CHODL/SYT4/DOCK11/NTRK1/CDKL5/BDNF/NTRK2/IL1RAPL1/S100A9/ISLR2/BMPR2/ROR1/NIN/PLXNC1/NLGN1/CXCL12/ZEB2/ADCYAP1/L1CAM/IQGAP1/ROBO2/DISC1/ANLN/KALRN/ILK/RELN/LYN/ACTR2/NTRK3/CCDC88A/PLXND1/NEGR1/DNM3/UNC13A/MACF1/WASF2/CCP110/DZIP1/REG1A/LPAR3/CNR1/CDC42EP4/APC/RAB8B/KID…
GO_POSITIVE_REGULATION_OF_CELL_SUBSTRATE_ADHESION	GO_POSITIVE_REGULATION_OF_CELL_SUBSTRATE_ADHESION	113	0.542131	2.30072	2.17e-10	1.93e-08	1.46e-08	3270	tags=42%, list=17%, signal=36%	NDNF/HAS2/SFRP1/FERMT1/EGFL6/FGB/ABI3BP/FN1/KDR/TEK/OLFM4/FMN1/CDH13/FLNA/NRP1/NID1/UTRN/SMOC2/VIT/COL8A1/NEDD9/FGA/FBLN2/CASS4/CCDC80/AGR2/FGG/ROCK1/IQGAP1/DISC1/ILK/PREX1/EMILIN1/ECM2/MAP4K4/ITGA5/CDK6/DOCK1/MYADM/ALOX15/COL16A1/PLEKHA2/JAK2/VEGFA/CCL28/EGFLAM/ITGA6/PPM1F
GO_POSITIVE_REGULATION_OF_CELL_SUBSTRATE_JUNCTION_ORGANIZATION	GO_POSITIVE_REGULATION_OF_CELL_SUBSTRATE_JUNCTION_ORGANIZATION	26	0.58183	1.80093	0.00202846	0.0163991	0.0123793	3646	tags=46%, list=18%, signal=38%	SFRP1/KDR/TEK/FMN1/NRP1/ROCK1/IQGAP1/MAP4K4/COL16A1/VEGFA/PPM1F/HRG
GO_POSITIVE_REGULATION_OF_CELLULAR_COMPONENT_BIOGENESIS	GO_POSITIVE_REGULATION_OF_CELLULAR_COMPONENT_BIOGENESIS	491	0.295572	1.49324	1.5e-05	0.0003086	0.000232955	5267	tags=39%, list=27%, signal=29%	SFRP1/LINGO2/CLDN19/SLITRK5/MAGEL2/TENM2/P2RY12/NAV3/KDR/IL1RAP/TEK/PROX1/FLRT2/FMN1/SLITRK6/CCL24/VIL1/EDN1/DPYSL3/FLNA/CCL11/EPHB2/NRP1/DOCK11/NTRK1/LRRN3/BDNF/NTRK2/IL1RAPL1/THBS2/TLR4/NIN/CNOT1/CCL26/AIM2/NLGN1/SWAP70/SYNPO2/ROCK1/IQGAP1/EPHB1/FLRT3/ANLN/LRRTM3/SYNDIG1/ACTR2/EMILIN1/SRPX2/NTRK3/CCDC88A/NCKAP1L/LCP1/ROCK2/DNM3/MAP4K4/LRRTM2/MSN/ASAP1/ICAM1/WASF2/CCP110/CDH5/CDKN1B/CAND1/LDB2/H…
GO_POSITIVE_REGULATION_OF_CHEMOKINE_PRODUCTION	GO_POSITIVE_REGULATION_OF_CHEMOKINE_PRODUCTION	55	0.479933	1.7876	0.000855278	0.00855432	0.00645745	4712	tags=51%, list=24%, signal=39%	TLR7/TSLP/POSTN/LRP1/CSF1R/TLR4/ADAM17/IL1RL1/IL6/ADCYAP1/TLR3/EGR1/ADIPOQ/APP/EIF2AK2/IL7/LBP/CD74/DDX3X/ADORA2B/CLEC7A/IL6R/IL33/AIF1/TRIM32/HIF1A/TIRAP/SYK
GO_POSITIVE_REGULATION_OF_CHEMOTAXIS	GO_POSITIVE_REGULATION_OF_CHEMOTAXIS	132	0.459012	1.98588	5.94e-07	1.99e-05	1.5e-05	3967	tags=44%, list=20%, signal=35%	FPR2/P2RY12/THBS1/CCR4/KDR/CASR/ITGA2/FGF10/F3/CDH13/PDGFD/EDN1/CCR6/NRP1/S1PR1/SMOC2/CMKLR1/BMPR2/ADAM17/SERPINE1/CCR2/CCL26/EDN3/C3AR1/CCR1/SWAP70/CXCL12/CCL7/IL6/IL12A/ANO6/CXCR2/NTRK3/NCKAP1L/SCG2/SUCNR1/DYSF/PDGFRB/LBP/PRKD1/LPAR1/FGF2/CD74/ADAM10/MAPK14/CCL19/VEGFA/CXCL8/CXCL10/TIAM1/PPM1F/IL6R/WNK1/PDGFB/SEMA5A/AIF1/CAMK1D/TGFB1
GO_POSITIVE_REGULATION_OF_CYTOKINE_BIOSYNTHETIC_PROCESS	GO_POSITIVE_REGULATION_OF_CYTOKINE_BIOSYNTHETIC_PROCESS	67	0.493156	1.91111	9.18e-05	0.00141738	0.00106994	3474	tags=43%, list=18%, signal=36%	TLR8/CYBB/TLR7/THBS1/AKAP12/PTAFR/PTPRC/PRKCQ/TLR4/TLR1/CCR2/CD80/IL6/TLR3/EGR1/EREG/APP/CD86/LBP/TLR6/CD28/CD74/JAK2/IRF4/TNFRSF8/STAT3/CLEC7A/CD4/ELANE
GO_POSITIVE_REGULATION_OF_CYTOKINE_PRODUCTION	GO_POSITIVE_REGULATION_OF_CYTOKINE_PRODUCTION	448	0.333125	1.6706	1.4e-07	5.69e-06	4.3e-06	5212	tags=40%, list=26%, signal=30%	CLEC6A/TLR8/FERMT1/LUM/CYBB/SERPINB7/IL10/TLR7/PLCB1/THBS1/HEG1/HGF/HTR2B/IL1RAP/SULF1/DDX60/CYP1B1/TSLP/POSTN/AKAP12/PRKDC/LRP1/PTAFR/NLRP3/RSAD2/STAT1/PTPRC/C3/F2R/DDX21/PDE4B/CSF1R/PRKCQ/CD34/TLR4/TLR1/CTNNB1/ADAM17/IL1RL1/PTGER4/SERPINE1/CCR2/SORL1/AIM2/SCIMP/C3AR1/CD80/IRF8/IL6/ADCYAP1/BIRC3/CADM1/RASGRP1/IL12A/B2M/PANX1/PTGS2/TLR3/EGR1/HPSE/MNDA/EREG/ADIPOQ/BRCA1/APPL1/ROCK2/PIK3R1/MMP8/APP…
GO_POSITIVE_REGULATION_OF_CYTOKINE_SECRETION	GO_POSITIVE_REGULATION_OF_CYTOKINE_SECRETION	136	0.388028	1.68869	0.000189506	0.00258991	0.00195507	5007	tags=42%, list=25%, signal=31%	CLEC6A/TLR8/FERMT1/IL10/HTR2B/IL1RAP/TSLP/POSTN/AKAP12/LRP1/NLRP3/F2R/CSF1R/CD34/TLR4/TLR1/IL1RL1/PTGER4/SORL1/AIM2/CADM1/RASGRP1/PANX1/MMP8/DDX58/DHX9/CRTAM/AGTR2/C1QTNF3/IFIH1/FZD5/CRLF2/LRRK2/MMP12/SPTBN1/LILRA5/MAPK14/CCL19/IL26/TRIM6/PTPN22/IL33/DHX36/VTCN1/AIF1/FCN1/GAPDH/CLEC4E/HK1/CD14/NOD2/LILRA2/SYK/LGALS9B/F2RL1/RGCC/IFNG
GO_POSITIVE_REGULATION_OF_CYTOSOLIC_CALCIUM_ION_CONCENTRATION_INVOLVED_IN_PHOSPHOLIPASE_C_ACTIVATING_G_PROTEIN_COUPLED_SIGNALING_PATHWAY	GO_POSITIVE_REGULATION_OF_CYTOSOLIC_CALCIUM_ION_CONCENTRATION_INVOLVED_IN_PHOSPHOLIPASE_C_ACTIVATING_G_PROTEIN_COUPLED_SIGNALING_PATHWAY	38	0.551465	1.88731	0.000490122	0.00558573	0.00421654	3322	tags=50%, list=17%, signal=42%	DRD1/LPAR4/GPR20/P2RY10/EDN1/TGM2/S1PR1/F2RL3/F2R/GPR174/P2RY8/C3AR1/AGTR1/LPAR3/GPR55/LPAR1/F2RL2/OPRL1/GPR65
GO_POSITIVE_REGULATION_OF_DEFENSE_RESPONSE	GO_POSITIVE_REGULATION_OF_DEFENSE_RESPONSE	478	0.302626	1.5235	5.59e-06	0.000137157	0.000103537	4562	tags=34%, list=23%, signal=27%	CLEC6A/FPR2/TLR8/PIK3CG/TNFSF11/CD209/FGB/GJA1/CLEC4D/TLR7/ITGA2/ETS1/PAK3/TICAM2/DDX60/TSLP/MUC15/CCL24/PRKDC/OSMR/TGM2/CDK19/TNFRSF11A/NPY5R/RSAD2/C3/KLK7/DMBT1/CLEC4C/RAET1E/MFHAS1/S100A9/FGA/TLR4/TLR1/LDLR/IL1RL1/PTGER4/SERPINE1/CCR2/AIM2/SCIMP/PJA2/IL6/FGG/IRAK3/BIRC3/CADM1/RASGRP1/NLRC4/IL12A/PTGS2/TLR3/LYN/AGTR1/MNDA/EREG/EGFR/APPL1/PSMC1/MAP2K6/TRIL/FCRL3/MED1/MMP8/NRAS/WDFY1/DDX58/TLR5/D…
GO_POSITIVE_REGULATION_OF_DEPHOSPHORYLATION	GO_POSITIVE_REGULATION_OF_DEPHOSPHORYLATION	57	0.405652	1.52693	0.0088	0.0493917	0.0372846	5470	tags=49%, list=28%, signal=36%	ITGA2/PPP1R16B/PTPRC/DLC1/SLC39A10/ITGA1/FCRL3/CDH5/CD300A/AGTR2/CHP2/MEF2C/PDGFRB/PLEK/JAK2/HSP90AB1/GPLD1/CDCA2/PPP1R15B/PINK1/TGFB1/BMP2/PPP1R12A/IFNG/MTMR9/CALM1/CD33/ADORA1
GO_POSITIVE_REGULATION_OF_DEVELOPMENTAL_GROWTH	GO_POSITIVE_REGULATION_OF_DEVELOPMENTAL_GROWTH	170	0.357278	1.59679	0.000454451	0.00522347	0.00394308	3024	tags=31%, list=15%, signal=26%	GPR21/FN1/PLCB1/TGFBR2/WT1/IGF2/ATP8A2/DIO3/PROX1/PRKDC/LRP1/VIL1/EDN1/NRP1/SYT4/ZFPM2/CDKL5/BDNF/PLS1/ISLR2/BMPR2/AGR2/CXCL12/L1CAM/DISC1/ILK/NTRK3/UNC13A/MTM1/MACF1/CREB1/REG1A/LPAR3/MEF2C/IL7/TBX20/SYT1/GHR/FGF2/TBX5/SLC6A3/MAPK14/SEMA7A/GATA6/TGFBR3/CYFIP1/NOTCH1/RASAL1/BCL2/VEGFA/MYOD1/YAP1
GO_POSITIVE_REGULATION_OF_DNA_BINDING_TRANSCRIPTION_FACTOR_ACTIVITY	GO_POSITIVE_REGULATION_OF_DNA_BINDING_TRANSCRIPTION_FACTOR_ACTIVITY	255	0.306651	1.44124	0.00103056	0.00974608	0.00735709	4959	tags=36%, list=25%, signal=27%	TNFSF11/BEX1/IL10/IL1RAP/CYTL1/TNFSF18/GREM1/NDP/EDN1/TNFRSF11A/NLRP3/NTRK1/CX3CR1/DDR2/PRKCQ/S100A9/TRIM34/ROR1/TLR4/CTNNB1/AIM2/PRKCB/MID2/IL6/IRAK3/MTDH/NLRC4/ERC1/ARID5B/RELN/TLR3/MBTPS2/ADCY1/ICAM1/APP/DDX58/DHX9/PRKCH/LRP6/EIF2AK2/MYOCD/FZD1/RPS6KA5/CAV1/PRKD1/TLR6/IRAK2/FER/LPAR5/ADCY8/JAK2/NEUROG3/MALT1/MTPN/VEGFA/STAT3/TAB2/NFKB1/TRIM22/AR/S100A12/PINK1/ITGB2/NKX2-2/NODAL/EP300/CLOCK/FZD…
GO_POSITIVE_REGULATION_OF_ENDOTHELIAL_CELL_DIFFERENTIATION	GO_POSITIVE_REGULATION_OF_ENDOTHELIAL_CELL_DIFFERENTIATION	17	0.617386	1.73007	0.0051999	0.0334905	0.0252812	2995	tags=47%, list=15%, signal=40%	CTNNB1/CDH5/VEZF1/TMEM100/BMP4/BMP6/NOTCH1/ACVRL1
GO_POSITIVE_REGULATION_OF_ENDOTHELIAL_CELL_MIGRATION	GO_POSITIVE_REGULATION_OF_ENDOTHELIAL_CELL_MIGRATION	92	0.497955	2.03492	3.48e-06	9.13e-05	6.89e-05	4453	tags=48%, list=23%, signal=37%	ITGB3/THBS1/KDR/TEK/ETS1/SPARC/PROX1/EDN1/AMOTL1/NRP1/NRP2/SMOC2/AKT3/BMPR2/ADAM17/FOXC2/PTGS2/SRPX2/NOS3/ROCK2/RHOB/HDAC9/BMP4/FGFBP1/ANGPT1/PRKD1/SIRT1/FGF2/SASH1/PIK3C2A/VEGFA/GPLD1/PRKCA/FGF1/PDGFB/SEMA5A/FLT4/RHOJ/TGFB1/NUS1/SCARB1/PLK2/ANGPT4/HIF1A
GO_POSITIVE_REGULATION_OF_ENDOTHELIAL_CELL_PROLIFERATION	GO_POSITIVE_REGULATION_OF_ENDOTHELIAL_CELL_PROLIFERATION	91	0.554184	2.26155	8.69e-09	4.91e-07	3.71e-07	3721	tags=47%, list=19%, signal=39%	ITGA4/APLNR/ITGB3/IL10/KDR/HTR2B/TEK/PPP1R16B/PROX1/F3/CDH13/CCL24/CCL11/NRP1/NRP2/AKT3/BMPR2/ADAM17/CCL26/CXCL12/EGR3/AGTR1/APELA/SCG2/NRAS/DYSF/BMP4/FGFBP1/PRKD1/SIRT1/FGF2/BMP6/VEGFA/ACVRL1/STAT3/VASH2/PRKCA/APLN/NF1/PDGFB/SEMA5A/CCR3/FLT4
GO_POSITIVE_REGULATION_OF_EPITHELIAL_CELL_MIGRATION	GO_POSITIVE_REGULATION_OF_EPITHELIAL_CELL_MIGRATION	135	0.478115	2.07845	4.64e-08	2.16e-06	1.63e-06	4199	tags=44%, list=21%, signal=35%	HAS2/ITGB3/THBS1/KDR/TGFB2/ITGA2/TGFBR2/TEK/ETS1/SPARC/PROX1/FGF10/VIL1/EDN1/CCR6/AMOTL1/NRP1/FGF7/NRP2/SMOC2/AKT3/BMPR2/ADAM9/ADAM17/FOXC2/PTGS2/SRPX2/NOS3/ROCK2/RHOB/MAP4K4/HDAC9/DOCK1/BMP4/FGFBP1/ANGPT1/PRKD1/SIRT1/FGF2/HBEGF/SASH1/TAC1/PIK3C2A/VEGFA/ENPP2/GPLD1/PRKCA/PPM1F/SOX9/FGF1/PDGFB/SEMA5A/FLT4/RHOJ/ARF6/TGFB1/NUS1/SCARB1/MMP9/PLK2
GO_POSITIVE_REGULATION_OF_EPITHELIAL_CELL_PROLIFERATION	GO_POSITIVE_REGULATION_OF_EPITHELIAL_CELL_PROLIFERATION	184	0.480774	2.17629	1e-10	9.34e-09	7.05e-09	3757	tags=43%, list=19%, signal=35%	BMP5/HAS2/SFRP1/ITGA4/APLNR/ITGB3/IL10/NOTCH2/NOG/KDR/TGFA/HTR2B/TEK/PPP1R16B/PTPRN/PROX1/FGF10/F3/CDH13/CCL24/CCL11/NRP1/FGF7/CYP7B1/NRP2/AKT3/BMPR2/TLR4/CTNNB1/LAMC1/ADAM17/CCL26/SOX11/CXCL12/EGR3/EYA1/AGTR1/EGFR/CCND1/APELA/SCG2/MED1/NRAS/KDM5B/DYSF/REG1A/BMP4/FGFBP1/MYC/MMP12/PRKD1/C5AR2/AREG/SIRT1/FGF2/ATP7A/TP63/SCN5A/BMP6/NOTCH1/NR4A3/VEGFA/ACVRL1/TNFAIP3/STAT3/VASH2/PRKCA/AR/SOX9/APLN/HTR…
GO_POSITIVE_REGULATION_OF_EPITHELIAL_TO_MESENCHYMAL_TRANSITION	GO_POSITIVE_REGULATION_OF_EPITHELIAL_TO_MESENCHYMAL_TRANSITION	47	0.539989	1.94779	8.03e-05	0.00126818	0.000957316	5440	tags=57%, list=28%, signal=42%	TGFB2/TGFBR2/LOXL2/CTNNB1/WWTR1/BCL9L/IL6/COL1A1/JAG1/BMP4/OLFM1/NOTCH1/FOXC1/TIAM1/SNAI1/PDPN/ACVR1/TGFB3/TGFB1/HDAC2/BMP2/ENG/SMAD4/TGFBR1/RGCC/LEF1/ALX1
GO_POSITIVE_REGULATION_OF_ERK1_AND_ERK2_CASCADE	GO_POSITIVE_REGULATION_OF_ERK1_AND_ERK2_CASCADE	192	0.408347	1.86304	4.96e-07	1.71e-05	1.29e-05	4174	tags=41%, list=21%, signal=33%	EPO/FPR2/CALCR/PDGFRA/TNFSF11/FGB/CCL13/NOTCH2/KDR/CASR/HTR2B/TEK/FGF10/CCL24/PDGFD/AKAP12/LRP1/CCL11/NRP1/HTR2A/TNFRSF11A/NPY5R/PTPRC/F2R/NTRK1/CSF1R/MFHAS1/FGA/ADRA1A/P2RY1/TLR4/CCL26/SCIMP/CCR1/FSHR/CCL7/FGG/ADCYAP1/FFAR4/RASGRP1/P2RY6/EGFR/APELA/PDGFC/ICAM1/APP/BMPER/GPR55/PDGFRB/BMP4/ALOX15/ANGPT1/MARCO/ARRB1/C5AR2/FGF2/CD74/DSTYK/SEMA7A/NOTCH1/SPRY2/CCL19/CHRNA7/IL26/CCL20/PRKCA/CD4/PTPN22/…
GO_POSITIVE_REGULATION_OF_ESTABLISHMENT_OF_PROTEIN_LOCALIZATION	GO_POSITIVE_REGULATION_OF_ESTABLISHMENT_OF_PROTEIN_LOCALIZATION	447	0.255548	1.27939	0.00672946	0.0409122	0.0308837	4788	tags=32%, list=24%, signal=24%	CLEC6A/TLR8/FERMT1/FGB/GJA1/IL10/CASR/TGFB2/HTR2B/IL1RAP/TSLP/POSTN/AKAP12/LRP1/FLNA/NLRP3/F2R/GLI3/CSF1R/FGA/CD34/TLR4/ADAM9/KIF20B/TLR1/IL1RL1/PTGER4/SORL1/AIM2/IL6/FGG/CADM1/RASGRP1/SLC30A8/UBL4B/PANX1/PTGS2/EGFR/ECT2/RHOU/PIK3R1/MMP8/DDX58/DHX9/CRTAM/KCNB1/AGTR2/CHP2/C1QTNF3/IFIH1/YWHAQ/CORO2B/FZD5/DOC2B/CEMIP/CRLF2/FRMD4A/IPO5/LRRK2/MMP12/SPTBN1/TNFSF4/SEC24A/PRR5L/ARRB1/LILRA5/TP63/BMP6/HUW…
GO_POSITIVE_REGULATION_OF_EXTRACELLULAR_MATRIX_ORGANIZATION	GO_POSITIVE_REGULATION_OF_EXTRACELLULAR_MATRIX_ORGANIZATION	19	0.607796	1.77495	0.00704887	0.0422053	0.0318598	5124	tags=63%, list=26%, signal=47%	DDR2/IL6/EMILIN1/RB1/FSCN1/SOX9/PDPN/TGFB1/PHLDB2/RGCC/CLASP1/CLASP2
GO_POSITIVE_REGULATION_OF_EXTRINSIC_APOPTOTIC_SIGNALING_PATHWAY_VIA_DEATH_DOMAIN_RECEPTORS	GO_POSITIVE_REGULATION_OF_EXTRINSIC_APOPTOTIC_SIGNALING_PATHWAY_VIA_DEATH_DOMAIN_RECEPTORS	14	0.672328	1.78609	0.00338186	0.0243465	0.0183786	281	tags=21%, list=1%, signal=21%	TIMP3/SFRP1/THBS1
GO_POSITIVE_REGULATION_OF_FIBROBLAST_MIGRATION	GO_POSITIVE_REGULATION_OF_FIBROBLAST_MIGRATION	12	0.680261	1.72051	0.00841134	0.0477281	0.0360288	1710	tags=42%, list=9%, signal=38%	THBS1/PAK3/AKAP12/DDR2/SLC8A1
GO_POSITIVE_REGULATION_OF_GLOMERULUS_DEVELOPMENT	GO_POSITIVE_REGULATION_OF_GLOMERULUS_DEVELOPMENT	11	0.734145	1.79801	0.00357779	0.0253767	0.0191562	3736	tags=82%, list=19%, signal=66%	SERPINB7/NOG/PDGFD/EGR1/ADIPOQ/AGTR2/IL6R/PDGFB/RET
GO_POSITIVE_REGULATION_OF_GROWTH	GO_POSITIVE_REGULATION_OF_GROWTH	250	0.300127	1.41418	0.00307111	0.0225931	0.017055	3756	tags=30%, list=19%, signal=24%	SFRP1/GPR21/SFRP2/FN1/PLCB1/TGFB2/TGFBR2/WT1/IGF2/ATP8A2/DIO3/PROX1/PRKDC/LRP1/VIL1/EDN1/NRP1/SYT4/ZFPM2/CDKL5/BDNF/S100A9/PLS1/ISLR2/BMPR2/ADAM17/AGR2/CXCL12/L1CAM/DISC1/ILK/NTRK3/EGFR/UNC13A/MTM1/MACF1/CREB1/REG1A/LPAR3/MEF2C/IL7/TBX20/IGFBP1/SYT1/GHR/FGF2/TBX5/HBEGF/ADAM10/SLC6A3/DDX3X/RPS6KA3/MAPK14/SEMA7A/GATA6/TGFBR3/CYFIP1/NOTCH1/MTPN/RASAL1/BCL2/VEGFA/MYOD1/YAP1/RFTN1/PPM1F/EIF4G2/SH3PXD2…
GO_POSITIVE_REGULATION_OF_GTPASE_ACTIVITY	GO_POSITIVE_REGULATION_OF_GTPASE_ACTIVITY	386	0.288197	1.41945	0.000344854	0.00416301	0.00314256	4552	tags=33%, list=23%, signal=26%	SFRP1/ARHGAP20/CCL13/ITGB1/PLCB1/HTR2B/CCL24/RGS5/DOCK9/CCL11/NRP1/S1PR1/CHML/ASAP2/DOCK11/F2R/NTRK1/DOCK2/ARHGAP42/NEDD9/CDKL5/RGS18/DOCK7/DEPDC1/ARHGAP29/SIPA1L2/CCL26/CCL7/ADCYAP1/ARHGAP31/RASGRP1/PREX2/IQGAP1/SEC23A/OPHN1/KALRN/DLC1/TBC1D8B/PREX1/NTRK3/RASA3/NCKAP1L/CHM/ECT2/STARD13/MAP4K4/ASAP1/ARHGAP23/ICAM1/SNX18/RANBP2/RIN2/DOCK1/RAB11FIP2/ACAP2/STARD8/RASA1/DOCK4/RASAL2/RASA4B/LRRK2/ERRF…
GO_POSITIVE_REGULATION_OF_HEMOPOIESIS	GO_POSITIVE_REGULATION_OF_HEMOPOIESIS	183	0.355887	1.60954	0.000278955	0.00352574	0.0026615	5520	tags=44%, list=28%, signal=32%	TNFSF11/IL2RA/TRIM58/NOTCH2/TGFBR2/ETS1/ROR2/NLRP3/STAT1/IL7R/PTPRC/GLI3/ATP11C/KLF10/RAG1/INHBA/CD80/CCR1/EGR3/RASGRP1/AXL/IL12A/JAG1/NCKAP1L/MPL/MED1/TOX/CREB1/NUDT21/IL7/CD86/SOCS5/GLI2/TNFSF4/RUNX1/CD74/POU4F1/RB1/KITLG/ATXN1L/MAPK14/FOXO3/MALT1/GATA1/CCL19/STAT3/FOXC1/PRKCA/CD4/SLC9B2/DHX36/ZFP36L1/TGFB1/LIF/ARNT/ITPKB/LILRB4/TRAF6/RHOH/HIF1A/ACVR2A/EVI2B/BTK/RHOA/HCLS1/SYK/TAL1/CSF3/PPP2R3C…
GO_POSITIVE_REGULATION_OF_I_KAPPAB_KINASE_NF_KAPPAB_SIGNALING	GO_POSITIVE_REGULATION_OF_I_KAPPAB_KINASE_NF_KAPPAB_SIGNALING	181	0.403099	1.81402	3.9e-06	0.000100394	7.58e-05	5300	tags=39%, list=27%, signal=29%	EDAR/CLEC6A/TNFSF11/GJA1/HTR2B/TNFRSF19/TICAM2/FLNA/REL/TGM2/NEK6/F2R/CX3CR1/DDX21/TNFSF10/ROR1/TLR4/CTNNB1/PRKCB/MID2/BIRC3/MTDH/TLR3/ADIPOQ/S100B/ECT2/APOL3/SECTM1/PRKD1/TLR6/LPAR1/AKAP13/AJUBA/CD74/MALT1/CCL19/TAB2/TRIM22/TIFA/CD4/S100A12/PELI1/BIRC2/PINK1/ATP2C1/DHX36/FYN/CD36/CANT1/LURAP1L/TRIM32/BCL10/PLK2/TRAF6/NOD2/EDA/TIRAP/RHOA/IL1RN/MYD88/BST2/F2RL1/IFIT5/WLS/PELI2/MIER1/CCL21/CASP1/TR…
GO_POSITIVE_REGULATION_OF_IMMUNE_EFFECTOR_PROCESS	GO_POSITIVE_REGULATION_OF_IMMUNE_EFFECTOR_PROCESS	202	0.309591	1.4166	0.00505435	0.0330277	0.0249318	5553	tags=43%, list=28%, signal=31%	CD1B/IL13RA2/DDX60/PTAFR/NLRP3/RSAD2/CD1E/PTPRC/C3/KLK7/DDX21/RAET1E/TFRC/TLR4/CD84/ENPP3/CCR2/SCIMP/CD80/IL6/RIF1/CADM1/RASGRP1/IL12A/B2M/LYN/CD1A/MSH2/DDX58/CRTAM/CD300A/STXBP1/CD86/FZD5/SOCS5/CD1C/LBP/TNFSF4/CD28/IL1R1/CD74/FER/ADORA2B/MAPK14/SEMA7A/MALT1/NR4A3/CCL19/KLRC4-KLRK1/MYO18A/TRIM6/ITGB2/CD226/ITGAM/IL33/DHX36/CD36/TGFB1/HLA-DMB/TNFSF13/RAET1G/KLK5/BCL10/APPL2/HK1/TRAF6/USP17L2/NOD2/…
GO_POSITIVE_REGULATION_OF_INFLAMMATORY_RESPONSE	GO_POSITIVE_REGULATION_OF_INFLAMMATORY_RESPONSE	133	0.408326	1.77372	4.28e-05	0.000735777	0.000555421	2694	tags=32%, list=14%, signal=28%	PIK3CG/TNFSF11/TLR7/ITGA2/ETS1/TSLP/CCL24/OSMR/TGM2/CDK19/TNFRSF11A/NPY5R/C3/S100A9/TLR4/LDLR/IL1RL1/PTGER4/SERPINE1/CCR2/IL6/PTGS2/TLR3/AGTR1/EGFR/APPL1/MMP8/DHX9/SUCNR1/IL6ST/GBP5/CNR1/LRRK2/LBP/TNFSF4/TLR10/TLR6/CD28/LILRA5/PDE2A/ADORA2B/JAK2/TAC1
GO_POSITIVE_REGULATION_OF_INTERFERON_ALPHA_PRODUCTION	GO_POSITIVE_REGULATION_OF_INTERFERON_ALPHA_PRODUCTION	22	0.563578	1.69817	0.00762711	0.0444023	0.0335182	2235	tags=41%, list=11%, signal=36%	TLR8/TLR7/STAT1/TLR4/TLR3/DDX58/DHX9/IFIH1/MMP12
GO_POSITIVE_REGULATION_OF_INTERLEUKIN_2_BIOSYNTHETIC_PROCESS	GO_POSITIVE_REGULATION_OF_INTERLEUKIN_2_BIOSYNTHETIC_PROCESS	14	0.66744	1.7731	0.00378438	0.0263691	0.0199054	3370	tags=57%, list=17%, signal=47%	PTPRC/PRKCQ/CD80/CD86/CD28/IRF4/CLEC7A/CD4
GO_POSITIVE_REGULATION_OF_INTERLEUKIN_2_PRODUCTION	GO_POSITIVE_REGULATION_OF_INTERLEUKIN_2_PRODUCTION	31	0.575104	1.87763	0.000545296	0.00600332	0.00453177	4402	tags=48%, list=22%, signal=38%	PTPRC/PDE4B/PRKCQ/CCR2/CD80/CD86/SPTBN1/RUNX1/CD28/IRF4/MALT1/CLEC7A/CD4/VTCN1/TRAF6
GO_POSITIVE_REGULATION_OF_INTERLEUKIN_6_PRODUCTION	GO_POSITIVE_REGULATION_OF_INTERLEUKIN_6_PRODUCTION	92	0.440249	1.7991	0.00018653	0.00256488	0.00193617	4846	tags=46%, list=25%, signal=35%	TLR8/TLR7/IL1RAP/TSLP/PTAFR/F2R/TLR4/TLR1/SCIMP/IL6/ADCYAP1/TLR3/EREG/MMP8/APP/DDX58/DHX9/IFIH1/LBP/TNFSF4/TLR6/LILRA5/CD74/ADORA2B/STAT3/CLEC7A/IL6R/IL33/AIF1/PTPN11/CD36/ZBTB20/TRAF6/NOD2/TIRAP/ARHGEF2/IL1RN/MYD88/LILRA2/SYK/LGALS9B/F2RL1
GO_POSITIVE_REGULATION_OF_KERATINOCYTE_PROLIFERATION	GO_POSITIVE_REGULATION_OF_KERATINOCYTE_PROLIFERATION	13	0.699441	1.80896	0.00176589	0.0146954	0.0110932	2439	tags=54%, list=12%, signal=47%	HAS2/NOTCH2/FGF10/FGF7/TLR4/AREG/TP63
GO_POSITIVE_REGULATION_OF_KIDNEY_DEVELOPMENT	GO_POSITIVE_REGULATION_OF_KIDNEY_DEVELOPMENT	40	0.472112	1.63015	0.00519446	0.0334876	0.025279	4835	tags=55%, list=25%, signal=42%	SERPINB7/NOG/WT1/GREM1/PDGFD/PROM1/EGR1/ADIPOQ/AGTR2/PDGFRB/BMP4/MYC/GDNF/VEGFA/IL6R/SOX9/PDGFB/RET/LGR4/LIF/BASP1/LHX1
GO_POSITIVE_REGULATION_OF_LEUKOCYTE_ADHESION_TO_VASCULAR_ENDOTHELIAL_CELL	GO_POSITIVE_REGULATION_OF_LEUKOCYTE_ADHESION_TO_VASCULAR_ENDOTHELIAL_CELL	14	0.719361	1.91103	0.000574713	0.00619622	0.00467738	4602	tags=71%, list=23%, signal=55%	ITGA4/ETS1/PTAFR/CCR2/ICAM1/ELANE/ITGB2/NFAT5/TRAF6/RHOA
GO_POSITIVE_REGULATION_OF_LEUKOCYTE_CELL_CELL_ADHESION	GO_POSITIVE_REGULATION_OF_LEUKOCYTE_CELL_CELL_ADHESION	213	0.377728	1.7465	1.06e-05	0.000231245	0.000174561	4487	tags=37%, list=23%, signal=29%	EPO/HAS2/TNFSF11/CD209/IL2RA/ITGA4/PDCD1LG2/TGFBR2/IGF2/ETS1/PAK3/DPP4/EFNB3/PTAFR/EFNB2/NLRP3/IL7R/PTPRC/GLI3/PRKCQ/TFRC/RAG1/CCR2/PIK3CA/CD80/IL6/SPTA1/EGR3/RASGRP1/IL12A/LYN/NCKAP1L/PIK3R1/ICAM1/VCAM1/IL6ST/IL7/CD86/SOCS5/GLI2/CAV1/TNFSF4/RUNX1/YES1/CD28/CD74/HLA-DPA1/ICOS/CLECL1/BTLA/MALT1/NR4A3/TNFSF13B/CCL19/KLRC4-KLRK1/SIRPB1/IGFBP2/CD4/ELANE/ITGB2/PAK2/NFAT5/VTCN1/AIF1/PTPN11/FYN/NCK1/GRA…
GO_POSITIVE_REGULATION_OF_LEUKOCYTE_CHEMOTAXIS	GO_POSITIVE_REGULATION_OF_LEUKOCYTE_CHEMOTAXIS	84	0.411929	1.66798	0.00116594	0.0107689	0.00812921	3416	tags=36%, list=17%, signal=30%	FPR2/THBS1/EDN1/CCR6/CMKLR1/ADAM17/SERPINE1/CCR2/EDN3/C3AR1/CCR1/SWAP70/CXCL12/CCL7/IL6/IL12A/ANO6/CXCR2/NCKAP1L/DYSF/LBP/CD74/ADAM10/MAPK14/CCL19/VEGFA/CXCL8/CXCL10/IL6R/WNK1
GO_POSITIVE_REGULATION_OF_LEUKOCYTE_DIFFERENTIATION	GO_POSITIVE_REGULATION_OF_LEUKOCYTE_DIFFERENTIATION	146	0.321421	1.41687	0.00850466	0.0481358	0.0363366	5520	tags=40%, list=28%, signal=29%	TNFSF11/IL2RA/NOTCH2/TGFBR2/ROR2/NLRP3/IL7R/PTPRC/GLI3/ATP11C/KLF10/RAG1/CD80/CCR1/EGR3/RASGRP1/AXL/IL12A/NCKAP1L/TOX/CREB1/IL7/CD86/SOCS5/GLI2/TNFSF4/RUNX1/CD74/POU4F1/RB1/KITLG/MALT1/CCL19/PRKCA/CD4/SLC9B2/ZFP36L1/TGFB1/LIF/ITPKB/LILRB4/TRAF6/RHOH/EVI2B/BTK/RHOA/HCLS1/SYK/PPP2R3C/IFNG/LEF1/CYLD/IL23R/TMEM64/PNP/CD46/ZBTB16/FES/AP3B1
GO_POSITIVE_REGULATION_OF_LEUKOCYTE_MIGRATION	GO_POSITIVE_REGULATION_OF_LEUKOCYTE_MIGRATION	126	0.412774	1.78403	7.89e-05	0.00125026	0.000943791	3474	tags=37%, list=18%, signal=31%	FPR2/ITGA4/P2RY12/THBS1/ITGA2/TNFSF18/CCL24/PDGFD/EDN1/PTAFR/CCR6/CX3CR1/CMKLR1/ADAM17/SERPINE1/CCR2/EDN3/C3AR1/CCR1/SWAP70/CXCL12/CCL7/IL6/IL12A/ANO6/CXCR2/NCKAP1L/JAM2/ICAM1/APP/DYSF/SELP/LBP/IL1R1/CD74/ADAM10/KITLG/MAPK14/PLVAP/CCL19/VEGFA/CXCL8/CXCL10/CCL20/IL6R/WNK1/ELANE
GO_POSITIVE_REGULATION_OF_LEUKOCYTE_PROLIFERATION	GO_POSITIVE_REGULATION_OF_LEUKOCYTE_PROLIFERATION	135	0.376792	1.63798	0.00073047	0.00751022	0.00566929	4030	tags=36%, list=20%, signal=28%	EPO/CD209/IL2RA/PDCD1LG2/TGFBR2/IGF2/FGF10/IL5RA/PTPRC/PRKCQ/TFRC/TLR4/CCR2/CD80/IL6/SPTA1/IL12A/LYN/SLC39A10/NCKAP1L/MPL/FCRL3/VCAM1/CHRNB2/IL6ST/MEF2C/IL7/CD86/TNFSF4/CD28/CD74/HLA-DPA1/KITLG/CLECL1/TAC1/TNFSF13B/CCL19/BCL2/IGFBP2/CD4/BST1/PELI1/CD38/VTCN1/AIF1/NFATC2/NCK1/HLA-DMB
GO_POSITIVE_REGULATION_OF_LIPASE_ACTIVITY	GO_POSITIVE_REGULATION_OF_LIPASE_ACTIVITY	71	0.42245	1.64508	0.00190069	0.0155856	0.0117652	2540	tags=34%, list=13%, signal=30%	PDGFRA/P2RY12/AVPR1B/HTR2B/FLT1/PTAFR/HTR2A/BDNF/SELE/NTRK2/ADRA1A/P2RY6/AGTR1/NTRK3/GNA13/EGFR/ADCYAP1R1/GPR55/PDGFRB/ABL2/LPAR1/FGF2/RASGRP4/EDNRA
GO_POSITIVE_REGULATION_OF_MAP_KINASE_ACTIVITY	GO_POSITIVE_REGULATION_OF_MAP_KINASE_ACTIVITY	251	0.349611	1.64355	4.85e-05	0.000822429	0.000620832	4886	tags=39%, list=25%, signal=30%	FPR1/PIK3CG/TNFSF11/ROBO1/THBS1/HGF/TGFA/HTR2B/FLT1/PAK3/FGF10/EPHA4/PDGFD/EDN1/ROR2/HTR2A/TNFRSF11A/PTPRC/F2R/NTRK1/TLR4/ADAM9/EDN3/ZEB2/RASGRP1/IQGAP1/ILK/NTRK3/ITGA1/EGFR/MAP2K6/PDGFC/FLT3/PIK3CB/PROK2/EIF2AK2/LPAR3/ADRA2A/PDGFRB/FZD5/BMP4/KIDINS220/LRRK2/TLR6/ARRB1/LPAR1/GHR/AKAP13/IRAK2/AJUBA/FGF2/CD74/SASH1/KITLG/ADORA2B/MAPK14/JAK2/TAOK1/DUSP7/CSPG4/CCL19/CHRNA7/VEGFA/TAB2/DKK1/TIAM1/MAP4K…
GO_POSITIVE_REGULATION_OF_MYELOID_CELL_DIFFERENTIATION	GO_POSITIVE_REGULATION_OF_MYELOID_CELL_DIFFERENTIATION	90	0.420354	1.71109	0.00050964	0.00571607	0.00431492	5499	tags=48%, list=28%, signal=35%	TNFSF11/TRIM58/NOTCH2/ETS1/ROR2/STAT1/KLF10/INHBA/CCR1/JAG1/NCKAP1L/MPL/MED1/CREB1/RUNX1/CD74/POU4F1/RB1/KITLG/MAPK14/FOXO3/GATA1/STAT3/PRKCA/CD4/SLC9B2/ZFP36L1/TGFB1/LIF/ARNT/TRAF6/HIF1A/ACVR2A/EVI2B/HCLS1/TAL1/CSF3/IFNG/SMAP1/LEF1/IL23R/TMEM64/FES
GO_POSITIVE_REGULATION_OF_NEURAL_PRECURSOR_CELL_PROLIFERATION	GO_POSITIVE_REGULATION_OF_NEURAL_PRECURSOR_CELL_PROLIFERATION	50	0.481662	1.75921	0.00154399	0.0132734	0.0100198	2976	tags=38%, list=15%, signal=32%	NR2E1/PROX1/FLNA/GLI3/CX3CR1/LRP2/CTNNB1/GJC2/DISC1/LYN/NES/ASPM/FOXG1/GLI2/PAX6/FZD9/RASSF10/NOTCH1/VEGFA
GO_POSITIVE_REGULATION_OF_NEURON_DIFFERENTIATION	GO_POSITIVE_REGULATION_OF_NEURON_DIFFERENTIATION	360	0.346248	1.69014	3.27e-07	1.2e-05	9.03e-06	4471	tags=37%, list=23%, signal=29%	CNTN1/NDNF/EPO/BMP5/ROBO1/FN1/EPHA3/HGF/ATP8A2/PAK3/ZNF804A/STMN2/PROX1/EPHA4/PLXNA4/LRP1/DPYSL3/ROR2/TCF4/NRP1/CHODL/SYT4/NTRK1/CDKL5/BDNF/NTRK2/IL1RAPL1/S100A9/ISLR2/BMPR2/ROR1/NIN/PLXNC1/SOX11/NLGN1/CXCL12/ZEB2/ZEB1/ADCYAP1/L1CAM/IQGAP1/ROBO2/DISC1/KALRN/ILK/RELN/LYN/GDF5/ACTR2/NTRK3/DLX2/PLXND1/ECT2/NEGR1/UNC13A/MACF1/FOXG1/REG1A/LPAR3/CNR1/MEF2C/ETV5/BMP4/KIDINS220/GLI2/ABL2/FZD1/CAPRIN1/SYT…
GO_POSITIVE_REGULATION_OF_NEURON_PROJECTION_DEVELOPMENT	GO_POSITIVE_REGULATION_OF_NEURON_PROJECTION_DEVELOPMENT	274	0.345166	1.64057	6.56e-06	0.000155217	0.000117169	3917	tags=31%, list=20%, signal=26%	CNTN1/NDNF/EPO/BMP5/ROBO1/FN1/EPHA3/HGF/ATP8A2/PAK3/ZNF804A/STMN2/EPHA4/PLXNA4/LRP1/DPYSL3/ROR2/NRP1/CHODL/SYT4/NTRK1/CDKL5/BDNF/NTRK2/IL1RAPL1/S100A9/ISLR2/BMPR2/ROR1/NIN/PLXNC1/NLGN1/CXCL12/ZEB2/ADCYAP1/L1CAM/IQGAP1/ROBO2/DISC1/KALRN/ILK/RELN/LYN/ACTR2/NTRK3/PLXND1/NEGR1/UNC13A/MACF1/REG1A/LPAR3/CNR1/KIDINS220/ABL2/FZD1/CAPRIN1/SYT1/PRKD1/LPAR1/SETX/SHOX2/SEMA7A/ENC1/CYFIP1/RASAL1/C21orf91/VEGF…
GO_POSITIVE_REGULATION_OF_NEUTROPHIL_MIGRATION	GO_POSITIVE_REGULATION_OF_NEUTROPHIL_MIGRATION	28	0.527983	1.67626	0.00380506	0.0264858	0.0199935	5640	tags=57%, list=29%, signal=41%	EDN1/C3AR1/CXCR2/NCKAP1L/DYSF/LBP/IL1R1/CD74/CCL19/CXCL8/CAMK1D/MOSPD2/TIRAP/CCL21/XG/CCR7
GO_POSITIVE_REGULATION_OF_NF_KAPPAB_TRANSCRIPTION_FACTOR_ACTIVITY	GO_POSITIVE_REGULATION_OF_NF_KAPPAB_TRANSCRIPTION_FACTOR_ACTIVITY	148	0.342602	1.5121	0.00202916	0.0163991	0.0123793	4698	tags=36%, list=24%, signal=28%	TNFSF11/IL1RAP/TNFSF18/GREM1/TNFRSF11A/NLRP3/NTRK1/CX3CR1/PRKCQ/S100A9/ROR1/TLR4/AIM2/PRKCB/MID2/IRAK3/MTDH/NLRC4/ERC1/TLR3/ICAM1/APP/DHX9/PRKCH/EIF2AK2/RPS6KA5/CAV1/PRKD1/TLR6/IRAK2/FER/MALT1/MTPN/STAT3/TAB2/NFKB1/TRIM22/AR/S100A12/ITGB2/CLOCK/CD36/TRIM32/BCL10/TRAF6/NOD2/EDA/TIRAP/ARHGEF2/BTK/RTKN2/TRIM14/IL18R1/MYD88
GO_POSITIVE_REGULATION_OF_NITRIC_OXIDE_METABOLIC_PROCESS	GO_POSITIVE_REGULATION_OF_NITRIC_OXIDE_METABOLIC_PROCESS	41	0.481495	1.67944	0.00375856	0.0262435	0.0198106	3954	tags=46%, list=20%, signal=37%	PTX3/EDN1/NOS1AP/TLR4/PTGS2/KLF4/MMP8/ICAM1/AGTR2/TLR6/JAK2/HSP90AB1/KLRC4-KLRK1/CLEC7A/TRPV1/ITGB2/PKD2/AIF1/CD36
GO_POSITIVE_REGULATION_OF_NITRIC_OXIDE_SYNTHASE_BIOSYNTHETIC_PROCESS	GO_POSITIVE_REGULATION_OF_NITRIC_OXIDE_SYNTHASE_BIOSYNTHETIC_PROCESS	15	0.65569	1.7594	0.00859459	0.048563	0.0366591	5103	tags=67%, list=26%, signal=49%	KDR/AKAP12/STAT1/TLR4/MAP2K6/LRRK2/JAK2/NOD2/IFNG/NAMPT
GO_POSITIVE_REGULATION_OF_NOTCH_SIGNALING_PATHWAY	GO_POSITIVE_REGULATION_OF_NOTCH_SIGNALING_PATHWAY	47	0.460224	1.66007	0.00372826	0.0261406	0.0197329	5161	tags=47%, list=26%, signal=35%	ROBO1/TGFB2/FGF10/GATA5/MAML2/ROBO2/JAG1/NOS3/BMP2K/GSX2/TP63/MAML3/NOTCH1/STAT3/NOTCH4/EP300/KAT2B/EPN2/NOD2/PRKCI/DLL4/CREBBP
GO_POSITIVE_REGULATION_OF_OSSIFICATION	GO_POSITIVE_REGULATION_OF_OSSIFICATION	80	0.496598	1.99464	9.31e-06	0.000205971	0.000155482	4682	tags=49%, list=24%, signal=37%	SFRP2/FBN2/TGFB2/HGF/TMEM119/GLI3/DDR2/BMPR2/CTNNB1/SOX11/IL6/CTHRC1/KL/ANO6/ILK/JAG1/SLC8A1/IL6ST/MEF2C/FBXO5/BMP4/PRKD1/TP63/BMP6/FZD9/TAC1/ATP2B1/GDPD2/SMAD5/IL6R/RUNX2/NIPBL/ACVR1/TGFB3/TGFB1/BMP2/IFITM1/ACVR2A/IGF1
GO_POSITIVE_REGULATION_OF_OSTEOBLAST_DIFFERENTIATION	GO_POSITIVE_REGULATION_OF_OSTEOBLAST_DIFFERENTIATION	55	0.530391	1.97554	6.22e-05	0.00101792	0.000768407	4682	tags=53%, list=24%, signal=40%	SFRP2/FBN2/HGF/TMEM119/GLI3/DDR2/BMPR2/CTNNB1/SOX11/IL6/CTHRC1/ILK/JAG1/IL6ST/MEF2C/FBXO5/BMP4/PRKD1/TP63/BMP6/GDPD2/SMAD5/IL6R/RUNX2/ACVR1/BMP2/IFITM1/ACVR2A/IGF1
GO_POSITIVE_REGULATION_OF_PATHWAY_RESTRICTED_SMAD_PROTEIN_PHOSPHORYLATION	GO_POSITIVE_REGULATION_OF_PATHWAY_RESTRICTED_SMAD_PROTEIN_PHOSPHORYLATION	48	0.458832	1.65712	0.00495655	0.0325785	0.0245928	5220	tags=60%, list=26%, signal=45%	BMP5/GDF10/LEFTY2/TGFB2/LEFTY1/BMPR2/INHBA/BMP8B/GDF5/BMP4/BMP6/GDF7/GDF6/INHBB/ACVRL1/NODAL/ACVR1/TGFB3/TGFB1/BMP3/BMP2/ENG/ACVR2A/HFE/SMAD4/TGFBR1/TWSG1/TTK/BMP10
GO_POSITIVE_REGULATION_OF_PEPTIDASE_ACTIVITY	GO_POSITIVE_REGULATION_OF_PEPTIDASE_ACTIVITY	182	0.311045	1.40579	0.00563967	0.0356402	0.0269039	3333	tags=28%, list=17%, signal=24%	CR1/ACER2/SFRP2/ROBO1/FN1/CASP5/CIDEB/PCOLCE2/GRIN2A/EPHA4/F3/NLRP3/EGLN3/F2R/GRIN2B/MEFV/TNFSF10/S100A9/ASPH/AIM2/NLRC4/DLC1/CASP14/LYN/ANTXR1/APAF1/ROCK2/TNFRSF10A/APP/FBLN1/DAPK1/MYC/CAV1/ARRB1/SIRT1/HIP1/WDR35/IFI16/DDX3X/FAS/BCL2L11/MAPK14/JAK2/MALT1/SOX7/REST/PERP/STAT3/CLEC7A/PPM1F/GSN
GO_POSITIVE_REGULATION_OF_PEPTIDE_SECRETION	GO_POSITIVE_REGULATION_OF_PEPTIDE_SECRETION	283	0.29158	1.38986	0.0020806	0.0166945	0.0126023	4731	tags=35%, list=24%, signal=27%	CLEC6A/TLR8/FERMT1/TNFSF11/FGB/GJA1/IL10/CASR/TGFB2/HTR2B/IL1RAP/TSLP/POSTN/AKAP12/LRP1/NLRP3/F2R/CSF1R/FGA/CD34/TLR4/ADAM9/TLR1/IL1RL1/PTGER4/SORL1/AIM2/IL6/FGG/ADCYAP1/CADM1/RASGRP1/SLC30A8/PANX1/EGFR/MMP8/DDX58/DHX9/CRTAM/AGTR2/C1QTNF3/IFIH1/FZD5/DOC2B/RAB8B/CRLF2/FRMD4A/LRRK2/MMP12/SPTBN1/TNFSF4/SEC24A/ARRB1/LILRA5/BMP6/MYH10/ADCY8/MAPK14/JAK2/ACSL4/CCL19/RASL10B/GPLD1/IL26/MYO18A/SYTL4/KIF5B…
GO_POSITIVE_REGULATION_OF_PEPTIDYL_TYROSINE_PHOSPHORYLATION	GO_POSITIVE_REGULATION_OF_PEPTIDYL_TYROSINE_PHOSPHORYLATION	188	0.399013	1.81363	2.15e-06	6.08e-05	4.59e-05	5034	tags=47%, list=26%, signal=35%	CNTN1/EPO/ITGB3/HGF/TGFA/IGF2/TNFSF18/GREM1/FGF10/EPHA4/TSLP/NRP1/HTR2A/FGF7/GRM5/PTPRC/PECAM1/NEDD9/CSF1R/BDNF/NTRK2/ADRA1A/ADAM17/CASS4/CD80/IL6/IQGAP1/IL12A/ARL2BP/RELN/LYN/EREG/ADIPOQ/LRP4/IL31RA/ITGA5/ICAM1/NCAPG2/FLT3/IL6ST/ADRA2A/ANGPT1/AREG/YES1/GHR/LILRA5/ACE/HBEGF/CD74/KITLG/BMP6/JAK2/CSPG4/GATA1/VEGFA/ENPP2/STAT3/LRRK1/PRNP/AFAP1L2/IL6R/CD4/BANK1/PDGFB/EHD4/PAK2/PTPN11/ACVR1/FYN/CD36/T…
GO_POSITIVE_REGULATION_OF_PHOSPHATASE_ACTIVITY	GO_POSITIVE_REGULATION_OF_PHOSPHATASE_ACTIVITY	33	0.54433	1.80997	0.00236482	0.0183827	0.0138767	5347	tags=64%, list=27%, signal=46%	ITGA2/PTPRC/SLC39A10/ITGA1/FCRL3/CD300A/AGTR2/CHP2/MEF2C/PDGFRB/PLEK/JAK2/HSP90AB1/GPLD1/PPP1R15B/BMP2/PPP1R12A/IFNG/MTMR9/CALM1/CD33
GO_POSITIVE_REGULATION_OF_PHOSPHATIDYLINOSITOL_3_KINASE_SIGNALING	GO_POSITIVE_REGULATION_OF_PHOSPHATIDYLINOSITOL_3_KINASE_SIGNALING	87	0.51805	2.10172	4.75e-07	1.65e-05	1.25e-05	2727	tags=41%, list=14%, signal=36%	EPO/PDGFRA/DCN/PIK3CG/KDR/TGFB2/HGF/TEK/FLT1/PDGFD/ROR2/UNC5B/F2R/NTRK1/NTRK2/NEDD4/ROR1/PIK3CA/FSHR/RELN/LYN/NTRK3/PIK3R1/PDGFC/FLT3/PIK3CB/PDGFRB/ANGPT1/SELP/PRR5L/SERPINA12/CD28/SIRT1/JAK2/GAB1/CBL
GO_POSITIVE_REGULATION_OF_PHOSPHOLIPASE_ACTIVITY	GO_POSITIVE_REGULATION_OF_PHOSPHOLIPASE_ACTIVITY	58	0.538274	2.03419	1.21e-05	0.000259879	0.000196177	2540	tags=41%, list=13%, signal=36%	PDGFRA/P2RY12/AVPR1B/HTR2B/FLT1/PTAFR/HTR2A/BDNF/SELE/NTRK2/ADRA1A/P2RY6/AGTR1/NTRK3/GNA13/EGFR/ADCYAP1R1/GPR55/PDGFRB/ABL2/LPAR1/FGF2/RASGRP4/EDNRA
GO_POSITIVE_REGULATION_OF_PROTEIN_KINASE_B_SIGNALING	GO_POSITIVE_REGULATION_OF_PROTEIN_KINASE_B_SIGNALING	163	0.37069	1.64494	0.000133348	0.00193239	0.00145872	3967	tags=36%, list=20%, signal=29%	CALCR/PDGFRA/PIK3CG/TNFSF11/P2RY12/ITGB1/THBS1/HGF/TGFA/TEK/IGF2/FGF10/F3/FGF7/FGF5/CX3CR1/LRP2/MFHAS1/IGFBP5/PIK3CA/CD80/MTDH/AXL/OSBPL8/KL/IRS1/ILK/HPSE/EREG/EGFR/PIK3R1/PIK3CB/TRAT1/PDGFRB/CD86/ANGPT1/AREG/CD28/FGF2/HBEGF/HIP1/KITLG/ICOS/GAB1/HSP90AB1/SPRY2/CCL19/IL26/FAM110C/PINK1/FGF1/PIK3AP1/PDGFB/SEMA5A/RET/PTPN11/FYN/TGFB1
GO_POSITIVE_REGULATION_OF_PROTEIN_SERINE_THREONINE_KINASE_ACTIVITY	GO_POSITIVE_REGULATION_OF_PROTEIN_SERINE_THREONINE_KINASE_ACTIVITY	325	0.335237	1.63318	4.26e-06	0.000107722	8.13e-05	4924	tags=39%, list=25%, signal=30%	FPR1/PIK3CG/TNFSF11/ROBO1/THBS1/HGF/TGFA/HTR2B/IGF2/FLT1/PAK3/PROX1/FGF10/EPHA4/PDGFD/EDN1/ROR2/HTR2A/TNFRSF11A/PTPRC/F2R/NTRK1/CSF1R/TLR4/ADAM9/ADAM17/EDN3/ZEB2/RASGRP1/IQGAP1/ATP2B4/ILK/NTRK3/ITGA1/ADIPOQ/EGFR/CCND1/MAP2K6/PDGFC/CDKN1B/FLT3/PIK3CB/PROK2/EIF2AK2/LPAR3/ADRA2A/PDGFRB/FZD5/BMP4/CEMIP/HMGA2/KIDINS220/LRRK2/TLR6/ARRB1/LPAR1/GHR/CCNK/AKAP13/IRAK2/SIRT1/AJUBA/FGF2/CD74/SASH1/KITLG/CCNY…
GO_POSITIVE_REGULATION_OF_RESPONSE_TO_BIOTIC_STIMULUS	GO_POSITIVE_REGULATION_OF_RESPONSE_TO_BIOTIC_STIMULUS	378	0.300053	1.47337	0.000216578	0.00287801	0.00217254	4562	tags=34%, list=23%, signal=27%	CLEC6A/FPR2/TLR8/CD209/FGB/CLEC4D/TLR7/PAK3/TICAM2/DDX60/MUC15/PRKDC/RSAD2/KLK7/DMBT1/CLEC4C/RAET1E/MFHAS1/S100A9/FGA/TLR4/TLR1/AIM2/SCIMP/PJA2/FGG/IRAK3/BIRC3/CADM1/RASGRP1/NLRC4/IL12A/TLR3/LYN/CD180/MNDA/EREG/APPL1/PSMC1/MAP2K6/TRIL/FCRL3/MED1/NRAS/WDFY1/DDX58/TLR5/DHX9/CRTAM/CD300A/CLEC10A/SEC14L1/RAB11FIP2/IFIH1/GBP5/ICAM3/SFTPD/MARCO/RPS6KA5/CAV1/MMP12/LBP/SLC46A2/RNF125/TLR10/TLR6/IRAK2/SAS…
GO_POSITIVE_REGULATION_OF_RHO_PROTEIN_SIGNAL_TRANSDUCTION	GO_POSITIVE_REGULATION_OF_RHO_PROTEIN_SIGNAL_TRANSDUCTION	28	0.618786	1.96454	0.000108948	0.00162793	0.00122889	2509	tags=54%, list=13%, signal=47%	ROBO1/LPAR4/GPR20/COL3A1/P2RY10/F2RL3/F2R/GPR174/P2RY8/GPR55/PDGFRB/ARRB1/LPAR1/AKAP13/F2RL2
GO_POSITIVE_REGULATION_OF_SECRETION	GO_POSITIVE_REGULATION_OF_SECRETION	421	0.297693	1.48188	6.58e-05	0.00107048	0.000808079	5147	tags=39%, list=26%, signal=30%	CLEC6A/TLR8/FERMT1/TNFSF11/FGB/GJA1/IL10/CASR/TGFB2/HTR2B/IL1RAP/TSLP/POSTN/AKAP12/LRP1/EDN1/PTAFR/TNFRSF11A/NLRP3/SYT4/F2R/PLA2R1/CADPS/CSF1R/EDNRB/SYT9/FGA/CD34/P2RY1/TLR4/ADAM9/INHBA/TLR1/IL1RL1/PTGER4/SORL1/AIM2/EDN3/SOX11/NLGN1/CXCL12/IL6/FGG/ADCYAP1/CADM1/RASGRP1/SLC30A8/PANX1/GALR1/EGFR/MAP2K6/UNC13A/MMP8/DDX58/DHX9/CHRNB2/CRTAM/KCNB1/AGTR2/CREB1/C1QTNF3/IFIH1/STXBP1/CNR1/FZD5/DOC2B/RAB8B/…
GO_POSITIVE_REGULATION_OF_SIGNALING_RECEPTOR_ACTIVITY	GO_POSITIVE_REGULATION_OF_SIGNALING_RECEPTOR_ACTIVITY	33	0.551356	1.83333	0.00170371	0.0143376	0.0108231	2564	tags=42%, list=13%, signal=37%	ITGB1/TGFA/GREM1/EPHB2/NRP1/ADAM17/CCR2/RELN/EREG/MED1/NCAPG2/ADRA2A/NCOA3/RGS9
GO_POSITIVE_REGULATION_OF_SMALL_GTPASE_MEDIATED_SIGNAL_TRANSDUCTION	GO_POSITIVE_REGULATION_OF_SMALL_GTPASE_MEDIATED_SIGNAL_TRANSDUCTION	70	0.514057	2.00884	1.02e-05	0.000222157	0.000167701	4994	tags=60%, list=25%, signal=45%	EPO/ROBO1/NOTCH2/LPAR4/GPR20/COL3A1/FGF10/P2RY10/F2RL3/F2R/NTRK1/GPR174/P2RY8/RASGRP1/RELN/LYN/MAP4K4/ADCYAP1R1/GPR55/PDGFRB/ARRB1/LPAR1/AKAP13/RASGRP4/KITLG/F2RL2/JAK2/NOTCH1/DGKI/SOS1/GPR65/RASGRF1/ITPKB/VAV1/RASGEF1A/IGF1/RAPGEF1/F2RL1/NRG1/GPR4/CDON/SHOC2
GO_POSITIVE_REGULATION_OF_SMOOTH_MUSCLE_CELL_MIGRATION	GO_POSITIVE_REGULATION_OF_SMOOTH_MUSCLE_CELL_MIGRATION	37	0.584173	1.98501	0.0001625	0.00231109	0.00174459	3999	tags=57%, list=20%, signal=45%	HAS2/ITGA2/POSTN/PDGFD/LRP1/NRP1/DOCK7/IGFBP5/IQGAP1/P2RY6/PDGFRB/DOCK4/LPAR1/ATP7A/NR4A3/BCL2/PDGFB/ADAMTS1/SEMA6D/AIF1/SSH1
GO_POSITIVE_REGULATION_OF_SMOOTH_MUSCLE_CELL_PROLIFERATION	GO_POSITIVE_REGULATION_OF_SMOOTH_MUSCLE_CELL_PROLIFERATION	84	0.464813	1.88212	4.16e-05	0.000717672	0.000541754	5103	tags=54%, list=26%, signal=40%	CALCRL/IL10/THBS1/ITGA2/TGFBR2/HTR1B/CDH13/PDGFD/EDN1/PTAFR/TGM2/S1PR1/NPY5R/STAT1/MMP2/IGFBP5/IL6/PTGS2/P2RY6/EREG/EGFR/PDGFRB/BMP4/FGF2/HBEGF/NOTCH3/JAK2/GNAI3/NR4A3/IL6R/ELANE/PDGFB/ADAMTS1/AIF1/FGFR2/MMP9/MAP3K5/TRAF6/FOXJ2/IGF1/ABCC4/HMGCR/DNMT1/GNAI2/NAMPT
GO_POSITIVE_REGULATION_OF_SMOOTH_MUSCLE_CONTRACTION	GO_POSITIVE_REGULATION_OF_SMOOTH_MUSCLE_CONTRACTION	32	0.50434	1.65296	0.00874359	0.0491571	0.0371076	4618	tags=50%, list=23%, signal=38%	CHRM3/ITGA2/TACR3/EDN1/PTAFR/F2R/ADRA1A/PTGS2/PROK2/MYOCD/TBXA2R/ADRA1D/ADRA1B/TACR2/RHOA/OXTR
GO_POSITIVE_REGULATION_OF_SPROUTING_ANGIOGENESIS	GO_POSITIVE_REGULATION_OF_SPROUTING_ANGIOGENESIS	38	0.622804	2.13146	1.41e-05	0.000293607	0.000221637	3752	tags=61%, list=19%, signal=49%	APLNR/IL10/KDR/PPP1R16B/NRP1/AKT3/FOXC2/SMAD1/PTGS2/AGTR1/SRPX2/APELA/KLF4/ITGA5/HDAC9/BMPER/FGFBP1/JAK1/FGF2/PIK3C2A/VEGFA/FGF1/RHOJ
GO_POSITIVE_REGULATION_OF_SUBSTRATE_ADHESION_DEPENDENT_CELL_SPREADING	GO_POSITIVE_REGULATION_OF_SUBSTRATE_ADHESION_DEPENDENT_CELL_SPREADING	36	0.503188	1.69773	0.00363582	0.0257339	0.019426	2055	tags=33%, list=10%, signal=30%	HAS2/FGB/OLFM4/FLNA/NRP1/NEDD9/FGA/CASS4/FGG/PREX1/DOCK1/MYADM
GO_POSITIVE_REGULATION_OF_SYNAPSE_ASSEMBLY	GO_POSITIVE_REGULATION_OF_SYNAPSE_ASSEMBLY	61	0.516046	1.96344	3.9e-05	0.000681083	0.000514134	5367	tags=57%, list=27%, signal=42%	LINGO2/SLITRK5/IL1RAP/FLRT2/SLITRK6/EPHB2/NTRK1/LRRN3/BDNF/NTRK2/IL1RAPL1/THBS2/NLGN1/EPHB1/FLRT3/LRRTM3/SYNDIG1/SRPX2/NTRK3/LRRTM2/CBLN1/EPHB3/CBLN2/CLSTN2/BHLHB9/SLITRK3/SLITRK4/AGRN/CLSTN1/TPBG/OXTR/DLG5/NRXN1/EEF2K/LRRN1
GO_POSITIVE_REGULATION_OF_SYNAPTIC_TRANSMISSION	GO_POSITIVE_REGULATION_OF_SYNAPTIC_TRANSMISSION	161	0.310238	1.3727	0.0084947	0.0481358	0.0363366	4199	tags=35%, list=21%, signal=28%	TNR/NETO1/DRD1/NR2E1/SLC8A3/SCGN/GRIN2A/EPHA4/ROR2/EPHB2/NTRK1/CX3CR1/GRIN2B/NTRK2/SYT9/SLC1A3/ADRA1A/CCR2/NLGN1/ADCYAP1/PTGS2/RELN/LAMA2/EGFR/S100B/TSHZ3/ADCY1/UNC13A/LRRTM2/CALB2/APP/CHRNB2/CREB1/STXBP1/CNR1/ITPR3/MME/SYT1/RGS4/MPP2/ADCY8/TAC1/CHRNA7/FAM107A/PRNP/KIF5B/PINK1/NF1/CLSTN2/MAPK1/SSH1/RAB3GAP1/TACR2/KMO/GLUL/SHANK1/PLK2
GO_POSITIVE_REGULATION_OF_SYNAPTIC_TRANSMISSION_GLUTAMATERGIC	GO_POSITIVE_REGULATION_OF_SYNAPTIC_TRANSMISSION_GLUTAMATERGIC	25	0.668285	2.05912	0.00010419	0.00157432	0.00118842	4618	tags=68%, list=23%, signal=52%	TNR/DRD1/ROR2/NTRK1/CCR2/NLGN1/ADCYAP1/PTGS2/RELN/EGFR/TSHZ3/STXBP1/RAB3GAP1/KMO/GLUL/SHANK1/OXTR
GO_POSITIVE_REGULATION_OF_TOLL_LIKE_RECEPTOR_SIGNALING_PATHWAY	GO_POSITIVE_REGULATION_OF_TOLL_LIKE_RECEPTOR_SIGNALING_PATHWAY	23	0.611976	1.85843	0.0012519	0.0113447	0.00856386	3618	tags=57%, list=18%, signal=46%	TICAM2/RSAD2/MFHAS1/TLR1/PJA2/TLR3/WDFY1/TLR5/CAV1/LBP/TREML4/PELI1/PTPN22
GO_POSITIVE_REGULATION_OF_TRANSCRIPTION_OF_NOTCH_RECEPTOR_TARGET	GO_POSITIVE_REGULATION_OF_TRANSCRIPTION_OF_NOTCH_RECEPTOR_TARGET	18	0.638416	1.82573	0.00278102	0.0208004	0.0157017	4083	tags=67%, list=21%, signal=53%	STAT1/PBX1/MAML2/PLXND1/DLGAP5/NOTCH3/HEYL/MAML3/NOTCH1/NOTCH4/EP300/KAT2B
GO_POSITIVE_REGULATION_OF_TRANSMEMBRANE_RECEPTOR_PROTEIN_SERINE_THREONINE_KINASE_SIGNALING_PATHWAY	GO_POSITIVE_REGULATION_OF_TRANSMEMBRANE_RECEPTOR_PROTEIN_SERINE_THREONINE_KINASE_SIGNALING_PATHWAY	102	0.439346	1.8379	5.78e-05	0.000960017	0.000724694	5220	tags=52%, list=26%, signal=38%	BMP5/FERMT1/GDF10/NOTCH2/THBS1/LEFTY2/TGFB2/SULF1/LEFTY1/ITGA8/BMPR2/INHBA/ADAM17/BMP8B/SOX11/ILK/CITED2/GDF5/CDH5/BMP4/MYOCD/ZNF423/BMP6/CDKN2B/PARP1/GDF7/GDF6/HSP90AB1/TGFBR3/INHBB/NOTCH1/ACVRL1/RNF111/NODAL/EP300/ACVR1/TGFB3/TGFB1/BMP3/BMP2/NEO1/ENG/RNF165/ACVR2A/HFE/SMAD4/HIPK2/TGFBR1/CDKN1C/TWSG1/TTK/CREBBP/BMP10
GO_POSITIVE_REGULATION_OF_VASCULAR_ASSOCIATED_SMOOTH_MUSCLE_CELL_MIGRATION	GO_POSITIVE_REGULATION_OF_VASCULAR_ASSOCIATED_SMOOTH_MUSCLE_CELL_MIGRATION	16	0.63276	1.7456	0.00787889	0.0455414	0.0343781	3999	tags=62%, list=20%, signal=50%	LRP1/DOCK7/IGFBP5/IQGAP1/DOCK4/ATP7A/NR4A3/PDGFB/ADAMTS1/SSH1
GO_POSITIVE_REGULATION_OF_VASCULAR_ENDOTHELIAL_GROWTH_FACTOR_PRODUCTION	GO_POSITIVE_REGULATION_OF_VASCULAR_ENDOTHELIAL_GROWTH_FACTOR_PRODUCTION	28	0.538221	1.70876	0.00260754	0.0198339	0.0149721	4964	tags=64%, list=25%, signal=48%	SULF1/CYP1B1/C3/C3AR1/IL6/PTGS2/HPSE/BRCA1/IL6ST/ADORA2B/FLT4/NODAL/RORA/TGFB1/ARNT/HIF1A/EIF2AK3/SULF2
GO_POSITIVE_REGULATION_OF_VASCULATURE_DEVELOPMENT	GO_POSITIVE_REGULATION_OF_VASCULATURE_DEVELOPMENT	181	0.532289	2.39539	1e-10	9.34e-09	7.05e-09	3757	tags=49%, list=19%, signal=40%	CYBB/APLNR/SERPINB7/IL10/SFRP2/ITGB1/NR2E1/THBS1/KDR/HGF/CMA1/ASB4/TGFBR2/TEK/FLT1/ETS1/PPP1R16B/GREM1/CYP1B1/F3/CCL24/PDGFD/HK2/CCL11/NRP1/EFNB2/SMOC2/PTGIS/C3/CX3CR1/AKT3/CD34/ADAM12/SERPINE1/FOXC2/PRKCB/C3AR1/MTDH/SMAD1/CXCR2/PTGS2/TLR3/EGR1/AGTR1/SRPX2/ERAP1/BRCA1/NOS3/APELA/RHOB/KLF4/RLN2/ITGA5/CDH5/HDAC9/BMPER/TMEM100/HIPK1/MYOCD/HMGA2/FGFBP1/RUNX1/PRKD1/JAK1/SIRT1/FGF2/TIE1/SASH1/GAB1/PIK3…
GO_POSITIVE_REGULATION_OF_VASOCONSTRICTION	GO_POSITIVE_REGULATION_OF_VASOCONSTRICTION	32	0.651384	2.13489	1.14e-05	0.000246482	0.000186064	3745	tags=75%, list=19%, signal=61%	FGB/GJA1/CHRM3/AVPR1B/CASR/PTAFR/HTR2A/F2R/HRH1/FGA/ADRA1A/FGG/PTGS2/HRH2/AVPR2/EGFR/ICAM1/CAV1/TBXA2R/ADRA1D/ADRA1B/GJA5/CD38/AVPR1A
GO_POSITIVE_REGULATION_OF_WNT_SIGNALING_PATHWAY	GO_POSITIVE_REGULATION_OF_WNT_SIGNALING_PATHWAY	175	0.346386	1.5521	0.000632017	0.00668189	0.005044	5563	tags=41%, list=28%, signal=30%	SFRP1/DKK2/LGR5/GPC5/SFRP2/SULF1/NKD1/FGF10/USP34/ROR2/DIXDC1/RSPO1/ZEB2/CDC73/COL1A1/DISC1/ZRANB1/ILK/LYPD6/EGFR/PSMC1/SALL1/MACF1/RECK/ASPM/DAAM2/LRRK2/CAV1/TNKS2/RSPO3/ZBED2/DDX3X/FZD9/UBR5/CSNK1G1/TNFAIP3/PTK7/YAP1/DKK1/LRRK1/NFKB1/WNK1/AMER1/HHEX/SEMA5A/TBL1X/RSPO2/SFRP4/LGR6/FGFR2/LGR4/TBL1XR1/SMURF2/SKI/BMP2/CDH3/USP8/TNKS/EDA/ANKRD6/WLS/SULF2/WNK2/DACT1/MLLT3/NLE1/NRARP/VPS35/DEPDC1B/SOX4…
GO_POST_EMBRYONIC_DEVELOPMENT	GO_POST_EMBRYONIC_DEVELOPMENT	86	0.390217	1.58208	0.00225758	0.0177645	0.01341	5241	tags=47%, list=27%, signal=34%	SCN9A/FBN1/SLC4A10/HEG1/TAL2/ASH1L/EFEMP1/SLC18A2/ARID5B/MFAP2/RC3H2/KLF4/KDM5B/IREB2/FZD5/BMP4/TIPARP/PRDM1/ATRX/IGF2R/ITPR1/BCL2L11/BCL11B/BCL2/ALX4/VEGFA/NKX2-3/PYGO1/APOB/CCDC47/MYO1E/FGFR2/ATM/LHX1/TGFBR1/MORC3/GIGYF2/CHST11/CSRNP1/AGO2
GO_POSTSYNAPTIC_DENSITY_MEMBRANE	GO_POSTSYNAPTIC_DENSITY_MEMBRANE	80	0.43225	1.73618	0.000434539	0.00504635	0.00380937	3582	tags=39%, list=18%, signal=32%	SORCS3/RGS7BP/CHRM3/NETO1/EPHA7/PTPRO/GRIN2A/EFNB3/GRIK3/LRRC4C/EFNB2/GRM5/GRIN2B/LRFN5/GRIA1/LRRTM3/CNKSR2/SLC30A1/SHISA9/ADCY1/LRRTM2/CACNG8/DCC/GRIA4/RGS9/TIAM1/DGKI/GRIN3A/SHISA6/CLSTN2/ABHD17B
GO_POSTSYNAPTIC_MEMBRANE	GO_POSTSYNAPTIC_MEMBRANE	323	0.372456	1.81742	3.81e-08	1.82e-06	1.37e-06	2645	tags=28%, list=13%, signal=24%	CNTN1/SORCS3/GABRB3/ANK1/GABRB2/KCNA3/PCDH17/RGS7BP/CHRM3/NETO1/ITGB3/DRD1/TENM2/GABRA2/GABRQ/CDH2/SSPN/IGSF21/EPHA7/PTPRO/SLC8A3/GRIN2A/EFNB3/EPHA4/GABRG1/GRIK3/EPHB2/LRRC4C/PCDH8/NRP1/HTR2A/UTRN/GABRP/EFNB2/GRM5/NRP2/F2R/GRIN2B/GABRA3/NTRK2/CHRM4/IL1RAPL1/ADRA1A/P2RY1/CTNNB1/GABRD/CHRNA6/NLGN1/LRFN5/PJA2/GRIA1/DISC1/FLRT3/LRRTM3/SYNDIG1/CNKSR2/GLRA2/NTRK3/SLC30A1/GABRR1/SHISA9/KCTD12/ADCY1/SLC8…
GO_POSTSYNAPTIC_SPECIALIZATION_MEMBRANE	GO_POSTSYNAPTIC_SPECIALIZATION_MEMBRANE	106	0.407813	1.71531	0.000287443	0.00359919	0.00271695	1879	tags=26%, list=10%, signal=24%	SORCS3/GABRB2/RGS7BP/CHRM3/NETO1/CDH2/EPHA7/PTPRO/GRIN2A/EFNB3/GRIK3/LRRC4C/EFNB2/GRM5/GRIN2B/GABRA3/NLGN1/LRFN5/GRIA1/LRRTM3/CNKSR2/SLC30A1/SHISA9/ADCY1/LRRTM2/CACNG8/CHRNB2/DCC
GO_POTASSIUM_ION_TRANSPORT	GO_POTASSIUM_ION_TRANSPORT	234	0.298063	1.39122	0.00336041	0.024244	0.0183012	3567	tags=29%, list=18%, signal=24%	KCNK2/SLC12A1/KCNA3/NETO1/DRD1/KCNT2/P2RY12/KCNS2/NALCN/LRRC55/KCNJ1/SLC24A3/KCNS1/ATP12A/KCNG2/KCNJ5/KCNN3/KCNMB2/KCNH7/FLNA/KCNK12/HTR2A/KCNK17/KCNJ3/NEDD4/SLC1A3/NOS1AP/KCNQ3/KCNN1/EDN3/KCNK3/SLC12A2/ADCYAP1/ANO6/ABCC9/HCN1/KCNN2/NOS3/CDKN1B/SLC12A3/KCNK10/KCNB1/KCNV1/KCNAB1/KCNJ10/ADRA2A/KCNA2/CAV1/NETO2/RGS4/KCNE4/KCND3/KCNMA1/ATP1A2/VPS4B/MTMR6/KCNJ12/KCNJ16/KCNJ2/SLC9A9/KCNJ8/PRNP/SLC9A4/K…
GO_PRESYNAPSE	GO_PRESYNAPSE	496	0.251621	1.27048	0.00490225	0.0322966	0.0243799	2871	tags=21%, list=15%, signal=18%	KCNK2/CNTN1/KCNA3/PCDH17/RGS7BP/CHRM3/DRD1/GABRA2/CDH2/SYT11/SLC4A10/TRIM9/CASR/ITGA2/IGSF21/PTPRN/ZNF804A/HTR1B/SCGN/GRIN2A/EFNB3/EPHA4/GRIK3/BTBD8/CNTN5/EPHB2/PCDH8/HTR2A/EFNB2/SYT4/KCNJ3/PDE4B/CADPS/SLC17A8/BDNF/NTRK2/ADAM23/SYT9/ADRA1A/ROR1/P2RY1/RAB3C/CTNNB1/MCTP1/SLC18A2/CRHBP/PRKCB/NTS/HSPA8/CHRNA6/NLGN1/ADCYAP1/GRIA1/SLC40A1/SV2B/PPFIA2/ERC1/DISC1/FLRT3/OPHN1/SYNDIG1/ATP2B4/ILK/GRAP/KCTD1…
GO_PRESYNAPSE_ORGANIZATION	GO_PRESYNAPSE_ORGANIZATION	47	0.460605	1.66145	0.00368922	0.0259752	0.019608	3108	tags=38%, list=16%, signal=32%	PCDH17/GPC6/IL1RAP/CNTN5/EFNB2/IL1RAPL1/NLGN1/LRFN5/PPFIA2/LRRTM3/NTRK3/LRP4/APP/CBLN1/FZD1/CBLN2/NLGN4X/DKK1
GO_PRESYNAPTIC_ACTIVE_ZONE_MEMBRANE	GO_PRESYNAPTIC_ACTIVE_ZONE_MEMBRANE	29	0.514767	1.65145	0.00704514	0.0422053	0.0318598	3316	tags=41%, list=17%, signal=34%	CDH2/SYT11/P2RY1/ATP2B4/STXBP1/CANX/APBA1/GPM6A/ATP2B1/DGKI/STX11/P2RY4
GO_PRESYNAPTIC_MEMBRANE	GO_PRESYNAPTIC_MEMBRANE	155	0.395538	1.75568	5.8e-05	0.000960931	0.000725384	2645	tags=28%, list=13%, signal=25%	CNTN1/KCNA3/PCDH17/RGS7BP/CHRM3/DRD1/CDH2/SYT11/IGSF21/HTR1B/GRIN2A/EFNB3/EPHA4/GRIK3/BTBD8/CNTN5/EPHB2/PCDH8/HTR2A/EFNB2/KCNJ3/ADAM23/ADRA1A/P2RY1/CTNNB1/CHRNA6/ERC1/ATP2B4/KCTD12/IL31RA/KCTD16/UNC13A/CHRNB2/CADM3/STXBP1/CNR1/KCNA2/CANX/SYT1/SLC6A3/HIP1/PDE2A/APBA1/ADCY8
GO_PRI_MIRNA_TRANSCRIPTION_BY_RNA_POLYMERASE_II	GO_PRI_MIRNA_TRANSCRIPTION_BY_RNA_POLYMERASE_II	46	0.484776	1.73674	0.00196734	0.0159987	0.012077	4689	tags=41%, list=24%, signal=32%	IL10/TGFB2/WT1/ETS1/NFATC3/NR3C1/TEAD1/KLF4/BMP4/STAT3/SOX9/APLN/KLF5/PDGFB/TGFB1/BMP2/LILRB4/HIF1A/SMAD4
GO_PRIMARY_ACTIVE_TRANSMEMBRANE_TRANSPORTER_ACTIVITY	GO_PRIMARY_ACTIVE_TRANSMEMBRANE_TRANSPORTER_ACTIVITY	109	-0.400547	-1.63931	0.00162035	0.013722	0.0103584	3189	tags=33%, list=16%, signal=28%	ABCB9/ABCB6/ATP13A1/ABCC2/ATP6V0A4/SEC61B/CD320/TIMM23/ATP6V0E1/ATP1A4/ABCC5/ABCB5/TCIRG1/ABCB8/TIMM17B/ATP6V0C/ABCA5/ATP2B2/ABCC6/ABCA7/ATP6V0B/ATP1A3/ATP4A/ATP6AP1L/ATP6V1G3/ATP6V0D2/ATP6V0E2/MT-CO3/ATP2C2/ABCA10/ABCC8/ATP6V1F/ATP6V1C2/CFTR/ATP2A1/FXYD2
GO_PRIMARY_ALCOHOL_METABOLIC_PROCESS	GO_PRIMARY_ALCOHOL_METABOLIC_PROCESS	89	-0.440586	-1.74644	0.00051006	0.00571607	0.00431492	2955	tags=35%, list=15%, signal=30%	RDH8/CLCN2/DHRS3/ALDH2/HAO1/AKR1A1/RDH12/ACSS1/PARK7/ADH6/ACSS2/DGAT1/AKR1C2/RDH13/CYP3A4/ALDH3B2/SULT1A1/AKR1C1/CHKA/SULT1A2/RDH16/AKR1B10/ADH7/CYP2D6/CYP2C8/SULT1A3/CYP1A2/CYP3A5/GPD1/TTR/CYP11A1
GO_PRODUCTION_OF_MOLECULAR_MEDIATOR_OF_IMMUNE_RESPONSE	GO_PRODUCTION_OF_MOLECULAR_MEDIATOR_OF_IMMUNE_RESPONSE	196	0.316543	1.44282	0.00409725	0.0279411	0.0210921	4869	tags=38%, list=25%, signal=29%	IL10/TGFB2/CLC/ITM2A/IL13RA2/FGL2/PRKDC/CCR6/NLRP3/RSAD2/IL7R/LAX1/PTPRC/KLK7/DDX21/TFRC/TLR4/CCR2/SCIMP/EXO1/SWAP70/SAMHD1/IL6/IRAK3/RIF1/IL12A/MSH6/B2M/TLR3/TRIL/IL31RA/MSH2/FCRL3/DDX58/FZD5/ANGPT1/TNFSF4/CD28/IL1R1/SIRT1/CD74/NBN/MAPK14/SEMA7A/MALT1/NR4A3/TNFSF13B/GALNT2/RNF168/TRIM6/ELANE/CD226/IL33/DHX36/TGFB3/CD36/TGFB1/MCM3AP/TNFSF13/RAET1G/KLK5/BCL10/ATM/HK1/TRAF6/TNFRSF1B/NOD2/BTK/HFE/IL…
GO_PROSTATE_GLAND_DEVELOPMENT	GO_PROSTATE_GLAND_DEVELOPMENT	48	0.51636	1.86489	0.000328039	0.00398867	0.00301095	5686	tags=60%, list=29%, signal=43%	SFRP1/NOG/SULF1/FGF10/TNC/CYP7B1/GLI3/CTNNB1/HOXD13/CDKN1B/BMP4/PSAP/GLI2/PTCH1/TP63/SMARCC1/NOTCH1/AR/SOX9/HOXB13/CYP19A1/FGFR2/RARG/FRS2/FEM1B/NKX3-1/CRIP1/UBE3A/PTEN
GO_PROSTATE_GLAND_MORPHOGENESIS	GO_PROSTATE_GLAND_MORPHOGENESIS	28	0.557318	1.76939	0.00139346	0.0123285	0.00930649	5488	tags=71%, list=28%, signal=52%	SFRP1/NOG/SULF1/FGF10/TNC/CYP7B1/HOXD13/BMP4/GLI2/TP63/NOTCH1/AR/SOX9/HOXB13/FGFR2/RARG/FRS2/FEM1B/NKX3-1/CRIP1
GO_PROTEASE_BINDING	GO_PROTEASE_BINDING	126	0.364335	1.57468	0.00221535	0.0175247	0.013229	3492	tags=31%, list=18%, signal=26%	TIMP3/FAP/ITGB3/FN1/ITGB1/VWF/COL3A1/DPP4/F3/LRP1/COL1A2/A2M/BRCA2/ITGAV/LDLR/SERPINE1/COL1A1/PANX1/TNFRSF10A/SH3PXD2A/BDKRB2/PSAP/CD28/IL1R1/TIMP4/SLC6A3/CLTC/CARD17/MALT1/BCL2/CHMP3/TNFAIP3/COMP/PRNP/SERPINB9/TIMP2/ELANE/SELL/PINK1
GO_PROTEIN_AUTOPHOSPHORYLATION	GO_PROTEIN_AUTOPHOSPHORYLATION	230	0.371721	1.73417	4.86e-06	0.000120265	9.08e-05	4872	tags=37%, list=25%, signal=28%	PRKG2/PDGFRA/KDR/TEK/FLT1/EPHA7/GREM1/EPHA4/PDGFD/NEK6/PTPRC/NTRK1/DDR2/CDKL5/CSF1R/NTRK2/RASSF2/EPHB4/MYO3A/IRAK3/IQGAP1/EPHB1/LYN/CAMK4/STK17B/ADIPOQ/EGFR/PEAK1/PDGFC/FLT3/EIF2AK2/PDGFRB/SLK/DAPK1/MEX3B/LRRK2/CAV1/STK24/PRKD1/ERRFI1/YES1/ACE/GRK5/FER/RAP2A/SLA/NBN/JAK2/EPHB3/TAOK1/IMPACT/NEK2/VEGFA/VRK2/HCK/GFRA2/CDK12/STK10/ITK/PINK1/PDGFB/PAK2/FLT4/PRKX/ROS1/FYN/TAF1/FGFR2/TNIK/EIF2S1/TOM1L1/…
GO_PROTEIN_COMPLEX_INVOLVED_IN_CELL_ADHESION	GO_PROTEIN_COMPLEX_INVOLVED_IN_CELL_ADHESION	34	0.648475	2.16214	5.33e-06	0.00013134	9.91e-05	3541	tags=59%, list=18%, signal=48%	ITGBL1/ITGA4/ITGB3/ITGB1/ITGA2/ITGA9/ITGA8/ITGAV/ITGA11/CD80/LYN/EMILIN1/ITGA1/ITGA5/CD28/ITGA10/ITGB6/ITGA6/ITGB2/ITGAM
GO_PROTEIN_KINASE_B_SIGNALING	GO_PROTEIN_KINASE_B_SIGNALING	241	0.318453	1.49388	0.000840853	0.00842607	0.00636065	3994	tags=32%, list=20%, signal=25%	CALCR/PDGFRA/PIK3CG/TNFSF11/P2RY12/ITGB1/THBS1/KDR/HGF/LOX/TGFA/TEK/IGF2/FGF10/F3/FGF7/FGF5/NTRK1/CX3CR1/LRP2/NTRK2/MFHAS1/IGFBP5/PIK3CA/CD80/MTDH/AXL/OSBPL8/KL/IRS1/ILK/HPSE/NTRK3/EREG/EGFR/KLF4/PIK3R1/MTM1/SH2B3/PIK3CB/TMEM100/TRAT1/PDGFRB/CD86/PEAR1/ANGPT1/AREG/CD28/SIRT1/FGF2/HBEGF/SETX/HIP1/KITLG/ICOS/GAB1/HSP90AB1/PIK3R3/PIK3C2B/SPRY2/CCL19/IL26/FAM110C/SOX9/PINK1/FGF1/PIK3AP1/BANK1/PDGFB/S…
GO_PROTEIN_LIPID_COMPLEX	GO_PROTEIN_LIPID_COMPLEX	37	-0.507357	-1.70171	0.00510467	0.0331631	0.025034	3714	tags=46%, list=19%, signal=37%	LSR/APOF/PON1/APOBR/APOC4/APOM/APOA2/APOA1/APOO/APOE/APOC1/SAA4/APOC2/SAA1/LCAT/SAA2/APOC3
GO_PROTEIN_LIPID_COMPLEX_ASSEMBLY	GO_PROTEIN_LIPID_COMPLEX_ASSEMBLY	32	-0.553823	-1.80262	0.00235196	0.0183251	0.0138332	3421	tags=47%, list=17%, signal=39%	ZDHHC8/APOC4/APOM/SOAT2/NR1H2/APOA2/DGAT1/APOA1/ABCA7/APOE/APOC1/APOC2/LCAT/SH3GL2/APOC3
GO_PROTEIN_LOCALIZATION_TO_EARLY_ENDOSOME	GO_PROTEIN_LOCALIZATION_TO_EARLY_ENDOSOME	12	0.686666	1.73671	0.00692557	0.0417272	0.0314989	1763	tags=50%, list=9%, signal=46%	NRP1/MGAT3/SORL1/RDX/ROCK2/MSN
GO_PROTEIN_TYROSINE_KINASE_ACTIVITY	GO_PROTEIN_TYROSINE_KINASE_ACTIVITY	135	0.439672	1.91133	2.78e-06	7.52e-05	5.67e-05	4819	tags=47%, list=24%, signal=36%	PDGFRA/EPHA3/KDR/TEK/FLT1/EPHA7/EFNB3/EPHA4/ROR2/EPHB2/NRP1/NRP2/NTRK1/DDR2/CSF1R/NTRK2/EFEMP1/EPHB4/AXL/EPHB1/CRIM1/LYN/NTRK3/TESK2/EGFR/MAP2K6/PEAK1/DYRK3/FLT3/EIF2AK2/PDGFRB/WEE1/HIPK1/ABL2/YES1/JAK1/TIE1/FER/SLA/IGF2R/JAK2/DSTYK/EPHB3/HCK/DYRK2/ITK/HIPK3/FLT4/RET/ROS1/PDGFRL/FYN/MERTK/FGFR2/EPHA6/IGF1R/NEK1/BMX/BTK/BLK/SYK/MAP2K5/HIPK2/MUSK
GO_PROTEOGLYCAN_BINDING	GO_PROTEOGLYCAN_BINDING	35	0.600161	2.00829	0.00011905	0.00176709	0.00133393	4418	tags=57%, list=22%, signal=44%	FN1/THBS1/CFH/ITGA2/TNC/HPSE2/LRP1/NID1/PTPRC/COL5A1/HPSE/FCN2/CTSS/PLA2G2D/PTPRF/COMP/HRG/SEMA5A/AGRN/COL2A1
GO_PROTEOGLYCAN_BIOSYNTHETIC_PROCESS	GO_PROTEOGLYCAN_BIOSYNTHETIC_PROCESS	63	0.532061	2.05792	7.84e-06	0.000178173	0.000134499	2815	tags=41%, list=14%, signal=35%	CHST9/HS6ST2/DCN/VCAN/CYTL1/GAL3ST3/XYLT1/NDST3/DSE/BMPR2/CTNNB1/FOXL1/CHSY1/CHSY3/CHST15/CSGALNACT1/HS3ST3B1/HS2ST1/CHST3/GAL3ST4/CSGALNACT2/DSEL/NDST1/CHST7/UGDH/CSPG4
GO_PROTEOGLYCAN_METABOLIC_PROCESS	GO_PROTEOGLYCAN_METABOLIC_PROCESS	88	0.453122	1.84105	6.77e-05	0.00109495	0.000826552	5060	tags=55%, list=26%, signal=41%	NDNF/COL11A1/CHST9/HS6ST2/DCN/VCAN/CYTL1/GAL3ST3/SULF1/XYLT1/NDST3/DSE/BMPR2/CTNNB1/ADAMTS12/FOXL1/CHSY1/CHSY3/CHST15/CSGALNACT1/HPSE/HS3ST3B1/HS2ST1/CHST3/SPOCK3/GAL3ST4/CSGALNACT2/DSEL/NDST1/CHST7/UGDH/CSPG4/EGFLAM/GLCE/PXYLP1/SLC35D1/ARSB/CANT1/BMP2/FAM20B/COL2A1/HS3ST5/SPOCK2/IGF1/SULF2/CHST11/EXTL2/EXT2
GO_PROTON_TRANSMEMBRANE_TRANSPORT	GO_PROTON_TRANSMEMBRANE_TRANSPORT	136	-0.583955	-2.47743	1e-10	9.34e-09	7.05e-09	2797	tags=40%, list=14%, signal=34%	SLC2A8/ATP6V0A4/SLC9A3R1/ATP6V0E1/PARK7/SURF1/DNAJC30/ATP1A4/SLC4A11/TCIRG1/MT-ND4/SLC9C1/ATP6V0C/PPIF/ATP6V0B/UCP3/SLC15A1/ATP4A/CYC1/DRD4/COX7A2/ATP6AP1L/COX17/ATP6V1G3/COX7A1/COX7C/ATP6V0D2/ATP6V0E2/SLC36A2/VPS9D1/COX8A/SLC25A27/MT-CO3/ATP2C2/NDUFA4/MFSD3/COX6A2/ATP6V1F/COX5A/NDUFS7/COX6B1/COX4I1/MT-CYB/COX5B/COX6C/COX7B/ATP6V1C2/COX6A1/MT-ATP6/MT-CO2/CHCHD10/ATP2A1/ATP6V1B1/MT-ATP8
GO_PROTON_TRANSMEMBRANE_TRANSPORTER_ACTIVITY	GO_PROTON_TRANSMEMBRANE_TRANSPORTER_ACTIVITY	113	-0.554915	-2.29218	4.41e-10	3.66e-08	2.76e-08	2797	tags=36%, list=14%, signal=31%	SLC2A8/ATP6V0A4/ATP6V0E1/LETM1/SURF1/SLC4A11/TCIRG1/SLC9C1/SLC45A2/ATP6V0C/ATP6V0B/SLC15A1/ATP4A/COX7A2/ATP6AP1L/ATP6V1G3/COX7A1/COX7C/ATP6V0D2/ATP6V0E2/SLC36A2/COX8A/MT-CO3/ATP2C2/NDUFA4/MFSD3/COX6A2/ATP6V1F/COX5A/COX6B1/COX4I1/COX5B/COX6C/COX7B/ATP6V1C2/COX6A1/MT-ATP6/MT-CO2/ATP2A1/ATP6V1B1/MT-ATP8
GO_PROTON_TRANSPORTING_TWO_SECTOR_ATPASE_COMPLEX	GO_PROTON_TRANSPORTING_TWO_SECTOR_ATPASE_COMPLEX	31	-0.69027	-2.22597	2.35e-06	6.56e-05	4.95e-05	2772	tags=48%, list=14%, signal=42%	ATP6V0A4/ATP6V0E1/TCIRG1/ATP6V0C/PPIF/ATP6V0B/ATP6AP1L/ATP6V1G3/ATP6V0D2/ATP6V0E2/ATP6V1F/ATP6V1C2/MT-ATP6/ATP6V1B1/MT-ATP8
GO_PROTON_TRANSPORTING_TWO_SECTOR_ATPASE_COMPLEX_CATALYTIC_DOMAIN	GO_PROTON_TRANSPORTING_TWO_SECTOR_ATPASE_COMPLEX_CATALYTIC_DOMAIN	11	-0.737805	-1.83319	0.00451025	0.0302362	0.0228246	1114	tags=73%, list=6%, signal=69%	ATP6V1A/ATP6V1H/ATP6V1E1/ATP6AP1/ATP6AP1L/ATP6V1F/ATP6V1C2/ATP6V1B1
GO_PROTON_TRANSPORTING_TWO_SECTOR_ATPASE_COMPLEX_PROTON_TRANSPORTING_DOMAIN	GO_PROTON_TRANSPORTING_TWO_SECTOR_ATPASE_COMPLEX_PROTON_TRANSPORTING_DOMAIN	12	-0.798641	-2.0063	8.9e-05	0.00138807	0.00104782	2772	tags=75%, list=14%, signal=64%	ATP6V0A4/ATP6V0E1/TCIRG1/ATP6V0C/ATP6V0B/ATP6V0D2/ATP6V0E2/MT-ATP6/MT-ATP8
GO_PROTON_TRANSPORTING_V_TYPE_ATPASE_COMPLEX	GO_PROTON_TRANSPORTING_V_TYPE_ATPASE_COMPLEX	26	-0.669643	-2.0552	0.000132396	0.00192275	0.00145144	5864	tags=77%, list=30%, signal=54%	ATP6V1A/ATP6V1H/ATP6V0D1/ATP6V0A1/TMEM199/ATP6V1D/ATP6V1G1/ATP6AP1/ATP6V0A4/ATP6V0E1/TCIRG1/ATP6V0C/ATP6V0B/ATP6AP1L/ATP6V1G3/ATP6V0D2/ATP6V0E2/ATP6V1F/ATP6V1C2/ATP6V1B1
GO_PROTON_TRANSPORTING_V_TYPE_ATPASE_V0_DOMAIN	GO_PROTON_TRANSPORTING_V_TYPE_ATPASE_V0_DOMAIN	10	-0.755841	-1.81429	0.00411086	0.0279559	0.0211032	2772	tags=70%, list=14%, signal=60%	ATP6V0A4/ATP6V0E1/TCIRG1/ATP6V0C/ATP6V0B/ATP6V0D2/ATP6V0E2
GO_PROXIMAL_DISTAL_PATTERN_FORMATION	GO_PROXIMAL_DISTAL_PATTERN_FORMATION	32	0.536861	1.75955	0.00369681	0.0260014	0.0196278	3757	tags=47%, list=19%, signal=38%	GREM1/FGF10/GLI3/CTNNB1/PBX1/CHSY1/DLX2/LRP4/IRX1/GLI2/IRX3/TP63/IRX2/DLX1/NODAL
GO_PULMONARY_VALVE_DEVELOPMENT	GO_PULMONARY_VALVE_DEVELOPMENT	21	0.689952	2.05015	7.9e-05	0.00125026	0.000943791	5126	tags=76%, list=26%, signal=56%	ROBO1/NOTCH2/TGFB2/BMPR2/ROBO2/JAG1/NOS3/BMP4/TBX20/HEYL/NOTCH1/STRA6/GJA5/TNFRSF1B/NFATC1/HEY1
GO_PULMONARY_VALVE_MORPHOGENESIS	GO_PULMONARY_VALVE_MORPHOGENESIS	17	0.719664	2.01668	0.000122045	0.00179802	0.00135728	3468	tags=71%, list=18%, signal=58%	ROBO1/NOTCH2/TGFB2/ROBO2/JAG1/NOS3/BMP4/TBX20/HEYL/NOTCH1/STRA6/GJA5
GO_PURINE_CONTAINING_COMPOUND_METABOLIC_PROCESS	GO_PURINE_CONTAINING_COMPOUND_METABOLIC_PROCESS	426	-0.294033	-1.41648	0.000751522	0.00770748	0.00581819	4213	tags=30%, list=21%, signal=24%	URAD/HMGCL/PDHB/MCCC2/PEMT/MLYCD/RHOQ/MVD/ACSBG2/CBR4/MCEE/ADAL/PRKAG2/MTHFD2L/GLYAT/DGUOK/SULT6B1/SULT4A1/ACAT1/EIF6/OGT/NUDT7/JMJD8/LRGUK/ACOT2/GCDH/ACOT13/HKDC1/ABCD1/FLCN/AMPD3/NUDT1/COASY/THEM4/LDHC/OXSM/ACSL1/OGDH/ACSF3/GALK1/PPCDC/GUCY2D/NUDT9/ELOVL7/GUCA1B/GUK1/NUDT18/SUCLG1/PFKFB2/NME5/ACSM1/DBI/GPI/DCAKD/SNCA/ACSM6/ACOT4/ACSS1/ITPA/DNAJC30/AK1/AAAS/FBP1/ACOT8/ACSS2/ABHD14B/DGAT1/TECR/NT…
GO_PURINERGIC_NUCLEOTIDE_RECEPTOR_SIGNALING_PATHWAY	GO_PURINERGIC_NUCLEOTIDE_RECEPTOR_SIGNALING_PATHWAY	21	0.642957	1.91051	0.000604142	0.00641745	0.00484438	3495	tags=57%, list=18%, signal=47%	P2RY12/GPR34/P2RY10/PTAFR/P2RY1/P2RY8/ANO6/P2RY6/P2RY13/P2RY14/P2RY4/P2RY2
GO_PURINERGIC_RECEPTOR_ACTIVITY	GO_PURINERGIC_RECEPTOR_ACTIVITY	25	0.569237	1.75394	0.00527449	0.0338736	0.0255704	3659	tags=52%, list=19%, signal=42%	P2RY12/GPR34/P2RY10/PTAFR/P2RY1/P2RY8/P2RY6/P2RY13/ADORA2B/P2RY14/P2RY4/P2RY2/ADORA3
GO_PURINERGIC_RECEPTOR_SIGNALING_PATHWAY	GO_PURINERGIC_RECEPTOR_SIGNALING_PATHWAY	32	0.513386	1.68261	0.00673716	0.040922	0.0308911	3659	tags=47%, list=19%, signal=38%	P2RY12/GPR34/P2RY10/ACPP/PTAFR/P2RY1/P2RY8/ANO6/P2RY6/P2RY13/ADORA2B/P2RY14/P2RY4/P2RY2/ADORA3
GO_PYROPHOSPHATE_HYDROLYSIS_DRIVEN_PROTON_TRANSMEMBRANE_TRANSPORTER_ACTIVITY	GO_PYROPHOSPHATE_HYDROLYSIS_DRIVEN_PROTON_TRANSMEMBRANE_TRANSPORTER_ACTIVITY	32	-0.57514	-1.872	0.000994236	0.00956401	0.00721965	2772	tags=72%, list=14%, signal=62%	ATP6V1A/ATP6V1H/ATP4B/ATP6V0D1/ATP6V0A1/ATP6V1D/ATP6V1G1/ATP6V1E1/ATP6AP1/ATP6V0A4/ATP6V0E1/TCIRG1/ATP6V0C/ATP6V0B/ATP4A/ATP6AP1L/ATP6V1G3/ATP6V0D2/ATP6V0E2/ATP2C2/ATP6V1F/ATP6V1C2/ATP2A1
GO_QUINONE_METABOLIC_PROCESS	GO_QUINONE_METABOLIC_PROCESS	30	-0.56942	-1.81949	0.00172898	0.0144958	0.0109425	5375	tags=60%, list=27%, signal=44%	AKR1C3/CYP4F11/FDXR/AKR1B1/CYP4F2/CBR4/COQ10B/AKR1A1/PDSS1/COQ6/AKR1C2/COQ10A/COQ3/NDUFA9/AKR1C1/COQ4/AKR1B10/COQ9
GO_RAS_PROTEIN_SIGNAL_TRANSDUCTION	GO_RAS_PROTEIN_SIGNAL_TRANSDUCTION	435	0.307862	1.54092	8.1e-06	0.00018346	0.00013849	5385	tags=40%, list=27%, signal=30%	EPO/RAB39A/ROBO1/ITGB1/NOTCH2/TGFB2/HEG1/LPAR4/GPR20/COL3A1/FGF10/P2RY10/CDH13/RAB23/FGD5/EPHB2/NRP1/COL1A2/PLEKHG1/F2RL3/F2R/NTRK1/PECAM1/ARHGAP42/GPR174/ADRA1A/RAB3C/P2RY8/ARHGAP29/RDX/RASGRP1/ROCK1/PREX2/OPHN1/ARHGEF26/KALRN/DLC1/LYN/PREX1/AGTR1/KIF14/SHC3/RASA3/GRAP/GNA13/RAB9B/ECT2/RHOU/ROCK2/RHOB/MAP4K4/RAB43/NRAS/RAB31/WASF2/GPR55/ADRA2A/CDC42EP4/PDGFRB/RASA1/SPRY1/RAB8B/ABL2/RASA4B/CDC42E…
GO_REACTIVE_NITROGEN_SPECIES_METABOLIC_PROCESS	GO_REACTIVE_NITROGEN_SPECIES_METABOLIC_PROCESS	75	0.448534	1.76159	0.000529823	0.00588848	0.00444508	3954	tags=44%, list=20%, signal=35%	PTX3/NOS2/IL10/CYP1B1/CPS1/EDN1/PTGIS/CX3CR1/CD34/NOS1AP/TLR4/SLC7A2/ATP2B4/PTGS2/NOS3/ROCK2/KLF4/MMP8/ICAM1/AGTR2/CAV1/TLR6/WDR35/JAK2/HSP90AB1/KLRC4-KLRK1/CLEC7A/TRPV1/ITGB2/PKD2/RORA/AIF1/CD36
GO_RECEPTOR_ANTAGONIST_ACTIVITY	GO_RECEPTOR_ANTAGONIST_ACTIVITY	32	-0.703597	-2.29011	7.85e-07	2.54e-05	1.92e-05	1245	tags=47%, list=6%, signal=44%	MTRNR2L4/DKKL1/MTRNR2L7/ADH7/MTRNR2L5/WFIKKN1/MTRNR2L11/MTRNR2L13/MTRNR2L1/MTRNR2L8/MTRNR2L3/MTRNR2L9/MTRNR2L6/MTRNR2L10/MTRNR2L12
GO_RECEPTOR_COMPLEX	GO_RECEPTOR_COMPLEX	391	0.437101	2.15803	1e-10	9.34e-09	7.05e-09	4494	tags=41%, list=23%, signal=33%	GABRB3/CALCR/PDGFRA/SLITRK5/LRP1B/GABRB2/ITGBL1/IL2RA/ITGA4/ITGB3/GABRA2/GABRQ/CALCRL/ITGB1/TLR7/NOTCH2/EPHA3/KDR/ITGA2/TGFBR2/TEK/FLT1/EPHA7/GPR20/IL13RA2/ITGA9/GRIN2A/EPHA4/PLXNA4/MTNR1A/PTPRB/GABRG1/LRP1/OSMR/IL5RA/GRIK3/CSF2RB/ROR2/EPHB2/NRP1/NID1/NRP2/NTRK1/DDR2/PLA2R1/GRIN2B/GABRA3/CSF1R/LRP2/NTRK2/ITGA8/BMPR2/TFRC/ROR1/TLR4/TLR1/ITGAV/LDLR/ITGA11/CD200R1/PLXNC1/SCIMP/CHRNA6/NLGN1/FSHR/EPHB…
GO_RECEPTOR_INHIBITOR_ACTIVITY	GO_RECEPTOR_INHIBITOR_ACTIVITY	41	-0.657402	-2.2251	5.22e-07	1.78e-05	1.34e-05	1245	tags=37%, list=6%, signal=34%	MTRNR2L4/DKKL1/MTRNR2L7/ADH7/MTRNR2L5/WFIKKN1/MTRNR2L11/MTRNR2L13/MTRNR2L1/MTRNR2L8/MTRNR2L3/MTRNR2L9/MTRNR2L6/MTRNR2L10/MTRNR2L12
GO_RECEPTOR_MEDIATED_ENDOCYTOSIS	GO_RECEPTOR_MEDIATED_ENDOCYTOSIS	251	0.325855	1.53187	0.000548103	0.00601214	0.00453842	4608	tags=38%, list=23%, signal=30%	MRC1/FPR2/HSPG2/CD163/LRP1B/ITGA4/ITGB3/CALCRL/ITGB1/SYT11/FOLR2/TGFBR2/HTR2B/GREM1/SPARC/HTR1B/MSR1/LRP1/BTBD8/CUBN/MASP1/EFNB2/C3/PLA2R1/LRP2/SELE/NEDD4/TFRC/RSPO1/LDLR/SERPINE1/SORL1/SCGB3A2/BICD1/GRIA1/CXCR1/M6PR/SGIP1/OPHN1/CXCR2/B2M/APELA/DNM3/LRRTM2/CACNG8/RAB31/PIK3CB/LRP6/RAMP1/SFTPD/CANX/ANGPT1/MARCO/CAV1/BMP2K/MKLN1/ARRB1/CLTC/HIP1/IGF2R/CBL/USP46/STAB1/HSP90B1/CCL19/VEGFA/CXCL8/FCHSD2…
GO_RECEPTOR_METABOLIC_PROCESS	GO_RECEPTOR_METABOLIC_PROCESS	186	0.30445	1.38401	0.00634765	0.0390039	0.0294431	5211	tags=38%, list=26%, signal=28%	ZNRF3/ITGB3/CALCRL/IL10/ITGB1/HTR2B/GREM1/HTR1B/BVES/LRP1/EDN1/EFNB2/SELE/NEDD4/TFRC/RSPO1/ITGAV/SORL1/GRIA1/CXCR1/OPHN1/CXCR2/ADIPOQ/APELA/EHD3/DNM3/LRRTM2/CACNG8/RAB31/RNF43/RAMP1/TRAT1/ANGPT1/CAV1/SEC24A/MKLN1/ARRB1/CLTC/JAK2/USP46/VEGFA/CXCL8/PIK3R4/DKK1/MYLIP/ITCH/APLN/ITGB2/BECN1/SH3GLB1/SFRP4/TBC1D5/CD36/TGFB1/HDAC2/VAMP3/DTX3L/MX2/ACKR3/HIF1A/WDR54/UBQLN2/FUT8/SYK/NRG1/IFNG/MTMR2/UVRAG/AP…
GO_REGENERATION	GO_REGENERATION	183	0.32077	1.45072	0.00411189	0.0279559	0.0211032	3623	tags=32%, list=18%, signal=27%	TNR/TM4SF4/IL10/HGF/TGFBR2/FGF10/TNC/EPHA4/POSTN/LRP1/PLG/GLI3/PRRX1/CXCL12/AXL/KLK6/GAP43/NTRK3/PRMT5/EGFR/CCND1/LCP1/KLF4/MED1/CDKN1B/FLT3/DYSF/REG1A/IGFBP1/STK24/PTCH1/PTPN12/WDR35/IGF2R/NNMT/JAK2/FZD9/TYMS/TGFBR3/PPAT/NOTCH1/MTPN/NR4A3/JAM3/BCL2/PTPRF/MYOD1/YAP1/EYS/UPF2/GJD4/NREP/GSN/PTPRU/RTN4RL1/KLF5/CDK4/MATN2/CLDN1
GO_REGIONALIZATION	GO_REGIONALIZATION	351	0.322504	1.56715	1.79e-05	0.000363413	0.000274332	5497	tags=42%, list=28%, signal=31%	SFRP1/SOSTDC1/GREM2/SFRP2/ROBO1/NOTCH2/NOG/PCSK6/TIFAB/WT1/PITX2/SEMA3A/GREM1/NKD1/FGF10/PRKDC/EDN1/ROR2/PCDH8/CXXC4/NRP1/GBX2/DYNC2H1/NRP2/C3/GLI3/GPR161/BHLHE41/GATA5/LRP2/BMPR2/PGAP1/CTNNB1/MEOX1/FOXA2/FOXC2/PBX1/KDM6A/AIDA/HOXD13/ZEB2/MDFI/CHSY1/ROBO2/TBC1D32/PKD1L1/RELN/SOX1/MIB1/CITED2/DLX2/LRP4/EGR2/CELSR2/HHIP/BPTF/LRP6/FOXG1/WNT8B/MEF2C/IRX1/FZD5/SPRY1/HIPK1/BMP4/SOX17/GLI2/TBX20/CDX1/GD…
GO_REGULATION_OF_ACTIN_FILAMENT_BASED_PROCESS	GO_REGULATION_OF_ACTIN_FILAMENT_BASED_PROCESS	361	0.314758	1.53603	2.82e-05	0.000522479	0.000394407	3920	tags=34%, list=20%, signal=27%	SFRP1/PDGFRA/MAGEL2/TMSB15B/NOTCH2/EPHA3/CTNNA3/TEK/PAK3/PROX1/FMN1/CCL24/LRP1/STC1/VIL1/EDN1/FLNA/CCL11/NRP1/S1PR1/PDE4B/CSF1R/DIXDC1/NOS1AP/FRMD6/TMOD2/PTGER4/CCL26/RDX/SWAP70/CXCL12/DSC2/SYNPO2/SPTA1/ROCK1/DLC1/ILK/PREX1/ACTR2/NTRK3/CCDC88A/NCKAP1L/ECT2/PDXP/RHOU/ROCK2/RHOB/PIK3R1/ICAM1/WASF2/MEF2C/CDC42EP4/CORO2B/PDGFRB/MYADM/RASA1/ALMS1/PLEK/ALOX15/ABL2/ADD2/CAV1/SPTBN1/CDC42EP3/LPAR1/RGS4/A…
GO_REGULATION_OF_ACTIN_FILAMENT_ORGANIZATION	GO_REGULATION_OF_ACTIN_FILAMENT_ORGANIZATION	238	0.289935	1.3635	0.00583613	0.0366065	0.0276334	5173	tags=38%, list=26%, signal=28%	SFRP1/MAGEL2/TMSB15B/PAK3/FMN1/CCL24/VIL1/FLNA/CCL11/NRP1/S1PR1/TMOD2/PTGER4/CCL26/RDX/SWAP70/CXCL12/SYNPO2/SPTA1/ROCK1/DLC1/PREX1/ACTR2/NCKAP1L/PDXP/ROCK2/PIK3R1/ICAM1/WASF2/CDC42EP4/CORO2B/MYADM/RASA1/ALMS1/PLEK/ALOX15/ADD2/SPTBN1/CDC42EP3/LPAR1/RGS4/KANK4/ARHGAP28/FER/TPM1/TAC1/ADD3/CYFIP1/MTPN/GMFB/TMSB15A/FCHSD2/HCK/NCKAP1/ARHGEF15/PPM1F/GPR65/GSN/ARHGEF10/ESAM/ABI2/SH3PXD2B/ARPIN/ARHGAP18/S…
GO_REGULATION_OF_ANATOMICAL_STRUCTURE_SIZE	GO_REGULATION_OF_ANATOMICAL_STRUCTURE_SIZE	479	0.33419	1.68573	2.24e-08	1.16e-06	8.74e-07	3873	tags=32%, list=20%, signal=27%	AQP4/TNR/SLC12A1/HTR7/FGB/GJA1/CHRM3/MAGEL2/DRD1/TMSB15B/AVPR1B/FN1/CASR/HTR2B/SEMA3A/EPHA7/PAK3/HTR1B/WNT9B/FMN1/PLXNA4/CCL24/KCNMB2/CPS1/LRP1/VIL1/EDN1/PTAFR/CCL11/NRP1/HTR2A/IL7R/F2R/ARHGAP42/CDKL5/BDNF/EDNRB/HRH1/PLS1/ISLR2/BMPR2/FGA/ADRA1A/P2RY1/TMOD2/CCL26/FOXC2/EDN3/RDX/SWAP70/CXCL12/SLC12A2/FGG/ADCYAP1/SPTA1/L1CAM/ROCK1/DISC1/ANO6/ILK/PTGS2/DPYSL2/HRH2/PREX1/AVPR2/AGTR1/ACTR2/NTRK3/NCKAP1…
GO_REGULATION_OF_ANGIOTENSIN_LEVELS_IN_BLOOD	GO_REGULATION_OF_ANGIOTENSIN_LEVELS_IN_BLOOD	11	0.740453	1.81346	0.00283629	0.0211667	0.0159783	2371	tags=55%, list=12%, signal=48%	CPA3/CTSG/CMA1/MME/ENPEP/ACE
GO_REGULATION_OF_ANIMAL_ORGAN_FORMATION	GO_REGULATION_OF_ANIMAL_ORGAN_FORMATION	36	0.513254	1.73169	0.00264597	0.0199761	0.0150795	3556	tags=47%, list=18%, signal=39%	ROBO1/WT1/SULF1/FGF10/GATA5/CTNNB1/EYA1/ROBO2/CITED2/SPRY1/BMP4/GDNF/TBX5/NOTCH1/DKK1/AR/FGF1
GO_REGULATION_OF_ANIMAL_ORGAN_MORPHOGENESIS	GO_REGULATION_OF_ANIMAL_ORGAN_MORPHOGENESIS	248	0.344577	1.61748	9.07e-05	0.0014082	0.00106302	4964	tags=37%, list=25%, signal=28%	ZNRF3/SFRP1/SFRP2/ROBO1/GPC6/NOG/TGFB2/HGF/TGFBR2/WT1/DIO3/GREM1/SULF1/NKD1/FGF10/WNT9B/EDN1/ROR2/FGF7/STAT1/TNFRSF11B/GATA5/BMPR2/ROR1/SP6/CD34/CTNNB1/FOXC2/HOXD13/CTHRC1/EYA1/ROBO2/JAG1/SNAI2/CITED2/PSMC1/CELSR2/MED1/BCOR/AGTR2/FZD5/SPRY1/ETV5/BMP4/VANGL1/PRICKLE1/MYC/FZD1/ASPN/GDNF/TBX5/CELSR1/CLTC/RSPO3/PAX9/NOTCH1/BCL2/VEGFA/TNFAIP3/PTK7/DKK1/FZD6/FOXC1/TIAM1/AR/RUNX2/SOX9/FGF1/RSPO2/FZD4/AC…
GO_REGULATION_OF_AXONOGENESIS	GO_REGULATION_OF_AXONOGENESIS	182	0.34815	1.57349	0.000323832	0.00397345	0.00299946	3813	tags=32%, list=19%, signal=26%	TNR/ROBO1/FN1/CDH2/SEMA3A/EPHA7/PAK3/PTPRO/EFNB3/EPHA4/PLXNA4/LRP1/EPHB2/LRRC4C/NRP1/CHODL/CDKL5/BDNF/NTRK2/ISLR2/BMPR2/NIN/MYCBP2/PLXNC1/CXCL12/ZEB2/L1CAM/ROBO2/DISC1/ILK/DPYSL2/NTRK3/PLXND1/LRP4/MACF1/DCC/LPAR3/OLFM1/SHOX2/SEMA7A/EPHB3/MCF2/FSTL4/CYFIP1/VEGFA/PLXNA2/SEMA4C/TIAM1/DAB1/CHN1/SKIL/SEMA3D/TRIM46/SEMA5A/SEMA6D/PAFAH1B1/RET/ZSWIM5/SEMA3G
GO_REGULATION_OF_B_CELL_ACTIVATION	GO_REGULATION_OF_B_CELL_ACTIVATION	115	0.38215	1.63203	0.000860369	0.00857055	0.00646971	6242	tags=50%, list=32%, signal=35%	SFRP1/IL10/PTPRC/ATP11C/TFRC/TLR4/INHBA/IL6/SAMSN1/RIF1/LYN/SLC39A10/NCKAP1L/MNDA/MSH2/FCRL3/CHRNB2/AHR/CD300A/MEF2C/IL7/TNFSF4/CD28/CD74/TNFSF13B/FOXJ1/BCL2/TNFAIP3/BST1/PELI1/CD38/BANK1/SLAMF8/ZFP36L1/NFATC2/NFAM1/TGFB1/TNFSF13/ATM/SH3KBP1/NOD2/TIRAP/BTK/SYK/PPP2R3C/CTLA4/CYLD/GPR183/APLF/ZFP36L2/MMP14/FCGR2B/ADA/IL27RA/TP53BP1/BCL6/IL2/IGLL5
GO_REGULATION_OF_BIOMINERALIZATION	GO_REGULATION_OF_BIOMINERALIZATION	86	0.411209	1.66719	0.000830734	0.00834956	0.00630289	4494	tags=44%, list=23%, signal=34%	OMD/FBN2/GREM1/TMEM119/S1PR1/DDR2/BMPR2/CCR1/ROCK1/KL/ANO6/SRGN/NOS3/ROCK2/SLC8A1/BCOR/MEF2C/FBXO5/BMP4/ASPN/BMP2K/BMP6/MGP/FZD9/NOTCH1/GATA1/LTBP3/ANKH/ATP2B1/COMP/SOX9/NBR1/ACVR1/TGFB3/TGFB1/BMP2/HIF1A/ACVR2A
GO_REGULATION_OF_BLOOD_CIRCULATION	GO_REGULATION_OF_BLOOD_CIRCULATION	280	0.352839	1.68188	2.85e-06	7.66e-05	5.78e-05	3760	tags=35%, list=19%, signal=29%	PIK3CG/FGB/GJA1/CHRM3/AVPR1B/CASR/CTNNA3/TGFB2/GLP1R/SEMA3A/SLC8A3/DES/KCNG2/TACR3/KCNJ5/BVES/KCNMB2/EPAS1/STC1/EDN1/SCN2B/PTAFR/FLNA/HTR2A/F2R/KCNJ3/PDE4B/ARHGAP42/HRH1/GJD3/BMPR2/FGA/ADRA1A/NOS1AP/PTGER2/CACNA2D1/ASPH/EDN3/KCNK3/DSC2/FGG/ATP2B4/ABCC9/PTGS2/HRH2/AVPR2/AGTR1/KCNN2/EGFR/NOS3/APELA/EHD3/SLC8A1/CACNG8/GJC1/ICAM1/BDKRB2/AGTR2/ADRA2A/ITPR3/DOCK4/CAV1/RGS4/ACE/HBEGF/DSP/SLC1A1/SCN5A/KC…
GO_REGULATION_OF_BMP_SIGNALING_PATHWAY	GO_REGULATION_OF_BMP_SIGNALING_PATHWAY	85	0.518749	2.0929	1.22e-06	3.76e-05	2.84e-05	4773	tags=49%, list=24%, signal=38%	CHRDL1/SFRP1/SOSTDC1/GREM2/SFRP2/NOTCH2/FBN1/NOG/PCSK6/GREM1/SULF1/LRP2/FSTL1/BMPR2/SORL1/SOX11/TFAP2B/SOST/ILK/GDF5/CDH5/BMPER/BMP4/FZD1/ZNF423/NOTCH1/ACVRL1/DKK1/VWC2L/SKIL/HTRA1/DLX1/SFRP4/SMURF2/SKI/NEO1/ENG/RNF165/CTDSPL2/SMAD4/HIPK2/FST
GO_REGULATION_OF_BODY_FLUID_LEVELS	GO_REGULATION_OF_BODY_FLUID_LEVELS	484	0.359799	1.8105	1.19e-10	1.1e-08	8.28e-09	3996	tags=35%, list=20%, signal=29%	F13A1/AQP4/HAS2/PDGFRA/PIK3CG/FGB/GJA1/FAP/APLNR/CHRM3/ITGB3/P2RY12/THBS1/FLG/VWF/HEG1/ITGA2/TIFAB/GP5/SCNN1G/PTPRO/COL3A1/FGF10/TFPI/ADCY7/F3/HK2/TSPAN8/PLG/EDN1/FLNA/DOCK9/EPHB2/COL1A2/A2M/F8/MMRN1/DOCK11/F2RL3/F2R/PAPSS2/UBASH3B/NPR3/ZFPM2/THBD/GATA5/EDNRB/PRKCQ/FGA/CD34/P2RY1/TLR4/SERPINE1/FOXA2/AGR2/SERPINB2/PRKCB/PIK3CA/KRT1/OAS2/ADCY2/IL6/FGG/TFAP2B/AXL/ABCA12/COL1A1/CDO1/ANO6/KALRN/DGKB/I…
GO_REGULATION_OF_BONE_DEVELOPMENT	GO_REGULATION_OF_BONE_DEVELOPMENT	22	0.613477	1.84852	0.00121176	0.0110705	0.00835686	800	tags=32%, list=4%, signal=31%	TNFSF11/NOTCH2/FBN1/LOX/GREM1/TMEM119/GLI3
GO_REGULATION_OF_BONE_MINERALIZATION	GO_REGULATION_OF_BONE_MINERALIZATION	69	0.439574	1.71731	0.000941179	0.00917172	0.00692351	4494	tags=46%, list=23%, signal=36%	OMD/FBN2/GREM1/TMEM119/S1PR1/DDR2/BMPR2/CCR1/KL/ANO6/SRGN/SLC8A1/BCOR/MEF2C/BMP4/BMP2K/BMP6/MGP/FZD9/GATA1/LTBP3/ANKH/ATP2B1/COMP/SOX9/NBR1/ACVR1/TGFB3/TGFB1/BMP2/HIF1A/ACVR2A
GO_REGULATION_OF_BONE_REMODELING	GO_REGULATION_OF_BONE_REMODELING	48	0.492558	1.77893	0.000913273	0.00899099	0.00678709	3546	tags=44%, list=18%, signal=36%	SFRP1/TNFSF11/ITGB3/GREM1/TMEM119/S1PR1/TNFRSF11A/TNFRSF11B/UBASH3B/CSF1R/TFRC/PDK4/IL6/LEPR/EGFR/CLDN18/LTBP3/TNFAIP3/PRKCA/NF1/CD38
GO_REGULATION_OF_CARDIAC_MUSCLE_TISSUE_DEVELOPMENT	GO_REGULATION_OF_CARDIAC_MUSCLE_TISSUE_DEVELOPMENT	79	0.396486	1.57783	0.00496816	0.0325911	0.0246023	4886	tags=41%, list=25%, signal=31%	KCNK2/PI16/GJA1/NOG/TGFBR2/GREM1/EDN1/EFNB2/ZFPM2/CREB1/MEF2C/BMP4/MYOCD/TBX20/RGS4/FGF2/TBX5/MAPK14/GATA6/TGFBR3/NOTCH1/YAP1/DKK1/MAPK1/TGFB1/FGFR2/BMP2/FRS2/IGF1/SMAD4/TGFBR1/NRG1
GO_REGULATION_OF_CARTILAGE_DEVELOPMENT	GO_REGULATION_OF_CARTILAGE_DEVELOPMENT	62	0.439362	1.68458	0.00179157	0.0148539	0.0112128	3576	tags=39%, list=18%, signal=32%	NOG/GREM1/LOXL2/GLI3/BMPR2/EFEMP1/CTNNB1/ADAMTS12/FRZB/SNAI2/GDF5/TRPS1/BMP4/GLI2/BMP6/ADAMTS7/SHOX2/GDF6/ACVRL1/LTBP3/RUNX2/SOX9/SOX5/PTHLH
GO_REGULATION_OF_CELL_ADHESION_MEDIATED_BY_INTEGRIN	GO_REGULATION_OF_CELL_ADHESION_MEDIATED_BY_INTEGRIN	46	0.568447	2.03649	3.4e-05	0.000607685	0.000458727	1577	tags=35%, list=8%, signal=32%	FERMT1/PIK3CG/ACER2/P2RY12/SFRP2/TGFB2/PODXL/DPP4/CYP1B1/ADAM9/SERPINE1/FOXC2/SWAP70/SNAI2/LYN/NCKAP1L
GO_REGULATION_OF_CELL_CELL_ADHESION	GO_REGULATION_OF_CELL_CELL_ADHESION	392	0.369507	1.82409	1.73e-09	1.15e-07	8.69e-08	5537	tags=43%, list=28%, signal=31%	EPO/MEGF10/TNR/HAS2/RNASE10/TNFSF11/CD209/IL2RA/FGB/ITGA4/IL10/VSIG4/PDCD1LG2/TGFBR2/IGF2/EPHA7/ETS1/PAK3/PODXL/FGL2/DPP4/EFNB3/PLG/PTAFR/PCDH8/EFNB2/NLRP3/IL7R/LAX1/PTPRC/GLI3/UBASH3B/PRKCQ/TFRC/FGA/RAG1/CCR2/FOXA2/PIK3CA/CD80/RDX/SWAP70/CXCL12/KIF26B/IL6/FGG/SPTA1/EGR3/RASGRP1/IL12A/CLEC4G/JAG1/SNAI2/RC3H2/LYN/CITED2/NCKAP1L/ADIPOQ/KLF4/CELSR2/PIK3R1/ICAM1/SH2B3/VCAM1/CD300A/IL6ST/PAG1/IL7/MYAD…
GO_REGULATION_OF_CELL_DIVISION	GO_REGULATION_OF_CELL_DIVISION	162	0.352276	1.56128	0.000509543	0.00571607	0.00431492	5214	tags=41%, list=26%, signal=30%	SFRP2/TGFB2/TGFA/HTR2B/IGF2/CXCR5/WNT9B/PDGFD/FGF7/FGF5/DCDC1/BRCA2/KIF20B/E2F7/BIRC6/KIF14/EREG/ECT2/PDXP/PDGFC/TXNIP/CCP110/SVIL/ASPM/NCOA3/SOX17/MYC/KIF13A/PTCH1/FGF2/RBL1/TP63/INCENP/PAX6/SPAST/PPBP/MAP10/PRPF40A/RBL2/VEGFA/PIK3R4/MAP9/RXFP3/FGF1/PDGFB/CUL3/BECN1/SH3GLB1/TGFB3/TGFB1/FGFR2/KLHL9/PLK2/PIK3C3/PLK4/RACGAP1/EVI2B/RHOA/BLM/CDC14A/TAL1/AHCTF1/UVRAG/PKN2/PRC1/NKX3-1
GO_REGULATION_OF_CELL_JUNCTION_ASSEMBLY	GO_REGULATION_OF_CELL_JUNCTION_ASSEMBLY	92	0.452245	1.84812	9.41e-05	0.00144716	0.00109242	6085	tags=55%, list=31%, signal=39%	SFRP1/CLDN19/GJA1/THBS1/EPHA3/KDR/TEK/GREM1/FMN1/LRP1/NRP1/ROCK1/IQGAP1/DLC1/SNAI2/ROCK2/MAP4K4/PEAK1/MACF1/PRKCH/SLK/FZD5/CAV1/COL16A1/RUNX1/ACE/VEGFA/ACVRL1/FAM107A/SNAI1/PPM1F/CLDN1/HRG/RAPGEF2/PHLDB2/TJP1/RHOA/RAPGEF1/RAP1B/WDPCP/CLASP1/CLASP2/EPB41L5/RAP1A/PTEN/LIMS1/CORO1C/MMP14/CLDN5/LIMCH1/NPHP4
GO_REGULATION_OF_CELL_MATRIX_ADHESION	GO_REGULATION_OF_CELL_MATRIX_ADHESION	113	0.449146	1.9061	5.79e-06	0.000141569	0.000106867	3646	tags=40%, list=18%, signal=33%	SFRP1/FERMT1/ACER2/THBS1/EPHA3/KDR/TEK/GREM1/FMN1/CDH13/POSTN/LRP1/ONECUT1/NRP1/UTRN/SERPINE1/ROCK1/IQGAP1/DISC1/DLC1/ILK/JAG1/ROCK2/MAP4K4/PIK3R1/PEAK1/MACF1/CDK6/PIK3CB/SLK/RASA1/MMP12/COL16A1/PLEKHA2/PLAU/BCL2/VEGFA/ACVRL1/CCL28/FAM107A/PPM1F/BST1/NF1/EMP2/HRG
GO_REGULATION_OF_CELL_MIGRATION_INVOLVED_IN_SPROUTING_ANGIOGENESIS	GO_REGULATION_OF_CELL_MIGRATION_INVOLVED_IN_SPROUTING_ANGIOGENESIS	37	0.615699	2.09213	2.73e-05	0.000510257	0.000385181	4950	tags=68%, list=25%, signal=51%	NR2E1/THBS1/KDR/NRP1/AKT3/MMRN2/FOXC2/PTGS2/SRPX2/SPRED1/KLF4/STARD13/HDAC9/FGFBP1/FGF2/PIK3C2A/NOTCH1/VEGFA/TBXA2R/RHOJ/PLK2/MEOX2/RHOA/MAP2K5/DLL4
GO_REGULATION_OF_CELL_MORPHOGENESIS	GO_REGULATION_OF_CELL_MORPHOGENESIS	476	0.332857	1.67626	4.59e-08	2.16e-06	1.63e-06	4476	tags=35%, list=23%, signal=28%	TNR/HAS2/FGB/CCL13/HECW2/ROBO1/FN1/NR2E1/CDH2/KDR/SEMA3A/EPHA7/PAK3/PTPRO/SPARC/OLFM4/EFNB3/EPHA4/BVES/PLXNA4/CCL24/POSTN/FGD5/LRP1/VIL1/FLNA/CCL11/EPHB2/LRRC4C/NRP1/CHODL/SYT4/BCL11A/NEDD9/CDKL5/CSF1R/BDNF/NTRK2/NEDD4/IL1RAPL1/ISLR2/BMPR2/FGA/P2RY1/NIN/CASS4/MYCBP2/PLXNC1/SYNE3/RDX/NLGN1/BCL9L/CXCL12/CCL7/ZEB2/FGG/SPTA1/L1CAM/ROBO2/DISC1/ZRANB1/KALRN/DLC1/ILK/RELN/GBP1/DPYSL2/PREX1/ACTR2/NTRK3/G…
GO_REGULATION_OF_CELL_MORPHOGENESIS_INVOLVED_IN_DIFFERENTIATION	GO_REGULATION_OF_CELL_MORPHOGENESIS_INVOLVED_IN_DIFFERENTIATION	294	0.339972	1.63117	1.96e-05	0.000392246	0.000296097	3902	tags=32%, list=20%, signal=26%	TNR/HAS2/FGB/HECW2/ROBO1/FN1/NR2E1/CDH2/SEMA3A/EPHA7/PAK3/PTPRO/OLFM4/EFNB3/EPHA4/PLXNA4/POSTN/LRP1/FLNA/EPHB2/LRRC4C/NRP1/CHODL/NEDD9/CDKL5/BDNF/NTRK2/NEDD4/IL1RAPL1/ISLR2/BMPR2/FGA/NIN/CASS4/MYCBP2/PLXNC1/NLGN1/CXCL12/ZEB2/FGG/L1CAM/ROBO2/DISC1/KALRN/ILK/RELN/GBP1/DPYSL2/PREX1/ACTR2/NTRK3/PLXND1/LRP4/MPL/DNM3/MACF1/FBLN1/CHRNB2/DCC/DOCK1/LPAR3/MYADM/LRRK2/CAPRIN1/ADAM10/RAP2A/OLFM1/TRPC6/SHOX2/…
GO_REGULATION_OF_CELL_PROLIFERATION_INVOLVED_IN_KIDNEY_DEVELOPMENT	GO_REGULATION_OF_CELL_PROLIFERATION_INVOLVED_IN_KIDNEY_DEVELOPMENT	13	0.665667	1.72161	0.00550723	0.0350669	0.0264712	3629	tags=62%, list=18%, signal=50%	SERPINB7/WT1/PDGFD/EGR1/BMP4/MYC/IL6R/PDGFB
GO_REGULATION_OF_CELL_SHAPE	GO_REGULATION_OF_CELL_SHAPE	151	0.349879	1.54528	0.00152801	0.0131891	0.00995615	4344	tags=37%, list=22%, signal=29%	CCL13/FN1/KDR/BVES/PLXNA4/CCL24/FGD5/VIL1/CCL11/CSF1R/P2RY1/PLXNC1/SYNE3/RDX/CCL7/SPTA1/DLC1/GNA13/S100B/PLXND1/RHOU/RHOB/MSN/ICAM1/CDC42EP4/RASA1/CDC42EP3/MKLN1/ATP10A/LPAR1/FERMT2/RHOV/TPM1/MYH10/CYFIP1/PRPF40A/VEGFA/PLXNA2/HCK/RHOBTB3/ITGB2/ARHGAP18/BRWD3/GNA12/PDPN/RHOJ/FAM171A1/FYN/PARVA/PALMD/FGD6/PHIP/MYH9/CDC42EP2/SH3KBP1/ARHGAP35
GO_REGULATION_OF_CELL_SIZE	GO_REGULATION_OF_CELL_SIZE	174	0.308972	1.38548	0.00794879	0.0458385	0.0346024	3813	tags=29%, list=19%, signal=24%	AQP4/TNR/SLC12A1/FN1/SEMA3A/EPHA7/PLXNA4/LRP1/EDN1/NRP1/IL7R/CDKL5/BDNF/ISLR2/BMPR2/RDX/CXCL12/SLC12A2/L1CAM/DISC1/ANO6/ILK/DPYSL2/NTRK3/MSN/MACF1/SLC12A3/DCC/CREB1/LPAR3/TMEM123/PLEK/ATP7A/PRR16/KCNMA1/OLFM1/SEMA7A/FSTL4/HSP90AB1/CYFIP1/MTPN/VEGFA/SEMA4C/CDK4/SEMA3D/TRIM46/SEMA5A/SEMA6D/PAFAH1B1/RET/SEMA3G
GO_REGULATION_OF_CELL_SUBSTRATE_ADHESION	GO_REGULATION_OF_CELL_SUBSTRATE_ADHESION	198	0.501992	2.29208	1e-10	9.34e-09	7.05e-09	3520	tags=41%, list=18%, signal=34%	NDNF/HAS2/SFRP1/FERMT1/EGFL6/FGB/ACER2/ABI3BP/FN1/THBS1/EPHA3/KDR/TEK/PTPRO/GREM1/OLFM4/FMN1/CDH13/POSTN/LRP1/PLG/ONECUT1/FLNA/NRP1/NID1/UTRN/SMOC2/VIT/COL8A1/NEDD9/FGA/FBLN2/CASS4/CCDC80/SERPINE1/AGR2/FGG/ROCK1/IQGAP1/COL1A1/DISC1/DLC1/ILK/JAG1/GBP1/PREX1/EMILIN1/ECM2/ROCK2/SPOCK1/MAP4K4/PIK3R1/PEAK1/ITGA5/MACF1/CDK6/FBLN1/PIK3CB/DOCK1/CORO2B/MYADM/SLK/RASA1/ALOX15/MMP12/COL16A1/PLEKHA2/JAK2/NOT…
GO_REGULATION_OF_CELL_SUBSTRATE_JUNCTION_ASSEMBLY	GO_REGULATION_OF_CELL_SUBSTRATE_JUNCTION_ASSEMBLY	61	0.46941	1.786	0.000565099	0.00615741	0.00464808	3270	tags=36%, list=17%, signal=30%	SFRP1/THBS1/EPHA3/KDR/TEK/GREM1/FMN1/LRP1/NRP1/ROCK1/IQGAP1/DLC1/ROCK2/MAP4K4/PEAK1/MACF1/SLK/COL16A1/VEGFA/ACVRL1/FAM107A/PPM1F
GO_REGULATION_OF_CELLULAR_EXTRAVASATION	GO_REGULATION_OF_CELLULAR_EXTRAVASATION	27	0.553709	1.73865	0.00411078	0.0279559	0.0211032	3474	tags=48%, list=18%, signal=40%	ITGA4/PLCB1/PDGFD/PTAFR/PTGER4/CCR2/CXCL12/ICAM1/IL1R1/PLVAP/CCL28/BST1/ELANE
GO_REGULATION_OF_CELLULAR_RESPONSE_TO_GROWTH_FACTOR_STIMULUS	GO_REGULATION_OF_CELLULAR_RESPONSE_TO_GROWTH_FACTOR_STIMULUS	258	0.467529	2.19664	1e-10	9.34e-09	7.05e-09	4329	tags=42%, list=22%, signal=33%	PEG10/CHRDL1/SFRP1/DCN/FERMT1/CD109/SOSTDC1/ITGB3/GREM2/SFRP2/ROBO1/FBN2/NOTCH2/THBS1/FBN1/NOG/PCSK6/LOX/TGFBR2/FLT1/GREM1/SULF1/FGF10/ONECUT1/RASL11B/LTBP1/SMOC2/LDLRAD4/DOK5/PMEPA1/LRP2/NEDD4/ITGA8/FSTL1/BMPR2/MMRN2/CTNNB1/ADAM17/ADAMTS12/SORL1/PRKCB/MYOF/SOX11/BCL9L/ZEB1/TFAP2B/SOST/ILK/CITED2/GDF5/EMILIN1/NTRK3/ITGA5/DKK3/CDH5/NRROS/ADAMTSL2/HHIP/SNX6/AGTR2/BMPER/SPRY1/BMP4/MYOCD/FGFBP1/FZD1/…
GO_REGULATION_OF_CELLULAR_RESPONSE_TO_TRANSFORMING_GROWTH_FACTOR_BETA_STIMULUS	GO_REGULATION_OF_CELLULAR_RESPONSE_TO_TRANSFORMING_GROWTH_FACTOR_BETA_STIMULUS	112	0.436902	1.85235	3.45e-05	0.000613116	0.000462827	5218	tags=46%, list=26%, signal=34%	PEG10/FERMT1/CD109/FBN2/THBS1/FBN1/LOX/TGFBR2/ONECUT1/RASL11B/LTBP1/LDLRAD4/PMEPA1/ITGA8/ADAM17/SOX11/BCL9L/ZEB1/CITED2/EMILIN1/DKK3/NRROS/ADAMTSL2/SNX6/MYOCD/ASPN/CAV1/SIRT1/CDKN2B/HSP90AB1/TGFBR3/LTBP4/NREP/RNF111/SKIL/HTRA1/DLX1/EP300/TGFB3/TGFB1/SMURF2/SKI/ENG/SMAD4/HIPK2/TGFBR1/HSPA5/CDKN1C/CHST11/CREBBP/LEMD3
GO_REGULATION_OF_CHEMOTAXIS	GO_REGULATION_OF_CHEMOTAXIS	204	0.42654	1.95878	1.92e-08	1.01e-06	7.66e-07	3876	tags=42%, list=20%, signal=34%	FPR2/PDGFRA/P2RY12/ROBO1/THBS1/CCR4/KDR/CASR/ITGA2/SEMA3A/PTPRO/GREM1/FGF10/F3/CDH13/PLXNA4/PDGFD/EDN1/CCR6/NRP1/S1PR1/EFNB2/SMOC2/CMKLR1/BMPR2/ADAM17/SERPINE1/CCR2/CCL26/MYCBP2/EDN3/C3AR1/CCR1/SWAP70/CXCL12/CCL7/IL6/IL12A/ROBO2/ANO6/CXCR2/LYN/NTRK3/NCKAP1L/SCG2/SUCNR1/DYSF/PDGFRB/LBP/PRKD1/C5AR2/LPAR1/FGF2/CD74/ADAM10/MAPK14/SEMA7A/MMP28/NOTCH1/CCL19/JAM3/KLRC4-KLRK1/VEGFA/CXCL8/CXCL10/SEMA4C/TI…
GO_REGULATION_OF_CHONDROCYTE_DIFFERENTIATION	GO_REGULATION_OF_CHONDROCYTE_DIFFERENTIATION	46	0.511258	1.83161	0.000660598	0.00695126	0.00524735	3576	tags=46%, list=18%, signal=37%	GREM1/LOXL2/GLI3/EFEMP1/CTNNB1/ADAMTS12/SNAI2/GDF5/TRPS1/BMP4/GLI2/BMP6/ADAMTS7/SHOX2/GDF6/ACVRL1/LTBP3/RUNX2/SOX9/SOX5/PTHLH
GO_REGULATION_OF_COAGULATION	GO_REGULATION_OF_COAGULATION	82	0.456869	1.84022	0.00012343	0.00181211	0.00136792	3749	tags=48%, list=19%, signal=39%	PDGFRA/FGB/FAP/THBS1/TFPI/F3/TSPAN8/PLG/EDN1/F2R/UBASH3B/THBD/PRKCQ/FGA/CD34/TLR4/SERPINE1/FOXA2/SERPINB2/KRT1/FGG/ANO6/LYN/HPSE/PROS1/NOS3/SH2B3/PLEK/SELP/CAV1/PRKG1/PLAU/ENPP4/TBXA2R/PRKCA/PDGFB/HRG/PLAT/PDPN
GO_REGULATION_OF_CYTOKINE_PRODUCTION_INVOLVED_IN_IMMUNE_RESPONSE	GO_REGULATION_OF_CYTOKINE_PRODUCTION_INVOLVED_IN_IMMUNE_RESPONSE	85	0.403937	1.62969	0.00143953	0.0125543	0.00947695	4846	tags=48%, list=25%, signal=37%	IL10/TGFB2/CLC/NLRP3/RSAD2/DDX21/TLR4/CCR2/SCIMP/IL6/IRAK3/B2M/TLR3/TRIL/DDX58/FZD5/ANGPT1/TNFSF4/IL1R1/CD74/MAPK14/SEMA7A/MALT1/NR4A3/TRIM6/CD226/DHX36/TGFB3/CD36/TGFB1/RAET1G/BCL10/HK1/TRAF6/TNFRSF1B/NOD2/BTK/HFE/IL18R1/BST2/F2RL1
GO_REGULATION_OF_CYTOSOLIC_CALCIUM_ION_CONCENTRATION	GO_REGULATION_OF_CYTOSOLIC_CALCIUM_ION_CONCENTRATION	357	0.396945	1.93309	1e-10	9.34e-09	7.05e-09	3782	tags=36%, list=19%, signal=30%	MCHR1/PTGFR/EPO/FPR2/CALCR/PDGFRA/FPR1/PIK3CG/TRPA1/FAM155A/GJA1/APLNR/DRD1/AVPR1B/PLCB1/FPR3/CCR8/CCR4/GLP1R/CYSLTR1/HTR2B/LPAR4/CXCR5/GPR20/SLC8A3/P2RY10/HTR1B/SCGN/GRIN2A/GTF2I/XCR1/LRP1/EDN1/CCR6/HTR2A/TGM2/S1PR1/GRM5/PTPRC/F2RL3/F2R/CX3CR1/UBASH3B/GPR33/GRIN2B/CMKLR1/EDNRB/GPR174/ADRA1A/P2RY1/PTGER2/ITGAV/P2RY8/TACR1/CACNA2D1/PTGER4/TRPC4/CCR2/C3AR1/CCR1/KCNK3/SWAP70/ADCYAP1/GRIA1/CXCR1/ATP2…
GO_REGULATION_OF_DEFENSE_RESPONSE_TO_VIRUS	GO_REGULATION_OF_DEFENSE_RESPONSE_TO_VIRUS	66	0.422614	1.6249	0.0026238	0.01989	0.0150145	5572	tags=48%, list=28%, signal=35%	IL2RA/FGL2/DDX60/STAT1/AIM2/BIRC3/DDX58/DHX9/SEC14L1/MMP12/RNF125/TRIM44/TNFAIP3/ITCH/TRIM6/HTRA1/BIRC2/HERC5/DTX3L/IFIT1/ERCC6/PARP9/USP17L2/SIN3A/IL27/PUM1/TRAF3IP2/IL23R/EIF2AK4/PUM2/ANKRD17/RIOK3
GO_REGULATION_OF_DEVELOPMENTAL_GROWTH	GO_REGULATION_OF_DEVELOPMENTAL_GROWTH	319	0.338498	1.64836	8.76e-06	0.0001956	0.000147654	3813	tags=32%, list=19%, signal=26%	KCNK2/TNR/SFRP1/PI16/GPR21/GJA1/SFRP2/FN1/PLCB1/NOG/TGFBR2/WT1/IGF2/ATP8A2/DIO3/SEMA3A/EPHA7/NKD1/PROX1/PLXNA4/PRKDC/LRP1/VIL1/EDN1/NRP1/SYT4/BCL11A/ZFPM2/CDKL5/BDNF/PLS1/ISLR2/BMPR2/AGR2/FOXC2/PIK3CA/CXCL12/L1CAM/DISC1/ILK/DPYSL2/GDF5/NTRK3/MAEL/UNC13A/MTM1/MACF1/APP/CDKN1B/DCC/CREB1/REG1A/LPAR3/MEF2C/IL7/FTO/BMP4/ATRN/TBX20/STC2/WWC2/SYT1/GHR/PTCH1/RGS4/FGF2/TBX5/MBD5/SLC6A3/TNKS2/BCL2L11/OLFM1…
GO_REGULATION_OF_DNA_BINDING_TRANSCRIPTION_FACTOR_ACTIVITY	GO_REGULATION_OF_DNA_BINDING_TRANSCRIPTION_FACTOR_ACTIVITY	410	0.281527	1.3974	0.000775805	0.00787993	0.00594837	4749	tags=32%, list=24%, signal=25%	TNFSF11/BEX1/IL10/IL1RAP/CYTL1/NWD1/TNFSF18/GREM1/PROX1/NDP/CYP1B1/EDN1/FLNA/TNFRSF11A/NLRP3/PTGIS/NTRK1/CX3CR1/DDR2/CMKLR1/PRKCQ/S100A9/TRIM34/ROR1/TLR4/CTNNB1/FOXA2/AIM2/PRKCB/MID2/IL6/MDFI/IRAK3/MTDH/NLRC4/ERC1/ARID5B/RELN/TLR3/MBTPS2/ADCY1/KLF4/KDM5A/ICAM1/APP/DDX58/DHX9/PRKCH/LRP6/EIF2AK2/MYOCD/MED13/FZD1/RPS6KA5/CAV1/TNFSF4/PRKD1/TLR6/ARRB1/PTCH1/IRAK2/SIRT1/POU4F1/FER/PLA2G10/RB1/LPAR5/HEY…
GO_REGULATION_OF_DNA_BIOSYNTHETIC_PROCESS	GO_REGULATION_OF_DNA_BIOSYNTHETIC_PROCESS	105	0.365295	1.53629	0.00438362	0.029505	0.0222726	4975	tags=41%, list=25%, signal=31%	KCNK2/GJA1/HGF/PAK3/GREM1/SMG6/SMOC2/GNL3L/PRKCQ/DACH1/BMPR2/CTNNB1/ADIPOQ/KLF4/RFC3/DSCC1/PDGFRB/MYC/FGF2/NEK7/TNKS2/NAF1/CCT4/CHTF8/HSP90AB1/NEK2/ACVRL1/PARP4/MAPK1/PDGFB/DUSP1/MAP3K4/XRN1/ATM/XRCC5/POT1/DCP2/TNKS/PTGES3/TERF1/TINF2/RGCC/HNRNPU
GO_REGULATION_OF_DNA_METABOLIC_PROCESS	GO_REGULATION_OF_DNA_METABOLIC_PROCESS	314	0.28499	1.38374	0.00223582	0.0176537	0.0133264	4810	tags=34%, list=24%, signal=26%	KCNK2/GJA1/EYA4/IL10/HGF/WT1/PAK3/GREM1/FGF10/PRKDC/FANCB/SMG6/IL7R/SMOC2/PTPRC/GNL3L/USP1/PRKCQ/DACH1/BMPR2/TFRC/CTNNB1/DEK/RNF169/PIK3CA/IL6/RIF1/EYA1/KDM1B/MSH6/ACTR2/PRMT5/ADIPOQ/EGFR/BRCA1/APAF1/KLF4/MSH2/DHX9/TRIP12/RFC3/YLPM1/MORC1/DSCC1/USP9X/PDGFRB/SMCHD1/HMGA2/KDM4D/MYC/TNFSF4/CD28/SIRT1/FGF2/ATRX/ZRANB3/NEK7/TNKS2/ERCC4/KLHL15/NBN/NAF1/PARP1/CCT4/RAD51AP1/ZNF365/CHTF8/KMT2A/POLH/HSP90A…
GO_REGULATION_OF_EMBRYONIC_DEVELOPMENT	GO_REGULATION_OF_EMBRYONIC_DEVELOPMENT	123	0.405863	1.73894	0.00010454	0.00157607	0.00118974	5124	tags=45%, list=26%, signal=33%	SFRP1/GJA1/IL10/SFRP2/PLCB1/SULF1/NKD1/AMOT/GPR161/LAMA4/CTNNB1/COL5A1/FOXA2/COL5A2/LAMA2/ADIPOQ/KLF4/TENM4/TRIP12/MYADM/RPS6KA6/BMP4/SOX17/CDX1/FZD1/GDNF/CELSR1/NOTCH1/GATA1/PTK7/TBX18/DKK1/SNAI1/AR/WNK1/CCSAP/PAFAH1B1/NIPBL/NODAL/DHX36/PRKACB/RAB14/LAMA1/PHLDB2/RACGAP1/SUFU/IL1RN/IGF1/MAP2K5/STOX1/LHX1/WDPCP/CLASP1/GRHL3/CLASP2
GO_REGULATION_OF_ENDOTHELIAL_CELL_DIFFERENTIATION	GO_REGULATION_OF_ENDOTHELIAL_CELL_DIFFERENTIATION	33	0.590742	1.96429	0.000342528	0.00414984	0.00313261	3569	tags=48%, list=18%, signal=40%	APOLD1/CTNNB1/ZEB1/ROCK1/JAG1/S1PR3/ROCK2/CDH5/VEZF1/TMEM100/BMP4/BMP6/NOTCH1/VEGFA/ACVRL1/NOTCH4
GO_REGULATION_OF_ENDOTHELIAL_CELL_MIGRATION	GO_REGULATION_OF_ENDOTHELIAL_CELL_MIGRATION	148	0.467211	2.06208	3.78e-08	1.82e-06	1.37e-06	4602	tags=45%, list=23%, signal=35%	DCN/ITGB3/NR2E1/THBS1/KDR/TEK/ETS1/SPARC/PROX1/STC1/EDN1/AMOTL1/NRP1/NRP2/SMOC2/AKT3/BMPR2/MMRN2/ADAM17/FOXC2/PTGS2/SRPX2/SPRED1/NOS3/ROCK2/RHOB/KLF4/STARD13/HDAC9/AGTR2/BMPER/VASH1/MEF2C/BMP4/FGFBP1/ANGPT1/PRKD1/SIRT1/FGF2/SASH1/PIK3C2A/NOTCH1/VEGFA/ACVRL1/GPLD1/TBXA2R/PRKCA/ADAMTS9/NF1/EMP2/FGF1/PDGFB/HRG/SEMA5A/FLT4/RHOJ/PTPRM/TGFB1/NUS1/SCARB1/GLUL/PLK2/ANGPT4/HIF1A/MEOX2/ANGPT2/RHOA
GO_REGULATION_OF_EPITHELIAL_CELL_DIFFERENTIATION	GO_REGULATION_OF_EPITHELIAL_CELL_DIFFERENTIATION	139	0.375679	1.64165	0.000613445	0.006506	0.00491123	5007	tags=44%, list=25%, signal=33%	CD109/APOLD1/WNT9B/FAT4/STAT1/PROM1/CTNNB1/WWTR1/SERPINE1/FRZB/ZEB2/ZEB1/ROCK1/JAG1/S1PR3/ADIPOQ/CCND1/MYCL/ROCK2/MED1/CDH5/CDKN1B/VEZF1/PRKCH/TMEM100/NCOA3/BMP4/KLF7/CAV1/RUNX1/ERRFI1/GDNF/PTCH1/TP63/PAX6/BMP6/NOTCH1/FOXJ1/VEGFA/ACVRL1/YAP1/FOXC1/SOX9/NOTCH4/RFX3/NODAL/HOXA7/PRKX/SFRP4/CLOCK/ZFP36L1/KIAA1109/MMP9/LIF/FOXJ2/AJAP1/KRT36/LHX1/TBX3/CDKN1C/IFNG
GO_REGULATION_OF_EPITHELIAL_CELL_MIGRATION	GO_REGULATION_OF_EPITHELIAL_CELL_MIGRATION	210	0.434154	2.00508	8.52e-09	4.86e-07	3.67e-07	4199	tags=41%, list=21%, signal=33%	HAS2/DCN/ITGB3/NR2E1/THBS1/KDR/TGFB2/ITGA2/TGFBR2/TEK/SEMA3A/ETS1/SPARC/PROX1/FGF10/STC1/VIL1/EDN1/CCR6/AMOTL1/NRP1/FGF7/NRP2/SMOC2/PTPRR/AKT3/BMPR2/MMRN2/ADAM9/ADAM17/FOXC2/PTGS2/SRPX2/PTPRG/SPRED1/NOS3/ROCK2/RHOB/KLF4/STARD13/MAP4K4/MCC/MACF1/HDAC9/AGTR2/BMPER/DOCK1/VASH1/MEF2C/BMP4/FGFBP1/ANGPT1/PRKD1/SIRT1/FGF2/HBEGF/SASH1/TAC1/PIK3C2A/NOTCH1/VEGFA/ACVRL1/ENPP2/GPLD1/TBXA2R/PRKCA/PPM1F/SOX9/A…
GO_REGULATION_OF_EPITHELIAL_TO_MESENCHYMAL_TRANSITION	GO_REGULATION_OF_EPITHELIAL_TO_MESENCHYMAL_TRANSITION	81	0.449612	1.8107	0.000190244	0.00259473	0.0019587	5264	tags=47%, list=27%, signal=35%	BMP5/SFRP1/SFRP2/EPHA3/NOG/TGFB2/TGFBR2/GREM1/LOXL2/LDLRAD4/CTNNB1/WWTR1/FOXA2/BCL9L/IL6/COL1A1/JAG1/BMP4/TBX5/OLFM1/NOTCH1/FOXC1/TIAM1/SNAI1/PDPN/ACVR1/TGFB3/TGFB1/HDAC2/BMP2/ENG/PHLDB2/SMAD4/TGFBR1/RGCC/CLASP1/CLASP2/LEF1
GO_REGULATION_OF_ERYTHROCYTE_DIFFERENTIATION	GO_REGULATION_OF_ERYTHROCYTE_DIFFERENTIATION	43	0.453295	1.59648	0.00710102	0.042442	0.0320385	4494	tags=49%, list=23%, signal=38%	TRIM58/ETS1/STAT1/INHBA/LYN/NCKAP1L/KLF13/MED1/NCAPG2/CDK6/RBFOX2/MAFB/MAPK14/FOXO3/GATA1/STAT3/SENP1/ZFP36L1/ARNT/HIF1A/ACVR2A
GO_REGULATION_OF_EXECUTION_PHASE_OF_APOPTOSIS	GO_REGULATION_OF_EXECUTION_PHASE_OF_APOPTOSIS	39	-0.698025	-2.35895	4.57e-08	2.16e-06	1.63e-06	869	tags=38%, list=4%, signal=37%	MTRNR2L7/AIFM1/ENDOG/PAM16/MTRNR2L5/ST20/MTRNR2L11/MTRNR2L13/MTRNR2L1/MTRNR2L8/MTRNR2L3/MTRNR2L9/MTRNR2L6/MTRNR2L10/MTRNR2L12
GO_REGULATION_OF_EXTRACELLULAR_MATRIX_ASSEMBLY	GO_REGULATION_OF_EXTRACELLULAR_MATRIX_ASSEMBLY	14	0.644737	1.71279	0.00731149	0.0430872	0.0325255	5124	tags=71%, list=26%, signal=53%	HAS2/EMILIN1/ANTXR1/NOTCH1/SOX9/TGFB1/PHLDB2/RGCC/CLASP1/CLASP2
GO_REGULATION_OF_EXTRACELLULAR_MATRIX_DISASSEMBLY	GO_REGULATION_OF_EXTRACELLULAR_MATRIX_DISASSEMBLY	14	0.651665	1.7312	0.00576838	0.036283	0.0273892	5124	tags=79%, list=26%, signal=58%	FAP/ETS1/DPP4/LRP1/DDR2/IL6/FSCN1/PDPN/TGFB1/CLASP1/CLASP2
GO_REGULATION_OF_EXTRACELLULAR_MATRIX_ORGANIZATION	GO_REGULATION_OF_EXTRACELLULAR_MATRIX_ORGANIZATION	36	0.556625	1.87803	0.000513642	0.0057371	0.0043308	5124	tags=58%, list=26%, signal=43%	HAS2/FAP/ETS1/DPP4/LRP1/DDR2/IL6/EMILIN1/ANTXR1/AEBP1/RB1/NOTCH1/FSCN1/SOX9/PDPN/TGFB1/PHLDB2/TNFRSF1B/RGCC/CLASP1/CLASP2
GO_REGULATION_OF_EXTRINSIC_APOPTOTIC_SIGNALING_PATHWAY	GO_REGULATION_OF_EXTRINSIC_APOPTOTIC_SIGNALING_PATHWAY	152	0.380436	1.67757	0.000167239	0.00234763	0.00177217	4746	tags=38%, list=24%, signal=29%	BMP5/TIMP3/SFRP1/FGB/EYA4/SFRP2/THBS1/HGF/FGF10/NRP1/UNC5B/PTPRC/TNFSF10/FGA/INHBA/ITGAV/SERPINE1/FGG/EYA1/BIRC6/SNAI2/BRCA1/NOS3/SCG2/TNFRSF10A/ICAM1/AGTR2/IL7/BMP4/CAV1/GDNF/MCL1/FAS/GATA1/BCL2/FAIM2/TNFAIP3/YAP1/ITGA6/AR/GCLM/SKIL/NF1/PAK2/RET/ACVR1/ZMYND11/FYN/PHIP/BCL10/PMAIP1/COL2A1/ITM2C/ARHGEF2/IGF1/ITPRIP/MAP2K5
GO_REGULATION_OF_EXTRINSIC_APOPTOTIC_SIGNALING_PATHWAY_VIA_DEATH_DOMAIN_RECEPTORS	GO_REGULATION_OF_EXTRINSIC_APOPTOTIC_SIGNALING_PATHWAY_VIA_DEATH_DOMAIN_RECEPTORS	56	0.49934	1.86969	0.000223614	0.00296162	0.00223566	1803	tags=27%, list=9%, signal=24%	BMP5/TIMP3/SFRP1/FGB/SFRP2/THBS1/HGF/TNFSF10/FGA/SERPINE1/FGG/BRCA1/NOS3/TNFRSF10A/ICAM1
GO_REGULATION_OF_FIBROBLAST_GROWTH_FACTOR_RECEPTOR_SIGNALING_PATHWAY	GO_REGULATION_OF_FIBROBLAST_GROWTH_FACTOR_RECEPTOR_SIGNALING_PATHWAY	29	0.54284	1.74151	0.00300725	0.0222451	0.0167923	3414	tags=45%, list=17%, signal=37%	THBS1/NOG/SULF1/SMOC2/CTNNB1/HHIP/SPRY1/FGFBP1/SPRY4/DSTYK/SPRY2/RUNX2/APLN
GO_REGULATION_OF_GASTRULATION	GO_REGULATION_OF_GASTRULATION	36	0.477276	1.6103	0.00776666	0.0449811	0.0339551	5124	tags=53%, list=26%, signal=39%	GJA1/IL10/SFRP2/COL5A1/FOXA2/COL5A2/ADIPOQ/KLF4/TENM4/MYADM/DKK1/WNK1/NODAL/PHLDB2/IL1RN/MAP2K5/LHX1/CLASP1/CLASP2
GO_REGULATION_OF_GLIOGENESIS	GO_REGULATION_OF_GLIOGENESIS	114	0.355944	1.51714	0.00461903	0.0308424	0.0232822	4478	tags=37%, list=23%, signal=29%	P2RY12/NR2E1/CDH2/NOG/ZNF488/EPHA4/LRP1/CX3CR1/LRP2/CTNNB1/LDLR/CCR2/SOX11/GJC2/IL6/ADCYAP1/LYN/NTRK3/PRMT5/DLX2/TENM4/PRKCH/CREB1/IL6ST/DAAM2/ETV5/GSX2/ZNF365/NOTCH1/TIAM1/DAB1/NF1/NKX2-2/DLX1/TGFB1/HDAC2/SKI/BMP2/DICER1/LIF/TNFRSF1B/UFL1
GO_REGULATION_OF_GLOMERULUS_DEVELOPMENT	GO_REGULATION_OF_GLOMERULUS_DEVELOPMENT	14	0.732019	1.94466	0.000326472	0.00398746	0.00301004	3736	tags=79%, list=19%, signal=64%	SERPINB7/NOG/WT1/PDGFD/EGR1/ADIPOQ/AGTR2/BMP4/IL6R/PDGFB/RET
GO_REGULATION_OF_GTPASE_ACTIVITY	GO_REGULATION_OF_GTPASE_ACTIVITY	459	0.296576	1.49127	3.56e-05	0.000627472	0.000473664	4552	tags=34%, list=23%, signal=27%	SFRP1/ARHGAP20/CCL13/ITGB1/PLCB1/EPHA3/HTR2B/EPHA4/BVES/AMOT/PLXNA4/CCL24/FGD5/RGS5/DOCK9/CCL11/NRP1/S1PR1/CHML/ASAP2/DOCK11/F2R/NTRK1/DOCK2/ARHGAP42/NEDD9/CDKL5/RGS18/NTRK2/DOCK7/DEPDC1/ARHGAP29/SIPA1L2/CCL26/PLXNC1/RDX/CCL7/ADCYAP1/ARHGAP31/RASGRP1/PREX2/IQGAP1/SEC23A/OPHN1/KALRN/DLC1/TBC1D8B/PREX1/NTRK3/RASA3/NCKAP1L/CHM/PLXND1/ECT2/STARD13/MAP4K4/ASAP1/ARHGAP23/ICAM1/PTPRN2/SNX18/RANBP2/RIN2/…
GO_REGULATION_OF_HEART_GROWTH	GO_REGULATION_OF_HEART_GROWTH	64	0.443249	1.71286	0.00156072	0.0133515	0.0100788	3024	tags=30%, list=15%, signal=25%	KCNK2/PI16/GJA1/NOG/TGFBR2/WT1/PROX1/EDN1/ZFPM2/MEF2C/TBX20/RGS4/FGF2/TBX5/MAPK14/GATA6/TGFBR3/NOTCH1/YAP1
GO_REGULATION_OF_HEART_MORPHOGENESIS	GO_REGULATION_OF_HEART_MORPHOGENESIS	38	0.491543	1.68223	0.00508251	0.033135	0.0250128	4877	tags=58%, list=25%, signal=44%	ROBO1/NOG/TGFB2/TGFBR2/GATA5/BMPR2/CTNNB1/FOXC2/EYA1/ROBO2/JAG1/BMP4/TBX5/NOTCH1/DKK1/FOXC1/SOX9/ACVR1/BMP2/ENG/SMAD4/TGFBR1
GO_REGULATION_OF_HEART_RATE	GO_REGULATION_OF_HEART_RATE	93	0.400006	1.63411	0.000915365	0.00899841	0.00679269	3745	tags=38%, list=19%, signal=31%	CTNNA3/SEMA3A/TACR3/KCNJ5/BVES/EPAS1/EDN1/SCN2B/KCNJ3/ADRA1A/NOS1AP/CACNA2D1/EDN3/DSC2/SLC8A1/AGTR2/CAV1/RGS4/DSP/SLC1A1/SCN5A/KCNE4/KCND3/TPM1/PLN/CACNA1C/DSG2/TAC1/KCNJ2/PKP2/ATP2A2/GJA5/TRPV1/SCN4B/AVPR1A
GO_REGULATION_OF_HEMOPOIESIS	GO_REGULATION_OF_HEMOPOIESIS	435	0.281189	1.40742	0.000470654	0.00538211	0.00406283	3898	tags=26%, list=20%, signal=22%	CR1/SFRP1/TNFSF11/IL2RA/TRIM58/NOTCH2/THBS1/FBN1/LOX/TGFBR2/ETS1/FGL2/HLA-DOA/ROR2/NLRP3/STAT1/IL7R/PTPRC/GLI3/UBASH3B/ATP11C/KLF10/PRKCQ/RASSF2/TLR4/RAG1/INHBA/CTNNB1/CCR2/PRKCB/CD80/CCR1/ZEB1/EGR3/RASGRP1/AXL/CDC73/IL12A/JAG1/TLR3/RC3H2/LYN/CAMK4/NCKAP1L/KLF13/C1QC/ADIPOQ/PSMC1/MPL/FCRL3/PIK3R1/MED1/NCAPG2/CDK6/TOX/EIF2AK2/CREB1/NUDT21/GPR55/MEF2C/IL7/CD86/SOCS5/BMP4/RBFOX2/GLI2/MYC/TNFSF4/SLC4…
GO_REGULATION_OF_IMMUNE_EFFECTOR_PROCESS	GO_REGULATION_OF_IMMUNE_EFFECTOR_PROCESS	376	0.321419	1.58105	3.79e-06	9.89e-05	7.46e-05	4803	tags=37%, list=24%, signal=28%	CR1/C7/CD1B/CXCL6/IL2RA/C4A/IL10/VSIG4/CFH/TGFB2/CLC/IL13RA2/C4B/FGL2/DDX60/PRKDC/PTAFR/A2M/CFHR1/NLRP3/RSAD2/STAT1/IL7R/CD1E/PTPRC/C3/KLK7/DDX21/RAET1E/CD5L/TFRC/TLR4/CD84/ENPP3/CCR2/AIM2/SCIMP/C3AR1/CD80/IL6/IRAK3/RIF1/BIRC3/CADM1/RASGRP1/C1QB/IL12A/CLEC4G/B2M/TLR3/RC3H2/LYN/C1QC/PROS1/APPL1/TRIL/CD1A/MSH2/FCRL3/DDX58/DHX9/CRTAM/CD300A/SEC14L1/STXBP1/CD86/FZD5/SOCS5/ANGPT1/CD1C/MMP12/LBP/TNFSF4…
GO_REGULATION_OF_INFLAMMATORY_RESPONSE	GO_REGULATION_OF_INFLAMMATORY_RESPONSE	326	0.350215	1.70546	1.01e-06	3.17e-05	2.39e-05	2694	tags=27%, list=14%, signal=24%	FPR2/PIK3CG/TNFSF11/IL2RA/NOS2/CALCRL/IL10/TLR7/NT5E/SYT11/HGF/CMA1/ITGA2/TEK/ETS1/CASP5/ADCY7/TSLP/CCL24/TNFAIP6/IL1R2/OSMR/TGM2/CDK19/TNFRSF11A/NPY5R/NLRP3/PTPRC/PTGIS/C3/MEFV/ASH1L/BCL6B/SELE/EDNRB/MFHAS1/S100A9/TLR4/ENPP3/LDLR/ADAMTS12/CD200R1/IL1RL1/PTGER4/SERPINE1/CCR2/USP18/SLC7A2/KRT1/LRFN5/IL6/ADCYAP1/BIRC3/FFAR4/ABCD2/PTGS2/TLR3/LYN/AGTR1/ADIPOQ/EGFR/APPL1/KLF4/MMP8/CDH5/DHX9/SUCNR1/IL6…
GO_REGULATION_OF_KERATINOCYTE_PROLIFERATION	GO_REGULATION_OF_KERATINOCYTE_PROLIFERATION	33	0.584656	1.94406	0.000445052	0.0051418	0.00388143	4243	tags=58%, list=22%, signal=45%	HAS2/CD109/NOTCH2/FGF10/FGF7/EFNB2/TLR4/SNAI2/PTPRK/MED1/PRKD1/AREG/TP63/KLF9/BCL11B/YAP1/ZFP36L1/CDH3/CASK
GO_REGULATION_OF_KIDNEY_DEVELOPMENT	GO_REGULATION_OF_KIDNEY_DEVELOPMENT	55	0.494771	1.84287	0.000410607	0.00486078	0.00366928	4835	tags=56%, list=25%, signal=43%	SERPINB7/NOG/WT1/GREM1/WNT9B/FAT4/PDGFD/STAT1/PROM1/CTNNB1/WWTR1/EGR1/ADIPOQ/AGTR2/PDGFRB/BMP4/MYC/GDNF/VEGFA/YAP1/IL6R/SOX9/PDGFB/RET/PRKX/LGR4/MMP9/LIF/BASP1/TACSTD2/LHX1
GO_REGULATION_OF_LEUKOCYTE_ADHESION_TO_VASCULAR_ENDOTHELIAL_CELL	GO_REGULATION_OF_LEUKOCYTE_ADHESION_TO_VASCULAR_ENDOTHELIAL_CELL	19	0.640483	1.87041	0.002673	0.0201201	0.0151882	5173	tags=74%, list=26%, signal=54%	ITGA4/ETS1/PTAFR/CCR2/CXCL12/KLF4/ICAM1/CCL28/ELANE/ITGB2/NFAT5/TRAF6/RHOA/CCL21
GO_REGULATION_OF_LEUKOCYTE_CHEMOTAXIS	GO_REGULATION_OF_LEUKOCYTE_CHEMOTAXIS	108	0.379407	1.60107	0.00154144	0.013271	0.0100179	3876	tags=39%, list=20%, signal=31%	FPR2/THBS1/GREM1/EDN1/CCR6/CMKLR1/ADAM17/SERPINE1/CCR2/EDN3/C3AR1/CCR1/SWAP70/CXCL12/CCL7/IL6/IL12A/ANO6/CXCR2/LYN/NCKAP1L/DYSF/LBP/C5AR2/CD74/ADAM10/MAPK14/MMP28/CCL19/JAM3/KLRC4-KLRK1/VEGFA/CXCL8/CXCL10/IL6R/BST1/WNK1/DUSP1/SLAMF8/CYP19A1/AIF1/CAMK1D
GO_REGULATION_OF_LEUKOCYTE_DIFFERENTIATION	GO_REGULATION_OF_LEUKOCYTE_DIFFERENTIATION	267	0.307416	1.45352	0.0011094	0.0103749	0.0078318	2505	tags=22%, list=13%, signal=20%	CR1/SFRP1/TNFSF11/IL2RA/NOTCH2/FBN1/TGFBR2/FGL2/HLA-DOA/ROR2/NLRP3/IL7R/PTPRC/GLI3/UBASH3B/ATP11C/KLF10/RASSF2/TLR4/RAG1/INHBA/CTNNB1/CCR2/CD80/CCR1/ZEB1/EGR3/RASGRP1/AXL/IL12A/TLR3/RC3H2/LYN/CAMK4/NCKAP1L/C1QC/ADIPOQ/FCRL3/PIK3R1/CDK6/TOX/CREB1/GPR55/IL7/CD86/SOCS5/BMP4/GLI2/MYC/TNFSF4/SLC46A2/CLDN18/RUNX1/CD28/PRDM1/CD74/MAFB/POU4F1/RB1/KITLG
GO_REGULATION_OF_LEUKOCYTE_MIGRATION	GO_REGULATION_OF_LEUKOCYTE_MIGRATION	188	0.399103	1.81404	2.11e-06	5.99e-05	4.52e-05	3876	tags=38%, list=20%, signal=31%	FPR2/BMP5/GCSAML/ITGA4/P2RY12/PLCB1/THBS1/ITGA2/TNFSF18/GREM1/CCL24/PDGFD/EDN1/PTAFR/CCR6/CX3CR1/CMKLR1/ADAM17/CD200R1/PTGER4/SERPINE1/CCR2/EDN3/C3AR1/CCR1/SWAP70/CXCL12/CCL7/IL6/IL12A/ANO6/CXCR2/LYN/EMILIN1/NCKAP1L/MSN/JAM2/ICAM1/APP/CD300A/DYSF/SELP/LBP/C5AR2/IL1R1/CD74/ADAM10/KITLG/MAPK14/PLVAP/MMP28/CCL19/JAM3/KLRC4-KLRK1/VEGFA/CCL28/CXCL8/CXCL10/CCL20/IL6R/BST1/STK10/WNK1/ELANE/IL33/DUSP1/SL…
GO_REGULATION_OF_LEUKOCYTE_PROLIFERATION	GO_REGULATION_OF_LEUKOCYTE_PROLIFERATION	217	0.361366	1.67656	2.57e-05	0.000489089	0.000369202	4788	tags=38%, list=24%, signal=29%	EPO/CD209/IL2RA/IL10/VSIG4/PDCD1LG2/TGFBR2/CLC/IGF2/TNFSF18/GREM1/FGF10/IL5RA/TNFSF8/PTPRC/PRKCQ/TFRC/TLR4/ENPP3/CTNNB1/CCR2/CD80/SOX11/CCL7/IL6/SPTA1/IL12A/CLEC4G/LYN/SLC39A10/NCKAP1L/MNDA/MPL/FCRL3/VCAM1/CHRNB2/AHR/CD300A/IL6ST/MEF2C/IL7/CD86/SFTPD/BMP4/TNFSF4/CD28/CD74/HLA-DPA1/KITLG/CLECL1/TAC1/PLA2G2D/TNFSF13B/FOXJ1/CCL19/BCL2/TNFAIP3/IGFBP2/SOS1/PRNP/CD4/BST1/PELI1/CD38/PTPN22/HHEX/VTCN1/AI…
GO_REGULATION_OF_LIPASE_ACTIVITY	GO_REGULATION_OF_LIPASE_ACTIVITY	94	0.386881	1.58997	0.00280845	0.0209822	0.015839	2540	tags=31%, list=13%, signal=27%	PDGFRA/P2RY12/AVPR1B/PCSK6/HTR2B/FLT1/LRP1/PTAFR/HTR2A/PLA2R1/BDNF/SELE/NTRK2/ADRA1A/BICD1/P2RY6/AGTR1/NTRK3/GNA13/EGFR/HDAC9/ADCYAP1R1/GPR55/PDGFRB/ABL2/LPAR1/FGF2/RASGRP4/EDNRA
GO_REGULATION_OF_LIPID_KINASE_ACTIVITY	GO_REGULATION_OF_LIPID_KINASE_ACTIVITY	62	0.411615	1.57819	0.00667118	0.0406314	0.0306717	3042	tags=32%, list=15%, signal=27%	FPR2/PDGFRA/P2RY12/TEK/FLT1/IRS1/LYN/KLF4/PIK3R1/FLT3/PDGFRB/SOCS5/PRKD1/FGF2/RBL1/RB1/PIK3R3/RBL2/CCL19/PIK3R4
GO_REGULATION_OF_LYMPHOCYTE_ACTIVATION	GO_REGULATION_OF_LYMPHOCYTE_ACTIVATION	412	0.318955	1.5842	6.33e-06	0.000151967	0.000114716	4712	tags=34%, list=24%, signal=27%	EPO/CR1/SFRP1/TNFSF11/CD209/IL2RA/IL10/VSIG4/PDCD1LG2/TGFBR2/CLC/IGF2/PAK3/TNFSF18/FGL2/FGF10/DPP4/EFNB3/HLA-DOA/TNFSF8/EFNB2/NLRP3/IL7R/LAX1/PTPRC/GLI3/ATP11C/PRKCQ/TFRC/TLR4/RAG1/INHBA/CTNNB1/CCR2/PIK3CA/CD80/SOX11/ZEB1/IL6/SAMSN1/SPTA1/EGR3/RIF1/RASGRP1/AXL/IL12A/CLEC4G/RC3H2/LYN/CAMK4/SLC39A10/NCKAP1L/MNDA/MPL/MSH2/FCRL3/PIK3R1/TOX/VCAM1/CHRNB2/AHR/CD300A/IL6ST/PAG1/MEF2C/IL7/CD86/SFTPD/SOCS5…
GO_REGULATION_OF_MACROPHAGE_ACTIVATION	GO_REGULATION_OF_MACROPHAGE_ACTIVATION	50	0.486596	1.77723	0.00114121	0.0106135	0.00801184	2745	tags=42%, list=14%, signal=36%	IL10/VSIG4/THBS1/SYT11/PTPRC/MFHAS1/TLR4/LDLR/IL1RL1/SLC7A2/LRFN5/PJA2/IL6/IL31RA/MMP8/LRRK2/LBP/TLR6/CD74/PLA2G10/BPI
GO_REGULATION_OF_MAP_KINASE_ACTIVITY	GO_REGULATION_OF_MAP_KINASE_ACTIVITY	328	0.335209	1.63631	4.2e-06	0.00010652	8.04e-05	4886	tags=39%, list=25%, signal=30%	SFRP1/FPR1/PIK3CG/TNFSF11/SFRP2/ROBO1/THBS1/HGF/TGFA/HTR2B/FLT1/PAK3/FGF10/EPHA4/PDGFD/EDN1/ROR2/EPHB2/HTR2A/TNFRSF11A/LAX1/PTPRC/F2R/NTRK1/TLR4/ADAM9/SORL1/EDN3/AIDA/ZEB2/IRAK3/RASGRP1/IQGAP1/ILK/LYN/NTRK3/ITGA1/ADIPOQ/SPRED1/EGFR/MAP2K6/PDGFC/SH2B3/FLT3/CD300A/PIK3CB/PROK2/EIF2AK2/LPAR3/ADRA2A/PDGFRB/FZD5/SPRY1/BMP4/KIDINS220/LRRK2/CAV1/SPRY4/TLR6/ARRB1/LPAR1/GHR/RGS4/AKAP13/IRAK2/AJUBA/FGF2/CD…
GO_REGULATION_OF_MEMBRANE_POTENTIAL	GO_REGULATION_OF_MEMBRANE_POTENTIAL	412	0.262526	1.30392	0.00690245	0.0416626	0.0314501	3492	tags=25%, list=18%, signal=21%	KCNK2/GABRB3/CLDN19/DCN/GABRB2/SCN9A/GJA1/RGS7BP/NETO1/DRD1/GABRA2/GABRQ/KDR/CTNNA3/NALCN/PID1/GRIN2A/PIEZO2/KCNJ5/BVES/KCNMB2/GABRG1/GRIK3/EDN1/SCN2B/KCNH7/FLNA/KCNK12/KCNK17/GABRP/GRM5/KCNJ3/GRIN2B/GABRA3/NTRK2/NEDD4/ADRA1A/NOS1AP/CACNA2D1/KCNQ3/GABRD/KCNK3/CHRNA6/NLGN1/DSC2/ADCYAP1/GRIA1/POPDC3/RELN/HCN1/GLRA2/NTRK3/GABRR1/KCNN2/EHD3/SLC8A1/GJC1/APP/CHRNB2/KCNK10/KCNB1/GPR88/CNR1/MEF2C/KCNJ10/…
GO_REGULATION_OF_METANEPHROS_DEVELOPMENT	GO_REGULATION_OF_METANEPHROS_DEVELOPMENT	23	0.602279	1.82898	0.00159075	0.0135224	0.0102078	4568	tags=78%, list=23%, signal=60%	WT1/WNT9B/FAT4/STAT1/CTNNB1/WWTR1/EGR1/ADIPOQ/AGTR2/PDGFRB/BMP4/MYC/GDNF/YAP1/PDGFB/RET/LIF/BASP1
GO_REGULATION_OF_MITOCHONDRIAL_GENE_EXPRESSION	GO_REGULATION_OF_MITOCHONDRIAL_GENE_EXPRESSION	26	-0.596051	-1.82934	0.00205336	0.0165171	0.0124684	3631	tags=46%, list=18%, signal=38%	TRUB2/MALSU1/UQCC1/RPUSD3/CDK5RAP1/MTG2/TSFM/MTG1/COA3/MPV17L2/UQCC2/CHCHD10
GO_REGULATION_OF_MONONUCLEAR_CELL_MIGRATION	GO_REGULATION_OF_MONONUCLEAR_CELL_MIGRATION	43	0.502308	1.7691	0.00123342	0.0112378	0.00848314	1498	tags=33%, list=8%, signal=30%	FPR2/BMP5/PLCB1/THBS1/GREM1/PDGFD/CMKLR1/SERPINE1/CCR2/C3AR1/CCR1/CXCL12/ANO6/LYN
GO_REGULATION_OF_MORPHOGENESIS_OF_A_BRANCHING_STRUCTURE	GO_REGULATION_OF_MORPHOGENESIS_OF_A_BRANCHING_STRUCTURE	56	0.44303	1.65885	0.00231846	0.0181061	0.0136678	3398	tags=36%, list=17%, signal=30%	SFRP1/NOG/HGF/GREM1/SULF1/FGF10/FGF7/BCL11A/CTNNB1/HOXD13/SNAI2/AGTR2/ETV5/BMP4/LRRK2/GDNF/SHOX2/VEGFA/AR/SOX9
GO_REGULATION_OF_MUSCLE_CONTRACTION	GO_REGULATION_OF_MUSCLE_CONTRACTION	157	0.333428	1.47911	0.00434711	0.0293474	0.0221536	3512	tags=32%, list=18%, signal=26%	PIK3CG/CHRM3/CALCRL/CTNNA3/ITGA2/SLC8A3/TACR3/STC1/EDN1/PTAFR/FLNA/F2R/PDE4B/ARHGAP42/TNNT3/ADRA1A/NOS1AP/TACR1/DSC2/TNNT1/PTGS2/EHD3/SLC8A1/PROK2/ENO1/ADRA2A/DOCK4/MYOCD/CAV1/DSP/SCN5A/TPM1/KCNMA1/ADORA2B/PLN/CACNA1C/DSG2/ATP1A2/PRKG1/CLIC2/SCN4A/KCNJ2/PKP2/ATP2B1/TBXA2R/ATP2A2/ADRA1D/ADRA1B/GJA5/NMUR2
GO_REGULATION_OF_MUSCLE_ORGAN_DEVELOPMENT	GO_REGULATION_OF_MUSCLE_ORGAN_DEVELOPMENT	133	0.35655	1.54881	0.00140327	0.0123827	0.0093474	3108	tags=26%, list=16%, signal=22%	KCNK2/MEGF10/PI16/GJA1/NOG/LOX/TIFAB/TGFBR2/GREM1/EDN1/EFNB2/ZFPM2/CTNNB1/EPHB1/S100B/MTM1/HDAC9/CREB1/MEF2C/BMP4/MYOCD/TBX20/RGS4/FGF2/TBX5/MAPK14/SHOX2/GATA6/TGFBR3/NOTCH1/MTPN/BCL2/MYOD1/YAP1/DKK1
GO_REGULATION_OF_MUSCLE_SYSTEM_PROCESS	GO_REGULATION_OF_MUSCLE_SYSTEM_PROCESS	227	0.3317	1.54389	0.000175925	0.00243902	0.00184116	3512	tags=32%, list=18%, signal=26%	PIK3CG/PI16/CHRM3/CALCRL/CTNNA3/ITGA2/TIFAB/SLC8A3/TACR3/STC1/EDN1/PTAFR/FLNA/UTRN/F2R/PDE4B/ARHGAP42/GATA5/TNNT3/ADRA1A/NOS1AP/IGFBP5/TACR1/DSC2/TNNT1/ROCK1/ATP2B4/PTGS2/NOS3/EHD3/ROCK2/SLC8A1/KLF4/PROK2/ENO1/IL6ST/ADRA2A/DOCK4/MYOCD/CAV1/ERRFI1/RGS4/DSP/SCN5A/TPM1/KCNMA1/ADORA2B/PLN/CACNA1C/PARP1/DSG2/ATP1A2/FOXO1/FOXO3/PRKG1/CLIC2/NOTCH1/MTPN/NR4A3/SCN4A/KCNJ2/PKP2/ATP2B1/TBXA2R/PRKCA/ATP2A2/A…
GO_REGULATION_OF_MYELOID_CELL_DIFFERENTIATION	GO_REGULATION_OF_MYELOID_CELL_DIFFERENTIATION	216	0.355562	1.64966	4.03e-05	0.000701324	0.000529413	5499	tags=44%, list=28%, signal=32%	SFRP1/TNFSF11/TRIM58/NOTCH2/THBS1/FBN1/LOX/ETS1/ROR2/STAT1/UBASH3B/KLF10/PRKCQ/RASSF2/TLR4/INHBA/CTNNB1/PRKCB/CCR1/CDC73/JAG1/TLR3/LYN/CAMK4/NCKAP1L/KLF13/C1QC/ADIPOQ/MPL/PIK3R1/MED1/NCAPG2/CDK6/CREB1/GPR55/MEF2C/RBFOX2/MYC/CLDN18/RUNX1/MEIS2/CD74/GABPA/MAFB/POU4F1/RB1/KITLG/MAPK14/FOXO3/KMT2A/NR4A3/GATA1/PRMT6/STAT3/PRKCA/LRRC17/CD4/NF1/SENP1/SLC9B2/EP300/HOXA7/AGO1/ZFP36L1/CTR9/TGFB1/KAT2B/LIF/…
GO_REGULATION_OF_MYELOID_LEUKOCYTE_DIFFERENTIATION	GO_REGULATION_OF_MYELOID_LEUKOCYTE_DIFFERENTIATION	115	0.350532	1.497	0.00582809	0.0365902	0.0276211	5499	tags=43%, list=28%, signal=31%	SFRP1/TNFSF11/NOTCH2/FBN1/ROR2/UBASH3B/KLF10/RASSF2/TLR4/INHBA/CTNNB1/CCR1/TLR3/LYN/CAMK4/C1QC/ADIPOQ/PIK3R1/CDK6/CREB1/GPR55/MYC/CLDN18/RUNX1/CD74/MAFB/POU4F1/RB1/KITLG/PRKCA/LRRC17/CD4/NF1/SLC9B2/HOXA7/ZFP36L1/TGFB1/LIF/LILRB4/TRAF6/EVI2B/HCLS1/TAL1/IFNG/TOB2/LEF1/IL23R/TMEM64/FES
GO_REGULATION_OF_NEURON_PROJECTION_DEVELOPMENT	GO_REGULATION_OF_NEURON_PROJECTION_DEVELOPMENT	480	0.327575	1.65111	9.13e-08	3.84e-06	2.9e-06	3917	tags=31%, list=20%, signal=25%	CNTN1/NDNF/EPO/TNR/BMP5/SFRP1/EFHC2/HECW2/SFRP2/ROBO1/FN1/NR2E1/EPHA3/CDH2/HGF/ATP8A2/SEMA3A/EPHA7/PAK3/PTPRO/ZNF804A/STMN2/EFNB3/EPHA4/PLXNA4/LRP1/DPYSL3/ROR2/EPHB2/LRRC4C/NRP1/CHODL/EFNB2/SYT4/NTRK1/BCL11A/VIM/CDKL5/BDNF/NTRK2/NEDD4/IL1RAPL1/S100A9/ISLR2/BMPR2/ROR1/NIN/MYCBP2/PLXNC1/PRRX1/NLGN1/CXCL12/ZEB2/ADCYAP1/L1CAM/PMP22/IQGAP1/KLK6/ROBO2/DISC1/KALRN/ILK/RELN/DPYSL2/LYN/PREX1/ACTR2/NR2F1/N…
GO_REGULATION_OF_NEUROTRANSMITTER_LEVELS	GO_REGULATION_OF_NEUROTRANSMITTER_LEVELS	336	0.2883	1.40057	0.00122787	0.0112025	0.00845647	4165	tags=32%, list=21%, signal=25%	BCHE/PTX3/ITGB3/DRD1/GABRA2/NOS2/ENPP6/IL10/SYT11/TRIM9/MOXD1/HTR1B/GRIN2A/CYP1B1/CPS1/EDN1/HTR2A/SYT4/PTGIS/CX3CR1/PRIMA1/CADPS/SYT9/SLC1A3/ADRA1A/CD34/NOS1AP/P2RY1/TLR4/PHGDH/MCTP1/SLC18A2/SLC7A2/PRKCB/HSPA8/CHRNA6/NLGN1/DPYD/PPFIA2/BHMT/ATP2B4/PTGS2/SLC30A1/NOS3/ADCY1/ROCK2/KLF4/UNC13A/MMP8/ICAM1/PTPRN2/CHRNB2/SYN3/SLC22A3/AGTR2/STXBP1/CNR1/MEF2C/KCNJ10/DOC2B/HNMT/SLC18A3/HDC/LRRK2/CAV1/SYT1/T…
GO_REGULATION_OF_NEUTROPHIL_CHEMOTAXIS	GO_REGULATION_OF_NEUTROPHIL_CHEMOTAXIS	28	0.541064	1.71779	0.0024144	0.0186961	0.0141132	5977	tags=64%, list=30%, signal=45%	EDN1/C3AR1/CXCR2/NCKAP1L/DYSF/LBP/C5AR2/CD74/CCL19/JAM3/CXCL8/BST1/CAMK1D/MOSPD2/TIRAP/CCL21/CCR7/SLIT2
GO_REGULATION_OF_NEUTROPHIL_MIGRATION	GO_REGULATION_OF_NEUTROPHIL_MIGRATION	35	0.522586	1.74871	0.00221198	0.0175247	0.013229	5977	tags=60%, list=30%, signal=42%	EDN1/C3AR1/CXCR2/NCKAP1L/DYSF/LBP/C5AR2/IL1R1/CD74/CCL19/JAM3/CXCL8/BST1/SLAMF8/CAMK1D/MOSPD2/TIRAP/CCL21/XG/CCR7/SLIT2
GO_REGULATION_OF_NITRIC_OXIDE_BIOSYNTHETIC_PROCESS	GO_REGULATION_OF_NITRIC_OXIDE_BIOSYNTHETIC_PROCESS	57	0.484034	1.82197	0.000317539	0.00390335	0.00294655	3954	tags=47%, list=20%, signal=38%	PTX3/IL10/EDN1/PTGIS/CX3CR1/CD34/NOS1AP/TLR4/ATP2B4/PTGS2/ROCK2/KLF4/MMP8/ICAM1/AGTR2/CAV1/TLR6/WDR35/JAK2/HSP90AB1/KLRC4-KLRK1/CLEC7A/TRPV1/ITGB2/PKD2/AIF1/CD36
GO_REGULATION_OF_ORGAN_GROWTH	GO_REGULATION_OF_ORGAN_GROWTH	93	0.35719	1.4592	0.00826231	0.0471611	0.0356008	3196	tags=28%, list=16%, signal=24%	KCNK2/PI16/GJA1/NOG/TGFBR2/WT1/PROX1/EDN1/ZFPM2/FOXC2/MAEL/MEF2C/IL7/TBX20/WWC2/RGS4/FGF2/TBX5/BCL2L11/MAPK14/GATA6/TGFBR3/NOTCH1/YAP1/FOXC1/LATS2
GO_REGULATION_OF_OSSIFICATION	GO_REGULATION_OF_OSSIFICATION	180	0.460682	2.07558	1.35e-09	9.36e-08	7.07e-08	4503	tags=45%, list=23%, signal=35%	OMD/SFRP1/RORB/GDF10/TWIST2/SFRP2/FBN2/NOG/TGFB2/HGF/GREM1/TMEM119/S1PR1/GLI3/DDR2/RASSF2/BMPR2/HEMGN/IGFBP5/CTNNB1/PTGER4/PBX1/CCR1/SOX11/IL6/CTHRC1/SOST/CHSY1/KL/ANO6/ILK/JAG1/SNAI2/SRGN/LRP4/EGR2/SLC8A1/CDK6/BCOR/IL6ST/MEF2C/FBXO5/BMP4/TNN/BMP2K/PRKD1/AREG/PTCH1/TP63/BMP6/MGP/MAPK14/FZD9/TAC1/NOTCH1/REST/GATA1/BCL2/LTBP3/DKK1/ANKH/ATP2B1/COMP/GDPD2/SMAD5/IL6R/RUNX2/SOX9/NBR1/MAPK1/NIPBL/ACVR1/…
GO_REGULATION_OF_OSTEOBLAST_DIFFERENTIATION	GO_REGULATION_OF_OSTEOBLAST_DIFFERENTIATION	107	0.48324	2.02986	1.12e-06	3.45e-05	2.6e-05	3462	tags=38%, list=18%, signal=32%	SFRP1/RORB/GDF10/TWIST2/SFRP2/FBN2/NOG/HGF/GREM1/TMEM119/GLI3/DDR2/RASSF2/BMPR2/HEMGN/IGFBP5/CTNNB1/SOX11/IL6/CTHRC1/ILK/JAG1/SNAI2/CDK6/IL6ST/MEF2C/FBXO5/BMP4/TNN/PRKD1/AREG/PTCH1/TP63/BMP6/NOTCH1/REST/GDPD2/SMAD5/IL6R/RUNX2/NBR1
GO_REGULATION_OF_OXIDATIVE_PHOSPHORYLATION	GO_REGULATION_OF_OXIDATIVE_PHOSPHORYLATION	28	-0.545487	-1.71666	0.00744368	0.0435768	0.0328951	2491	tags=50%, list=13%, signal=44%	SLC25A23/DNAJC15/ABCD1/SNCA/PARK7/DNAJC30/PPIF/ISCU/COX7A2/COX7A1/MYOG/UQCC2/NUPR1/MLXIPL
GO_REGULATION_OF_PEPTIDASE_ACTIVITY	GO_REGULATION_OF_PEPTIDASE_ACTIVITY	422	0.261608	1.3038	0.00333097	0.0240574	0.0181604	3492	tags=24%, list=18%, signal=20%	TIMP3/CR1/CD109/PI16/C4A/SERPINB7/ACER2/SFRP2/ROBO1/FN1/THBS1/HGF/COL6A3/EPHA7/CASP5/C4B/CIDEB/TFPI/PCOLCE2/GRIN2A/EPHA4/F3/NAIP/LRP1/VIL1/SERPINA9/A2M/NLRP3/EGLN3/C3/F2R/GRIN2B/MEFV/TNFSF10/S100A9/PI15/RAG1/WFDC13/ASPH/SERPINE1/SORL1/AIM2/SERPINB2/TFAP2B/BIRC3/ROCK1/NLRC4/SPINK9/BIRC6/CRIM1/DLC1/CASP14/PTGS2/LYN/SERPINB8/ANTXR1/PROS1/APAF1/ROCK2/KLF4/SPOCK1/TNFRSF10A/APP/FBLN1/SPOCK3/RECK/DPEP1/…
GO_REGULATION_OF_PEPTIDE_SECRETION	GO_REGULATION_OF_PEPTIDE_SECRETION	477	0.280068	1.41069	0.000243637	0.00313743	0.00236837	4047	tags=30%, list=21%, signal=25%	CLEC6A/SFRP1/TLR8/FERMT1/TNFSF11/FGB/GJA1/NOS2/IL10/FN1/SYT11/CASR/TGFB2/GLP1R/CYP51A1/HTR2B/IL1RAP/DPP4/KCNG2/TSLP/POSTN/AKAP12/IL1R2/LRP1/NLRP3/RSAD2/SYT4/F2R/CSF1R/SYT9/FGA/CD34/TLR4/ADAM9/TLR1/CD200R1/IL1RL1/SLC2A1/PTGER4/FOXA2/CRHBP/SORL1/AIM2/IL6/FGG/ADCYAP1/TFAP2B/CADM1/FFAR4/RASGRP1/SSC5D/SLC30A8/IRS1/KALRN/PANX1/ARL2BP/GBP1/LYN/SLC16A1/SRGN/EGFR/MMP8/HDAC9/DDX58/TLR5/DHX9/CRTAM/KCNB1/AGT…
GO_REGULATION_OF_PEPTIDYL_TYROSINE_PHOSPHORYLATION	GO_REGULATION_OF_PEPTIDYL_TYROSINE_PHOSPHORYLATION	249	0.382256	1.79911	6.3e-07	2.09e-05	1.58e-05	3996	tags=38%, list=20%, signal=30%	CNTN1/EPO/SFRP1/ITGB3/SFRP2/SH3BP5/HGF/TGFA/IGF2/EPHA7/TNFSF18/GREM1/FGF10/EPHA4/TSLP/PDGFD/NRP1/HTR2A/FGF7/GRM5/PTPRC/PECAM1/NEDD9/CSF1R/BDNF/NTRK2/ADRA1A/ADAM17/CASS4/CD80/IL6/SAMSN1/IQGAP1/IL12A/ARL2BP/RELN/LYN/EREG/ADIPOQ/EGFR/LRP4/IL31RA/PDGFC/ITGA5/ICAM1/SH2B3/APP/NCAPG2/FLT3/CD300A/SNX6/IL6ST/IL7/ADRA2A/SOCS5/ANGPT1/CAV1/ERRFI1/AREG/YES1/GHR/LILRA5/ACE/HBEGF/CD74/KITLG/BMP6/JAK2/CBL/CSPG4/…
GO_REGULATION_OF_PH	GO_REGULATION_OF_PH	100	-0.409109	-1.65621	0.00176041	0.0146679	0.0110725	2472	tags=28%, list=13%, signal=25%	ATP6V0E1/ATP1A4/SLC4A11/TCIRG1/NOX1/CLN6/GPR89B/SLC9C1/ATP6V0C/AVP/ATP6V0B/SLC26A6/ATP6AP1L/ATP6V1G3/SLC4A3/ATP6V0D2/ATP6V0E2/TMEM175/CA7/SLC4A5/SLC4A9/ROGDI/ATP6V1F/SLC4A1/ATP6V1C2/CFTR/ATP6V1B1/RHCG
GO_REGULATION_OF_PHAGOCYTOSIS	GO_REGULATION_OF_PHAGOCYTOSIS	89	0.383519	1.55762	0.00348556	0.0248799	0.0187813	5007	tags=40%, list=25%, signal=30%	FPR2/PTX3/C4A/SYT11/ITGA2/C4B/LRP1/PTPRC/C3/DOCK2/ITGAV/ANO6/NCKAP1L/ADIPOQ/APPL1/RAB31/CD300A/DYSF/SFTPD/ALOX15/SIRPB1/RAB27A/HCK/CLEC7A/MYO18A/C2/CAMK1D/CD36/MERTK/SCARB1/APPL2/SYK/RAPGEF1/F2RL1/MFGE8/IFNG
GO_REGULATION_OF_PHOSPHATIDYLINOSITOL_3_KINASE_SIGNALING	GO_REGULATION_OF_PHOSPHATIDYLINOSITOL_3_KINASE_SIGNALING	119	0.452035	1.93456	1.94e-06	5.61e-05	4.24e-05	2727	tags=34%, list=14%, signal=30%	EPO/PDGFRA/DCN/PIK3CG/KDR/TGFB2/HGF/TEK/FLT1/PPP1R16B/PDGFD/ROR2/UNC5B/F2R/NTRK1/NTRK2/NEDD4/ROR1/PIK3CA/FSHR/RASGRP1/RELN/LYN/NTRK3/EGFR/KLF4/PIK3R1/PDGFC/FLT3/PIK3CB/PTPN13/PDGFRB/ANGPT1/SELP/PRR5L/SERPINA12/CD28/SIRT1/JAK2/GAB1/CBL
GO_REGULATION_OF_PHOSPHOLIPASE_ACTIVITY	GO_REGULATION_OF_PHOSPHOLIPASE_ACTIVITY	69	0.526698	2.05769	2.45e-06	6.78e-05	5.12e-05	2540	tags=39%, list=13%, signal=34%	PDGFRA/P2RY12/AVPR1B/HTR2B/FLT1/LRP1/PTAFR/HTR2A/PLA2R1/BDNF/SELE/NTRK2/ADRA1A/BICD1/P2RY6/AGTR1/NTRK3/GNA13/EGFR/ADCYAP1R1/GPR55/PDGFRB/ABL2/LPAR1/FGF2/RASGRP4/EDNRA
GO_REGULATION_OF_PHOSPHOLIPASE_C_ACTIVITY	GO_REGULATION_OF_PHOSPHOLIPASE_C_ACTIVITY	45	0.655424	2.32775	8.39e-08	3.55e-06	2.68e-06	2540	tags=51%, list=13%, signal=45%	PDGFRA/P2RY12/AVPR1B/HTR2B/FLT1/PTAFR/HTR2A/BDNF/SELE/NTRK2/ADRA1A/BICD1/P2RY6/NTRK3/EGFR/ADCYAP1R1/GPR55/PDGFRB/ABL2/LPAR1/FGF2/RASGRP4/EDNRA
GO_REGULATION_OF_PROTEIN_AUTOPHOSPHORYLATION	GO_REGULATION_OF_PROTEIN_AUTOPHOSPHORYLATION	46	0.488433	1.74984	0.00169599	0.0142905	0.0107876	4524	tags=43%, list=23%, signal=34%	EPHA7/GREM1/PDGFD/PTPRC/RASSF2/IQGAP1/ADIPOQ/PDGFC/CAV1/ERRFI1/ACE/RAP2A/NBN/IMPACT/VEGFA/GFRA2/PDGFB/TOM1L1/ENG/PPP2R5E
GO_REGULATION_OF_PROTEIN_CATABOLIC_PROCESS_IN_THE_VACUOLE	GO_REGULATION_OF_PROTEIN_CATABOLIC_PROCESS_IN_THE_VACUOLE	10	0.74022	1.77437	0.00641411	0.0393149	0.0296779	2634	tags=60%, list=13%, signal=52%	LRP1/MGAT3/LRP2/LDLR/RNF128/LAPTM4B
GO_REGULATION_OF_PROTEIN_SERINE_THREONINE_KINASE_ACTIVITY	GO_REGULATION_OF_PROTEIN_SERINE_THREONINE_KINASE_ACTIVITY	491	0.296074	1.49577	1.39e-05	0.000291779	0.000220257	4803	tags=36%, list=24%, signal=28%	SFRP1/FPR1/PIK3CG/TNFSF11/SFRP2/ROBO1/THBS1/HEG1/HGF/TGFA/HTR2B/IGF2/FLT1/PAK3/PROX1/FGF10/EPHA4/PDGFD/EDN1/ROR2/EPHB2/HTR2A/TNFRSF11A/LAX1/PTPRC/F2R/NTRK1/CSF1R/TLR4/ADAM9/ADAM17/SORL1/EDN3/AIDA/ZEB2/IRAK3/RASGRP1/IQGAP1/ATP2B4/ILK/LYN/NTRK3/ITGA1/ADIPOQ/SPRED1/EGFR/CCND1/MAP2K6/PRKAR2B/PDGFC/SH2B3/CDKN1B/FLT3/CD300A/PIK3CB/PROK2/LRP6/EIF2AK2/LPAR3/ADRA2A/PDGFRB/CCNI/FZD5/APC/SPRY1/BMP4/CEMIP/MY…
GO_REGULATION_OF_RAS_PROTEIN_SIGNAL_TRANSDUCTION	GO_REGULATION_OF_RAS_PROTEIN_SIGNAL_TRANSDUCTION	231	0.368726	1.72839	3.86e-06	9.98e-05	7.53e-05	5168	tags=41%, list=26%, signal=31%	EPO/ROBO1/ITGB1/NOTCH2/TGFB2/HEG1/LPAR4/GPR20/COL3A1/FGF10/P2RY10/FGD5/EPHB2/NRP1/PLEKHG1/F2RL3/F2R/NTRK1/ARHGAP42/GPR174/ADRA1A/P2RY8/RDX/RASGRP1/PREX2/OPHN1/ARHGEF26/KALRN/DLC1/LYN/PREX1/KIF14/RASA3/ECT2/MAP4K4/GPR55/PDGFRB/RASA1/SPRY1/ABL2/RASA4B/SPRY4/ARRB1/LPAR1/AKAP13/NET1/RASGRP4/KITLG/F2RL2/ARHGEF12/JAK2/CBL/MCF2/NOTCH1/RASAL1/SPRY2/TIAM1/DGKI/SOS1/ARHGEF15/GPR65/ARHGEF10/TIMP2/NF1/ARHGEF…
GO_REGULATION_OF_RECEPTOR_BINDING	GO_REGULATION_OF_RECEPTOR_BINDING	24	0.541948	1.65826	0.00691068	0.0416748	0.0314593	1630	tags=33%, list=8%, signal=31%	GREM2/IL10/NOG/LOX/NRP1/BDNF/B2M/ADIPOQ
GO_REGULATION_OF_RENAL_SYSTEM_PROCESS	GO_REGULATION_OF_RENAL_SYSTEM_PROCESS	35	0.503357	1.68436	0.00467774	0.0310802	0.0234617	4023	tags=51%, list=20%, signal=41%	GJA1/PTPRO/STC1/EDN1/F2R/EDNRB/AVPR2/AGTR1/ADIPOQ/AGTR2/CORO2B/TAC1/NPR1/GJA5/EMP2/PDGFB/AVPR1A/OR51E2
GO_REGULATION_OF_RESPONSE_TO_BIOTIC_STIMULUS	GO_REGULATION_OF_RESPONSE_TO_BIOTIC_STIMULUS	495	0.28977	1.46243	6.65e-05	0.00108008	0.000815328	4562	tags=32%, list=23%, signal=25%	CLEC6A/FPR2/CR1/TLR8/CD209/CXCL6/IL2RA/FGB/CLEC4D/TLR7/VSIG4/SYT11/PAK3/FGL2/TICAM2/DDX60/TREML2/MUC15/PRKDC/A2M/RSAD2/STAT1/KLK7/DMBT1/CLEC4C/RAET1E/MFHAS1/S100A9/FGA/TLR4/TLR1/USP18/SIGLEC11/AIM2/SCIMP/PJA2/SAMHD1/FGG/IRAK3/BIRC3/CADM1/RASGRP1/NLRC4/IL12A/TLR3/LYN/CD180/MNDA/ERAP1/EREG/APPL1/PSMC1/MAP2K6/TRIL/FCRL3/MED1/NRAS/WDFY1/DDX58/TLR5/DHX9/CRTAM/CD300A/CLEC10A/SEC14L1/RAB11FIP2/IFIH1/GBP…
GO_REGULATION_OF_RESPONSE_TO_WOUNDING	GO_REGULATION_OF_RESPONSE_TO_WOUNDING	166	0.403546	1.79988	6.52e-06	0.000154839	0.000116884	3749	tags=40%, list=19%, signal=33%	TNR/PDGFRA/CD109/FGB/GJA1/FAP/IL10/THBS1/TGFBR2/TFPI/EPHA4/F3/TSPAN8/LRP1/PLG/VIL1/EDN1/SMOC2/F2R/UBASH3B/THBD/PRKCQ/FGA/CD34/TLR4/SERPINE1/FOXA2/FOXC2/SERPINB2/KRT1/FGG/ANO6/LYN/HPSE/NTRK3/PROS1/NOS3/MYLK/KLF4/SH2B3/CDKN1B/ADRA2A/PLEK/SELP/CAV1/STK24/SIGLEC10/FGF2/HBEGF/ATP7A/PRKG1/PLAU/PTPRF/TNFAIP3/MYOD1/GJD4/CLEC7A/ENPP4/TBXA2R/PRKCA/SYTL4/RTN4RL1/CLDN1/PDGFB/HRG/PLAT/PDPN
GO_REGULATION_OF_RHO_PROTEIN_SIGNAL_TRANSDUCTION	GO_REGULATION_OF_RHO_PROTEIN_SIGNAL_TRANSDUCTION	136	0.379258	1.65053	0.000349363	0.00420235	0.00317226	5134	tags=41%, list=26%, signal=31%	ROBO1/ITGB1/HEG1/LPAR4/GPR20/COL3A1/P2RY10/FGD5/NRP1/PLEKHG1/F2RL3/F2R/ARHGAP42/GPR174/ADRA1A/P2RY8/PREX2/OPHN1/ARHGEF26/KALRN/DLC1/PREX1/ECT2/GPR55/PDGFRB/ABL2/ARRB1/LPAR1/AKAP13/NET1/F2RL2/ARHGEF12/MCF2/TIAM1/SOS1/ARHGEF15/GPR65/ARHGEF10/ARHGEF3/CUL3/RASIP1/FGD6/RASGRF1/ARHGAP35/ARHGEF6/VAV1/ARHGEF2/KCTD10/RASGRF2/F2RL1/FARP1/GPR4/ARHGEF18/ITSN2/ARHGEF37/TRIO
GO_REGULATION_OF_SMALL_GTPASE_MEDIATED_SIGNAL_TRANSDUCTION	GO_REGULATION_OF_SMALL_GTPASE_MEDIATED_SIGNAL_TRANSDUCTION	329	0.345162	1.68541	1.05e-06	3.27e-05	2.47e-05	5070	tags=40%, list=26%, signal=30%	EPO/ARHGAP20/ROBO1/ITGB1/NOTCH2/TGFB2/HEG1/LPAR4/GPR20/COL3A1/FGF10/P2RY10/AMOT/FGD5/EPHB2/NRP1/A2M/PLEKHG1/F2RL3/F2R/NTRK1/ARHGAP42/GPR174/ADRA1A/P2RY8/ARHGAP29/SIPA1L2/RDX/ARHGAP31/RASGRP1/PREX2/OPHN1/ARHGEF26/KALRN/DLC1/RELN/LYN/PREX1/KIF14/RASA3/GNA13/ECT2/RHOU/RHOB/STARD13/MAP4K4/ARHGAP23/ADCYAP1R1/STARD8/GPR55/PDGFRB/RASA1/SPRY1/ABL2/RASA4B/SPRY4/ARHGAP19/MYO9A/ARRB1/LPAR1/AKAP13/NET1/RASGR…
GO_REGULATION_OF_SMOOTH_MUSCLE_CONTRACTION	GO_REGULATION_OF_SMOOTH_MUSCLE_CONTRACTION	61	0.464593	1.76767	0.000697461	0.00725964	0.00548013	3512	tags=41%, list=18%, signal=34%	CHRM3/CALCRL/ITGA2/TACR3/EDN1/PTAFR/F2R/ARHGAP42/ADRA1A/TACR1/PTGS2/PROK2/ADRA2A/DOCK4/MYOCD/CAV1/KCNMA1/ADORA2B/ATP1A2/PRKG1/ATP2B1/TBXA2R/ADRA1D/ADRA1B/NMUR2
GO_REGULATION_OF_SPROUTING_ANGIOGENESIS	GO_REGULATION_OF_SPROUTING_ANGIOGENESIS	65	0.55489	2.13953	1.04e-06	3.22e-05	2.43e-05	4746	tags=57%, list=24%, signal=43%	APLNR/IL10/NR2E1/THBS1/KDR/PPP1R16B/NRP1/AKT3/MMRN2/FOXC2/SMAD1/PTGS2/AGTR1/SRPX2/SPRED1/APELA/KLF4/STARD13/ITGA5/HDAC9/BMPER/FGFBP1/JAK1/FGF2/PIK3C2A/NOTCH1/VEGFA/TBXA2R/ADAMTS9/FGF1/RHOJ/GLUL/PLK2/EPN2/MEOX2/RHOA/MAP2K5
GO_REGULATION_OF_STEM_CELL_PROLIFERATION	GO_REGULATION_OF_STEM_CELL_PROLIFERATION	64	0.406323	1.57016	0.00725635	0.0428749	0.0323653	3024	tags=39%, list=15%, signal=33%	FERMT1/GJA1/NR2E1/PTPRC/GLI3/CX3CR1/CTNNB1/SOX11/DISC1/SNAI2/FBLN1/EIF2AK2/ASPM/FOXG1/HMGA2/SOX17/LRRK2/ACE/PAX6/KITLG/ATXN1L/NOTCH1/VEGFA/LTBP3/YAP1
GO_REGULATION_OF_STRESS_ACTIVATED_PROTEIN_KINASE_SIGNALING_CASCADE	GO_REGULATION_OF_STRESS_ACTIVATED_PROTEIN_KINASE_SIGNALING_CASCADE	224	0.315065	1.46076	0.000904433	0.00893011	0.00674113	4846	tags=37%, list=25%, signal=28%	EDAR/SFRP1/TNFSF11/SFRP2/PLCB1/TGFB2/HGF/SEMA3A/TNFRSF19/EPHA4/EDN1/ROR2/TNFRSF11A/MFHAS1/RASSF2/TLR4/SCIMP/RELL1/AIDA/ZEB2/PJA2/RASGRP1/EPHB1/TLR3/LYN/EGFR/MAP4K4/MMP8/APP/EIF2AK2/MID1/FZD5/MYC/TLR6/SASH1/RAP2A/FAS/FOXO1/TAOK1/MECOM/GDF6/CCL19/VEGFA/IL26/DKK1/SEMA4C/TIAM1/MAP4K5/ITCH/HIPK3/NBR1/PINK1/PTPN22/MAPK1/DUSP1/FLT4/PAFAH1B1/FKTN/FZD4/ZMYND11/MAP3K4/SLAMF1/TNIK/SPAG9/MAGI3/BMP2/FZD10/MAP…
GO_REGULATION_OF_SUBSTRATE_ADHESION_DEPENDENT_CELL_SPREADING	GO_REGULATION_OF_SUBSTRATE_ADHESION_DEPENDENT_CELL_SPREADING	49	0.489263	1.77206	0.00155739	0.01334	0.01007	2055	tags=31%, list=10%, signal=27%	HAS2/FGB/OLFM4/POSTN/FLNA/NRP1/NEDD9/FGA/CASS4/FGG/GBP1/PREX1/FBLN1/DOCK1/MYADM
GO_REGULATION_OF_SUPRAMOLECULAR_FIBER_ORGANIZATION	GO_REGULATION_OF_SUPRAMOLECULAR_FIBER_ORGANIZATION	322	0.28422	1.38462	0.00374432	0.0261713	0.0197561	5058	tags=38%, list=26%, signal=28%	SFRP1/MAGEL2/TMSB15B/NAV3/PAK3/STMN2/PROX1/FMN1/CCL24/VIL1/EDN1/FLNA/CCL11/NRP1/S1PR1/NIN/LDLR/TMOD2/PTGER4/CCL26/HSPA8/RDX/SWAP70/CXCL12/SYNPO2/SPTA1/ROCK1/DLC1/PREX1/ACTR2/EMILIN1/NCKAP1L/PDXP/ROCK2/PIK3R1/ICAM1/WASF2/CDH5/APP/CDKN1B/MEF2C/CDC42EP4/CORO2B/MID1/MYADM/APC/RASA1/ALMS1/PLEK/ALOX15/ADD2/SPTBN1/CDC42EP3/LPAR1/RGS4/AKAP13/KANK4/AEBP1/ARHGAP28/FER/SPAST/RB1/TPM1/TAC1/TAOK1/ADD3/CYFIP1/…
GO_REGULATION_OF_SYNAPSE_ASSEMBLY	GO_REGULATION_OF_SYNAPSE_ASSEMBLY	99	0.450444	1.87385	2.82e-05	0.000522479	0.000394407	2202	tags=30%, list=11%, signal=27%	LINGO2/SLITRK5/GPC6/IL1RAP/EPHA7/FLRT2/SLITRK6/EPHB2/NTRK1/LRRN3/BDNF/NTRK2/IL1RAPL1/THBS2/NLGN1/LRFN5/EPHB1/ROBO2/FLRT3/LRRTM3/SYNDIG1/GAP43/SRPX2/NTRK3/LRRTM2/APP/CHRNB2/MEF2C/CBLN1/FZD1
GO_REGULATION_OF_SYNAPSE_STRUCTURE_OR_ACTIVITY	GO_REGULATION_OF_SYNAPSE_STRUCTURE_OR_ACTIVITY	222	0.365324	1.69343	2.11e-05	0.000416023	0.000314046	5565	tags=49%, list=28%, signal=35%	LINGO2/SLITRK5/IL10/GPC6/CDH2/IL1RAP/EPHA7/PAK3/PTPRO/ZNF804A/SPARC/FLRT2/EPHA4/SLITRK6/EPHB2/PCDH8/NRP2/NTRK1/GRIN2B/CDKL5/LRRN3/SLC17A8/BDNF/NTRK2/NEDD4/IL1RAPL1/THBS2/NLGN1/LRFN5/EPHB1/ROBO2/DISC1/FLRT3/LRRTM3/SYNDIG1/KALRN/DGKB/RELN/GAP43/ACTR2/SRPX2/NTRK3/SRGN/LRP4/DNM3/LRRTM2/APP/CHRNB2/MEF2C/ETV5/CBLN1/FZD1/LRRK2/CAPRIN1/ADAM10/MAPK14/FZD9/EPHB3/CYFIP1/GPM6A/CBLN2/CDH8/DKK1/TIAM1/PRNP/ARHG…
GO_REGULATION_OF_SYNAPTIC_PLASTICITY	GO_REGULATION_OF_SYNAPTIC_PLASTICITY	182	0.308039	1.39221	0.00768235	0.0446756	0.0337246	4237	tags=34%, list=21%, signal=27%	SORCS3/TNR/NETO1/DRD1/NR2E1/SLC4A10/SLC8A3/SCGN/GRIN2A/EPHA4/EPHB2/GRM5/SYT4/CX3CR1/GRIN2B/NTRK2/HRH1/MCTP1/NLGN1/GRIA1/PTGS2/RELN/HRH2/SHISA9/S100B/TSHZ3/EGR2/ADCY1/UNC13A/LRRTM2/CALB2/APP/KCNB1/CREB1/STXBP1/MEF2C/KCNJ10/ITPR3/MME/CBLN1/MPP2/JPH3/ADCY8/CHRNA7/FAM107A/DGKI/PRNP/SHISA6/CNTN4/NF1/CD38/MAPK1/SYNPO/SORCS2/RAPGEF2/SSH1/RAB3GAP1/RASGRF1/SHANK1/PLK2/MAP1A
GO_REGULATION_OF_SYNAPTIC_TRANSMISSION_GLUTAMATERGIC	GO_REGULATION_OF_SYNAPTIC_TRANSMISSION_GLUTAMATERGIC	69	0.508806	1.98779	9.9e-06	0.000217192	0.000163953	2283	tags=36%, list=12%, signal=32%	TNR/DRD1/GRM8/CDH2/HTR1B/GRIK3/ROR2/HTR2A/GRM5/NTRK1/CCR2/NLGN1/ADCYAP1/DISC1/OPHN1/PTGS2/RELN/EGFR/TSHZ3/UNC13A/STXBP1/CNR1/MEF2C/LRRK2/SYT1
GO_REGULATION_OF_SYSTEMIC_ARTERIAL_BLOOD_PRESSURE_BY_CIRCULATORY_RENIN_ANGIOTENSIN	GO_REGULATION_OF_SYSTEMIC_ARTERIAL_BLOOD_PRESSURE_BY_CIRCULATORY_RENIN_ANGIOTENSIN	18	0.662927	1.89582	0.0012519	0.0113447	0.00856386	4846	tags=72%, list=25%, signal=55%	CPA3/CTSG/CMA1/F2R/SUCNR1/AGTR2/MME/ENPEP/ACE/GJA5/OR51E2/PCSK5/F2RL1
GO_REGULATION_OF_SYSTEMIC_ARTERIAL_BLOOD_PRESSURE_BY_HORMONE	GO_REGULATION_OF_SYSTEMIC_ARTERIAL_BLOOD_PRESSURE_BY_HORMONE	39	0.539745	1.85732	0.000868623	0.00863997	0.00652211	4846	tags=59%, list=25%, signal=45%	CPA3/CTSG/AVPR1B/CMA1/EDN1/F2R/EDN3/AVPR2/AGTR1/NOS3/SUCNR1/AGTR2/MME/ENPEP/ACE/RASL10B/GJA5/AVPR1A/OR51E2/PCSK5/RHOA/OXTR/F2RL1
GO_REGULATION_OF_SYSTEMIC_ARTERIAL_BLOOD_PRESSURE_MEDIATED_BY_A_CHEMICAL_SIGNAL	GO_REGULATION_OF_SYSTEMIC_ARTERIAL_BLOOD_PRESSURE_MEDIATED_BY_A_CHEMICAL_SIGNAL	49	0.512781	1.85724	0.000540949	0.00598247	0.00451603	4846	tags=55%, list=25%, signal=42%	CPA3/CTSG/AVPR1B/CMA1/EDN1/F2R/ADRA1A/EDN3/AVPR2/AGTR1/NOS3/SUCNR1/AGTR2/MME/ENPEP/ACE/TPM1/RASL10B/ADRA1D/ADRA1B/GJA5/AVPR1A/OR51E2/PCSK5/RHOA/OXTR/F2RL1
GO_REGULATION_OF_T_CELL_ACTIVATION	GO_REGULATION_OF_T_CELL_ACTIVATION	309	0.323423	1.56473	5.06e-05	0.000852797	0.000643757	4712	tags=34%, list=24%, signal=27%	EPO/CR1/TNFSF11/CD209/IL2RA/IL10/VSIG4/PDCD1LG2/TGFBR2/CLC/IGF2/PAK3/TNFSF18/FGL2/DPP4/EFNB3/HLA-DOA/TNFSF8/EFNB2/NLRP3/IL7R/LAX1/PTPRC/GLI3/PRKCQ/TFRC/RAG1/CTNNB1/CCR2/PIK3CA/CD80/ZEB1/IL6/SPTA1/EGR3/RASGRP1/IL12A/CLEC4G/RC3H2/LYN/CAMK4/NCKAP1L/PIK3R1/VCAM1/CD300A/IL6ST/PAG1/IL7/CD86/SFTPD/SOCS5/BMP4/GLI2/CAV1/TNFSF4/SLC46A2/RUNX1/YES1/CD28/PRDM1/CD74/HLA-DPA1/ICOS/CLECL1/BTLA/IRF4/PLA2G2D/MALT1…
GO_REGULATION_OF_TISSUE_REMODELING	GO_REGULATION_OF_TISSUE_REMODELING	74	0.396464	1.55437	0.00713483	0.0424554	0.0320486	3721	tags=35%, list=19%, signal=29%	SFRP1/TNFSF11/ITGB3/GREM1/TMEM119/S1PR1/TNFRSF11A/TNFRSF11B/UBASH3B/DDR2/CSF1R/TFRC/PDK4/IL6/ROCK1/LEPR/EGFR/ROCK2/CLDN18/LTBP3/TNFAIP3/PRKCA/NF1/CD38/HRG/FLT4
[truncated: 204 more rows]
