# Supplementary material for: Cuproptosis-related modification patterns depict the tumor microenvironment, precision immunotherapy, and prognosis of kidney renal clear cell carcinoma
Source: Front Immunol. 2022 Sep 23;13:933241. doi: 10.3389/fimmu.2022.933241 (PMC9540508; doi:10.3389/fimmu.2022.933241)
Supplement: Supplementary Table 6 — Kyoto Encyclopedia of Genes and Genomes enrichment pathway analysis based on differentially expressed genes between two patterns. [file Table_6.xlsx]

## Sheet: Sheet1
ID	Description	setSize	enrichmentScore	NES	pvalue	p.adjust	qvalues	rank	leading_edge	core_enrichment
KEGG_OXIDATIVE_PHOSPHORYLATION	KEGG_OXIDATIVE_PHOSPHORYLATION	114	-0.729385	-3.03893	1e-10	2.3e-09	1.39e-09	2091	tags=57%, list=11%, signal=51%	MT-ND4/UQCRH/NDUFV3/NDUFV1/ATP6V0C/NDUFS3/UQCRB/UQCRHL/NDUFB2/ATP6V0B/NDUFA9/NDUFS6/ATP4A/NDUFB10/CYC1/COX7A2/NDUFB4/COX17/ATP6V1G3/COX7A1/NDUFC1/COX7C/ATP6V0D2/ATP6V0E2/UQCRC1/NDUFA6/COX8A/NDUFV2/NDUFA8/MT-CO3/UQCR10/NDUFA4/NDUFA11/NDUFB9/NDUFS5/NDUFB8/COX6A2/NDUFB1/NDUFB7/ATP6V1F/NDUFA2/MT-ND2/COX5A/NDUFA1/NDUFS7/COX6B1/COX4I1/MT-CYB/MT-ND1/COX5B/COX6C/COX7B/ATP6V1C2/UQCRQ/COX6A1/MT-ATP6/NDUFS8…
KEGG_PARKINSONS_DISEASE	KEGG_PARKINSONS_DISEASE	112	-0.682329	-2.84082	1e-10	2.3e-09	1.39e-09	2493	tags=54%, list=13%, signal=48%	NDUFA5/SNCA/PARK7/SLC25A31/MT-ND4/SLC25A4/UQCRH/GPR37/NDUFV3/NDUFV1/NDUFS3/UQCRB/UQCRHL/NDUFB2/NDUFA9/NDUFS6/NDUFB10/CYC1/COX7A2/NDUFB4/COX7A1/NDUFC1/COX7C/UQCRC1/NDUFA6/COX8A/NDUFV2/NDUFA8/MT-CO3/UQCR10/NDUFA4/CYCS/NDUFB9/NDUFS5/NDUFB8/COX6A2/NDUFB1/NDUFB7/NDUFA2/MT-ND2/COX5A/NDUFA1/NDUFS7/COX6B1/COX4I1/MT-CYB/MT-ND1/COX5B/COX6C/COX7B/UQCRQ/COX6A1/MT-ATP6/NDUFS8/MT-ND5/NDUFA3/MT-CO2/MT-ND3/MT-ND…
KEGG_ECM_RECEPTOR_INTERACTION	KEGG_ECM_RECEPTOR_INTERACTION	84	0.616828	2.53035	1e-10	2.3e-09	1.39e-09	4636	tags=64%, list=24%, signal=49%	COL11A1/TNR/HSPG2/ITGA4/ITGB3/FN1/ITGB1/THBS1/TNXB/VWF/ITGA2/COL6A3/GP5/COL3A1/ITGA9/TNC/LAMC2/COL4A1/COL1A2/COL4A6/ITGA8/THBS2/LAMA4/ITGAV/LAMC1/COL5A1/ITGA11/COL5A2/COL4A2/SV2B/COL1A1/RELN/ITGA1/LAMA2/LAMC3/ITGA5/TNN/LAMB3/SV2A/ITGA10/ITGB6/COMP/ITGA6/SDC3/HMMR/CD36/LAMA1/AGRN/ITGB5/COL2A1/CD44/COL6A2/IBSP/LAMB2
KEGG_HUNTINGTONS_DISEASE	KEGG_HUNTINGTONS_DISEASE	166	-0.555641	-2.43077	1e-10	2.3e-09	1.39e-09	3441	tags=46%, list=17%, signal=39%	MT-CO1/PPARG/AP2S1/NDUFB3/NDUFC2/NDUFB6/DNAH2/SLC25A5/SOD1/SDHA/BBC3/POLR2H/POLR2E/GRIN1/NDUFA5/SLC25A31/SLC25A4/UQCRH/NDUFV3/NDUFV1/DNAI1/GPX1/POLR2J3/NDUFS3/UQCRB/UQCRHL/POLR2I/CLTB/NDUFB2/NDUFA9/NDUFS6/POLR2L/NDUFB10/CYC1/COX7A2/NDUFB4/COX7A1/NDUFC1/COX7C/UQCRC1/DNAH1/TBPL2/NDUFA6/COX8A/NDUFV2/NDUFA8/MT-CO3/UQCR10/NDUFA4/CYCS/PPARGC1A/HAP1/NDUFB9/NDUFS5/NDUFB8/COX6A2/NDUFB1/NDUFB7/NDUFA2/COX5A…
KEGG_FOCAL_ADHESION	KEGG_FOCAL_ADHESION	197	0.511852	2.36644	1e-10	2.3e-09	1.39e-09	4852	tags=52%, list=25%, signal=39%	COL11A1/TNR/PDGFRA/PIK3CG/ITGA4/ITGB3/FN1/ITGB1/THBS1/TNXB/VWF/KDR/HGF/ITGA2/COL6A3/FLT1/PAK3/COL3A1/ITGA9/TNC/LAMC2/COL4A1/PDGFD/FLNA/COL1A2/COL4A6/AKT3/ITGA8/THBS2/LAMA4/ITGAV/CTNNB1/LAMC1/COL5A1/ITGA11/PRKCB/PIK3CA/COL5A2/BIRC3/ROCK1/COL4A2/COL1A1/ILK/RELN/SHC3/ITGA1/LAMA2/EGFR/CCND1/MYLK/LAMC3/ROCK2/SHC4/PIK3R1/PDGFC/ITGA5/PIK3CB/DOCK1/PDGFRB/CAV1/TNN/LAMB3/PIK3R3/VCL/BCL2/ITGA10/VEGFA/MYLK3/…
KEGG_ALZHEIMERS_DISEASE	KEGG_ALZHEIMERS_DISEASE	151	-0.526606	-2.27212	1e-10	2.3e-09	1.39e-09	2057	tags=40%, list=10%, signal=36%	SDHA/GRIN2C/BACE2/GRIN1/NDUFA5/SNCA/HSD17B10/UQCRH/NDUFV3/NDUFV1/BAD/NDUFS3/UQCRB/UQCRHL/NDUFB2/NDUFA9/NDUFS6/NDUFB10/CYC1/COX7A2/NDUFB4/PSENEN/COX7A1/NDUFC1/COX7C/UQCRC1/APOE/NDUFA6/COX8A/NDUFV2/NDUFA8/MT-CO3/UQCR10/NDUFA4/CYCS/NDUFB9/NDUFS5/NDUFB8/COX6A2/NDUFB1/NDUFB7/NDUFA2/COX5A/NDUFA1/NDUFS7/COX6B1/COX4I1/MT-CYB/CALML6/COX5B/COX6C/COX7B/UQCRQ/COX6A1/MT-ATP6/NDUFS8/NDUFA3/MT-CO2/ATP2A1/MT-ATP8
KEGG_NEUROACTIVE_LIGAND_RECEPTOR_INTERACTION	KEGG_NEUROACTIVE_LIGAND_RECEPTOR_INTERACTION	271	0.460225	2.21875	1e-10	2.3e-09	1.39e-09	3512	tags=39%, list=18%, signal=33%	HTR6/MCHR1/PTGFR/GABRB3/FPR2/CALCR/NMBR/HTR7/FPR1/GABRB2/CTSG/TAAR1/APLNR/CHRM3/DRD1/GABRA2/GABRQ/CALCRL/AVPR1B/GRM8/FPR3/GLP1R/CYSLTR1/TSHB/HTR2B/LPAR4/CRHR1/MLNR/P2RY10/HTR1B/GRIN2A/TACR3/MTNR1A/GABRG1/GRIK3/PLG/PTAFR/GRPR/HTR2A/S1PR1/NPY5R/GABRP/GRM5/F2RL3/F2R/GRIN2B/GABRA3/EDNRB/CHRM4/HRH1/ADRA1A/P2RY1/PTGER2/P2RY8/TACR1/PTGER4/C3AR1/GABRD/CHRNA6/FSHR/HTR1F/GRIA1/LEPR/CYSLTR2/P2RY6/HRH2/GLRA2…
KEGG_CYTOKINE_CYTOKINE_RECEPTOR_INTERACTION	KEGG_CYTOKINE_CYTOKINE_RECEPTOR_INTERACTION	261	0.429988	2.06835	1e-10	2.3e-09	1.39e-09	4082	tags=38%, list=21%, signal=31%	EDAR/EPO/PDGFRA/TNFSF11/CXCL6/IL2RA/CCL13/IL10/CCR8/CCR4/KDR/TGFB2/HGF/TGFBR2/IL1RAP/FLT1/CXCR5/TNFSF18/TNFRSF19/CXCL5/TSLP/CCL24/XCR1/IL1R2/OSMR/IL5RA/CSF2RB/CCR6/CCL11/TNFSF8/TNFRSF11A/TNFRSF11B/IL7R/CX3CR1/CSF1R/TNFSF10/BMPR2/INHBA/IL21R/CCR2/CCL26/CCR1/CXCL12/CCL7/IL6/CXCR1/IL12A/LEPR/CXCR2/GDF5/EGFR/PF4V1/MPL/TNFRSF10A/PDGFC/FLT3/IL6ST/IL7/PDGFRB/CXCL11/CRLF2/TNFSF4/GHR/IL1R1/KITLG/PPBP/FAS/…
KEGG_CHEMOKINE_SIGNALING_PATHWAY	KEGG_CHEMOKINE_SIGNALING_PATHWAY	184	0.462267	2.11579	5.34e-10	1.09e-08	6.62e-09	3823	tags=39%, list=19%, signal=32%	GNG4/PIK3CG/CXCL6/CCL13/PLCB1/CCR8/CCR4/CXCR5/CXCL5/ADCY7/CCL24/XCR1/CCR6/CCL11/STAT1/CX3CR1/DOCK2/AKT3/CCR2/CCL26/PRKCB/PIK3CA/CCR1/CXCL12/CCL7/ADCY2/ROCK1/CXCR1/GNG10/CXCR2/LYN/PREX1/SHC3/ADCY1/ROCK2/PF4V1/SHC4/PIK3R1/NRAS/GNG2/GNB4/PIK3CB/CXCL11/ARRB1/ADCY3/GRK5/PPBP/ADCY8/JAK2/FOXO3/GNAI3/PIK3R3/CCL19/GNAI1/CCL28/CXCL8/STAT3/CXCL10/HCK/TIAM1/CCL20/NFKB1/SOS1/PARD3/CXCL9/ITK/GNG12/MAPK1/CCR3/C…
KEGG_CELL_ADHESION_MOLECULES_CAMS	KEGG_CELL_ADHESION_MOLECULES_CAMS	128	0.503902	2.19483	1.34e-09	2.46e-08	1.49e-08	4303	tags=49%, list=22%, signal=39%	CNTN1/CLDN19/ITGA4/VCAN/ITGB1/PDCD1LG2/CDH2/CLDN16/ITGA9/HLA-DOA/PTPRC/PECAM1/SELE/ITGA8/CD34/ITGAV/CD80/NLGN1/L1CAM/CADM1/NCAM2/HLA-DRA/HLA-DQA2/NEGR1/JAM2/ICAM1/CDH5/VCAM1/CADM3/ICAM3/CD86/HLA-DRB5/SELP/CLDN18/CD28/MPZL1/HLA-DPA1/NCAM1/ICOS/ALCAM/SIGLEC1/JAM3/NLGN4X/PTPRF/ITGA6/SDC3/CD4/ESAM/SELL/ITGB2/CD226/ITGAM/HLA-DQA1/CLDN11/CLDN1/CLDN10/PTPRM/ICAM2/HLA-DMB/NFASC/CDH3/NEO1/HLA-DPB1
KEGG_PATHWAYS_IN_CANCER	KEGG_PATHWAYS_IN_CANCER	322	0.367105	1.78942	4.46e-08	7.45e-07	4.52e-07	4693	tags=41%, list=24%, signal=32%	PDGFRA/PIK3CG/NOS2/FN1/ITGB1/CTNNA3/TGFB2/HGF/ITGA2/TGFA/TGFBR2/ETS1/FGF10/FGF11/WNT9B/LAMC2/COL4A1/EPAS1/FGF7/STAT1/FGF5/EGLN3/COL4A6/NTRK1/GLI3/AKT3/CSF1R/BRCA2/LAMA4/MMP2/ITGAV/CTNNB1/LAMC1/SLC2A1/PRKCB/PIK3CA/IL6/BIRC3/COL4A2/MSH6/PTGS2/LAMA2/EGFR/CCND1/APPL1/LAMC3/MSH2/PIK3R1/NRAS/CDK6/CDKN1B/FLT3/RUNX1T1/DCC/HHIP/PIK3CB/WNT8B/PDGFRB/DAPK1/FZD5/APC/BMP4/GLI2/MYC/FZD1/RUNX1/JAK1/PTCH1/WNT5B/F…
KEGG_TGF_BETA_SIGNALING_PATHWAY	KEGG_TGF_BETA_SIGNALING_PATHWAY	85	0.538301	2.20529	6.03e-08	9.25e-07	5.61e-07	5007	tags=56%, list=25%, signal=42%	BMP5/DCN/THBS1/NOG/LEFTY2/TGFB2/TGFBR2/PITX2/LEFTY1/LTBP1/THBS2/BMPR2/INHBA/BMP8B/ROCK1/SMAD1/ZFYVE9/GDF5/ROCK2/BMP4/MYC/RBL1/BMP6/CDKN2B/GDF7/GDF6/INHBB/RBL2/ZFYVE16/ACVRL1/AMHR2/COMP/SMAD5/MAPK1/NODAL/EP300/ACVR1/TGFB3/TGFB1/SMURF2/BMP2/ACVR2A/RHOA/SMAD4/FST/TGFBR1/SMAD9/IFNG
KEGG_CARDIAC_MUSCLE_CONTRACTION	KEGG_CARDIAC_MUSCLE_CONTRACTION	77	-0.579457	-2.23933	7.58e-08	1.07e-06	6.51e-07	2583	tags=40%, list=13%, signal=35%	MYH7/ATP1A4/CACNB3/UQCRH/CACNB2/CACNB4/CACNG2/UQCRB/UQCRHL/TNNI3/ATP1A3/CYC1/COX7A2/COX7A1/COX7C/UQCRC1/COX8A/MT-CO3/UQCR10/COX6A2/COX5A/COX6B1/COX4I1/MT-CYB/COX5B/COX6C/COX7B/UQCRQ/COX6A1/MT-CO2/FXYD2
KEGG_HEMATOPOIETIC_CELL_LINEAGE	KEGG_HEMATOPOIETIC_CELL_LINEAGE	85	0.512306	2.0988	6.15e-07	8.09e-06	4.9e-06	3546	tags=40%, list=18%, signal=33%	EPO/CR1/CD1B/IL2RA/ITGA4/ITGB3/ITGA2/GP5/IL1R2/IL5RA/IL7R/CD1E/CSF1R/TFRC/CD34/IL6/HLA-DRA/ITGA1/CD1A/ITGA5/FLT3/IL7/CD3G/MME/HLA-DRB5/CD1C/IL1R1/KITLG/IL9R/ITGA6/IL6R/CD4/ITGAM/CD38
KEGG_LEISHMANIA_INFECTION	KEGG_LEISHMANIA_INFECTION	68	0.552253	2.15961	8.8e-07	1.08e-05	6.55e-06	4402	tags=50%, list=22%, signal=39%	CR1/FCGR3B/ITGA4/NOS2/IL10/ITGB1/TGFB2/HLA-DOA/STAT1/C3/FCGR3A/TLR4/PRKCB/IL12A/PTGS2/HLA-DRA/HLA-DQA2/HLA-DRB5/FCGR2A/JAK1/HLA-DPA1/MAPK14/JAK2/TAB2/NFKB1/ITGB2/ITGAM/HLA-DQA1/MAPK1/TGFB3/TGFB1/HLA-DMB/HLA-DPB1/TRAF6
KEGG_AXON_GUIDANCE	KEGG_AXON_GUIDANCE	128	0.438736	1.91099	1.37e-06	1.57e-05	9.52e-06	5168	tags=48%, list=26%, signal=35%	ROBO1/ITGB1/EPHA3/SEMA3A/EPHA7/PAK3/EFNB3/EPHA4/EPHB2/LRRC4C/NRP1/EFNB2/UNC5B/PLXNC1/CXCL12/EPHB4/L1CAM/ROCK1/EPHB1/ROBO2/NFATC3/DPYSL2/UNC5D/UNC5C/ROCK2/NRAS/DCC/CHP2/SLIT3/RASA1/ARHGEF12/SEMA7A/EPHB3/GNAI3/GNAI1/SEMA5B/PLXNA2/SEMA4C/SEMA3D/MAPK1/PAK2/NFAT5/SEMA5A/SEMA6D/SRGAP2/SEMA3G/NFATC2/ABLIM1/FYN/NCK1/EPHA6/NTN4/SEMA6B/ABLIM3/RHOA/SEMA4F/CXCR4/NFATC1/GNAI2/SEMA4B/KRAS
KEGG_REGULATION_OF_ACTIN_CYTOSKELETON	KEGG_REGULATION_OF_ACTIN_CYTOSKELETON	211	0.383811	1.80044	1.52e-06	1.65e-05	1e-05	4487	tags=38%, list=23%, signal=30%	PDGFRA/PIK3CG/ITGA4/CHRM3/ITGB3/FN1/ITGB1/ITGA2/PAK3/ITGA9/FGF10/FGF11/PDGFD/FGF7/FGF5/F2R/CHRM4/ITGA8/ITGAV/ITGA11/PIK3CA/RDX/DIAPH2/ROCK1/IQGAP1/NCKAP1L/ITGA1/GNA13/EGFR/DIAPH3/MYLK/ROCK2/MSN/PIK3R1/PDGFC/NRAS/ITGA5/WASF2/BDKRB2/PIK3CB/DOCK1/PDGFRB/APC/FGF2/MYH10/ARHGEF12/CYFIP1/PIK3R3/VCL/FGF12/ITGA10/MYLK3/ITGB6/NCKAP1/TIAM1/ITGA6/SOS1/GSN/ABI2/ITGB2/ITGAM/FGF1/GNG12/MAPK1/PDGFB/PAK2/ACTN1/GN…
KEGG_SMALL_CELL_LUNG_CANCER	KEGG_SMALL_CELL_LUNG_CANCER	84	0.501429	2.05696	2.15e-06	2.19e-05	1.33e-05	3514	tags=43%, list=18%, signal=35%	PIK3CG/NOS2/FN1/ITGB1/ITGA2/LAMC2/COL4A1/COL4A6/AKT3/LAMA4/ITGAV/LAMC1/PIK3CA/BIRC3/COL4A2/PTGS2/LAMA2/CCND1/APAF1/LAMC3/PIK3R1/CDK6/CDKN1B/PIK3CB/MYC/RB1/LAMB3/CDKN2B/RXRG/PIK3R3/BCL2/CKS1B/NFKB1/ITGA6/BIRC2/CDK4
KEGG_METABOLISM_OF_XENOBIOTICS_BY_CYTOCHROME_P450	KEGG_METABOLISM_OF_XENOBIOTICS_BY_CYTOCHROME_P450	68	-0.546591	-2.06554	4.01e-06	3.88e-05	2.35e-05	3690	tags=44%, list=19%, signal=36%	UGT2B11/UGT1A8/UGT2B4/MGST3/GSTM1/UGT2B28/ADH6/AKR1C2/GSTM2/CYP3A4/CYP2B6/ALDH3A1/GSTO1/MGST2/GSTZ1/ALDH3B2/AKR1C1/GSTM4/CYP3A43/GSTA3/CYP2F1/ADH7/GSTK1/UGT1A4/UGT1A7/CYP2C8/CYP2E1/CYP1A2/CYP3A5/CYP2C9
KEGG_SYSTEMIC_LUPUS_ERYTHEMATOSUS	KEGG_SYSTEMIC_LUPUS_ERYTHEMATOSUS	54	0.552529	2.05645	1.34e-05	0.000123512	7.49e-05	3687	tags=52%, list=19%, signal=42%	C7/FCGR3B/CTSG/C4A/IL10/C4B/GRIN2A/HLA-DOA/C3/FCGR3A/GRIN2B/CD80/C1QB/HLA-DRA/C1QC/HLA-DQA2/CD86/HLA-DRB5/FCGR2A/CD28/HLA-DPA1/C1R/C1S/C1QA/ELANE/HLA-DQA1/C2/ACTN1
KEGG_CALCIUM_SIGNALING_PATHWAY	KEGG_CALCIUM_SIGNALING_PATHWAY	177	0.392451	1.78941	1.44e-05	0.000125797	7.63e-05	3945	tags=37%, list=20%, signal=30%	HTR6/PTGFR/PDGFRA/HTR7/CHRM3/DRD1/NOS2/AVPR1B/PLCB1/CYSLTR1/HTR2B/SLC8A3/GRIN2A/TACR3/ADCY7/PTAFR/GRPR/HTR2A/GRM5/F2R/EDNRB/HRH1/ADRA1A/TACR1/PRKCB/ADCY2/CYSLTR2/ATP2B4/HRH2/AGTR1/CAMK4/EGFR/NOS3/MYLK/ADCY1/SLC8A1/BDKRB2/PTGER1/CHP2/PDGFRB/ITPR3/TRHR/ADCY3/EDNRA/ITPR1/ADORA2B/PLN/CACNA1C/ADCY8/CHRNA7/MYLK3/ATP2B1/TBXA2R/PRKCA/ATP2A2/BST1/ADRA1D/ADRA1B/CD38/CACNA1S/AVPR1A/ITPR2/PRKX/GNA14/PRKACB
KEGG_ARRHYTHMOGENIC_RIGHT_VENTRICULAR_CARDIOMYOPATHY_ARVC	KEGG_ARRHYTHMOGENIC_RIGHT_VENTRICULAR_CARDIOMYOPATHY_ARVC	74	0.498511	1.98713	2.96e-05	0.000236403	0.000143357	3687	tags=45%, list=19%, signal=36%	ITGA4/GJA1/ITGB3/ITGB1/CDH2/CTNNA3/ITGA2/ITGA9/DES/ITGA8/SGCG/ITGAV/CTNNB1/ITGA11/CACNA2D1/DSC2/SGCD/ITGA1/LAMA2/SLC8A1/CACNG8/ITGA5/DSP/CACNA1C/DSG2/SGCB/ITGA10/PKP2/ITGB6/ITGA6/ATP2A2/CACNA1S/ACTN1
KEGG_DRUG_METABOLISM_CYTOCHROME_P450	KEGG_DRUG_METABOLISM_CYTOCHROME_P450	70	-0.516444	-1.95369	2.95e-05	0.000236403	0.000143357	3690	tags=44%, list=19%, signal=36%	UGT2B11/UGT1A8/UGT2B4/MGST3/CYP2A7/GSTM1/UGT2B28/CYP2A13/CYP2A6/ADH6/GSTM2/CYP3A4/CYP2B6/ALDH3A1/GSTO1/MGST2/GSTZ1/ALDH3B2/GSTM4/CYP3A43/GSTA3/ADH7/GSTK1/UGT1A4/CYP2D6/UGT1A7/CYP2C8/CYP2E1/CYP1A2/CYP3A5/CYP2C9
KEGG_TOLL_LIKE_RECEPTOR_SIGNALING_PATHWAY	KEGG_TOLL_LIKE_RECEPTOR_SIGNALING_PATHWAY	101	0.438251	1.83857	8.14e-05	0.000624044	0.000378425	3378	tags=30%, list=17%, signal=25%	TLR8/PIK3CG/TLR7/TICAM2/STAT1/AKT3/TLR4/TLR1/PIK3CA/CD80/IL6/IL12A/TLR3/MAP2K6/PIK3R1/TLR5/PIK3CB/CD86/CXCL11/LBP/TLR6/IFNAR1/MAPK14/PIK3R3/CXCL8/CXCL10/TAB2/NFKB1/IFNAR2/CXCL9
KEGG_LINOLEIC_ACID_METABOLISM	KEGG_LINOLEIC_ACID_METABOLISM	29	-0.640551	-2.03315	0.000100325	0.000722474	0.000438114	2213	tags=52%, list=11%, signal=46%	PLA2G2C/CYP3A4/PLA2G2F/PLA2G3/CYP3A43/JMJD7-PLA2G4B/PLA2G1B/PLA2G4B/AKR1B10/CYP2C8/CYP2E1/CYP1A2/PLA2G6/CYP3A5/CYP2C9
KEGG_COMPLEMENT_AND_COAGULATION_CASCADES	KEGG_COMPLEMENT_AND_COAGULATION_CASCADES	69	0.484188	1.89898	0.000105719	0.000722474	0.000438114	1874	tags=36%, list=10%, signal=33%	F13A1/CR1/C7/FGB/C4A/CFH/VWF/C4B/TFPI/F3/PLG/A2M/MASP1/F8/C3/F2R/THBD/FGA/SERPINE1/C3AR1/FGG/C1QB/C1QC/PROS1/BDKRB2
KEGG_DILATED_CARDIOMYOPATHY	KEGG_DILATED_CARDIOMYOPATHY	90	0.438999	1.82054	0.000106015	0.000722474	0.000438114	4369	tags=44%, list=22%, signal=35%	ITGA4/ITGB3/ITGB1/TGFB2/ITGA2/ITGA9/DES/ADCY7/ITGA8/SGCG/ITGAV/ITGA11/CACNA2D1/ADCY2/SGCD/ITGA1/LAMA2/ADCY1/SLC8A1/CACNG8/ITGA5/ADCY3/TPM1/PLN/CACNA1C/ADCY8/SGCB/ITGA10/ITGB6/ITGA6/TPM4/ATP2A2/CACNA1S/PRKX/TGFB3/PRKACB/TGFB1/TNNT2/ITGB5/TPM3
KEGG_RIBOSOME	KEGG_RIBOSOME	87	-0.454192	-1.80981	0.000153696	0.00101	0.000612472	6179	tags=52%, list=31%, signal=36%	RPS9/RPL4/RPL27/RPS7/RPL9/RPS11/RPS24/RPL7A/MRPL13/UBA52/RPL19/RPS21/RPS16/RPL8/RPL36/RPL6/RPS17/RPS26/RPS4Y1/RPL38/RPL32/RPL13/RPS28/RPL27A/RPL37/RPS19/RPSA/RPL34/RPL26L1/RPLP2/RPLP1/RPL12/RPL14/RPS2/RPL24/RPL18/RPL29/RPS27L/RPS20/RPL28/FAU/RPL35/RPL36A/RPS15/RPL3L
KEGG_RETINOL_METABOLISM	KEGG_RETINOL_METABOLISM	64	-0.475291	-1.77487	0.000290485	0.00184308	0.00111765	4263	tags=53%, list=22%, signal=42%	DHRS4/PNPLA4/CYP3A7/RDH5/RDH10/CYP26A1/CYP4A22/ALDH1A1/CYP26C1/RDH11/UGT2B11/UGT1A8/UGT2B4/CYP2A7/RDH8/UGT2B28/DHRS3/CYP2A13/RDH12/CYP2A6/ADH6/DGAT1/CYP3A4/CYP2B6/DHRS4L2/CYP3A43/RDH16/ADH7/UGT1A4/UGT1A7/CYP2C8/CYP1A2/CYP3A5/CYP2C9
KEGG_HYPERTROPHIC_CARDIOMYOPATHY_HCM	KEGG_HYPERTROPHIC_CARDIOMYOPATHY_HCM	83	0.438291	1.78819	0.000352338	0.002161	0.00131045	4856	tags=48%, list=25%, signal=36%	ITGA4/ITGB3/ITGB1/TGFB2/ITGA2/ITGA9/DES/ITGA8/SGCG/ITGAV/ITGA11/CACNA2D1/IL6/SGCD/ITGA1/LAMA2/SLC8A1/CACNG8/ITGA5/ACE/TPM1/CACNA1C/SGCB/ITGA10/ITGB6/ITGA6/TPM4/ATP2A2/CACNA1S/PRKAB2/TGFB3/PRKAA1/TGFB1/TNNT2/PRKAA2/ITGB5/TPM3/IGF1/ITGB8/CACNA2D4
KEGG_JAK_STAT_SIGNALING_PATHWAY	KEGG_JAK_STAT_SIGNALING_PATHWAY	155	0.362208	1.6177	0.000403416	0.00239447	0.00145202	4290	tags=34%, list=22%, signal=27%	EPO/PIK3CG/IL2RA/IL10/IL13RA2/TSLP/OSMR/IL5RA/CSF2RB/STAT1/IL7R/AKT3/IL21R/PIK3CA/IL6/IL12A/LEPR/SPRED1/CCND1/MPL/PIK3R1/PIK3CB/IL6ST/IL7/SOCS5/SPRY1/CRLF2/MYC/SPRY4/GHR/JAK1/IFNAR1/JAK2/CBL/IL9R/PIK3R3/IL22RA2/SPRY2/STAT3/IL26/LIFR/SOS1/IL6R/IFNAR2/IL10RA/EP300/PTPN11/SPRED2/IFNW1/STAM2/PIAS1/LIF/IL13RA1
KEGG_PYRUVATE_METABOLISM	KEGG_PYRUVATE_METABOLISM	40	-0.542206	-1.84689	0.000445959	0.00256427	0.00155499	4839	tags=55%, list=25%, signal=42%	AKR1B1/PKLR/PCK2/GRHPR/PDHB/ACYP2/ACAT1/MDH2/PCK1/LDHC/MDH1/ALDH2/ACSS1/ACSS2/ACACB/ACYP1/ACOT12/PDHA1/HAGH/ME3/LDHD/HAGHL
KEGG_VASCULAR_SMOOTH_MUSCLE_CONTRACTION	KEGG_VASCULAR_SMOOTH_MUSCLE_CONTRACTION	113	0.383458	1.63797	0.000548792	0.00305993	0.00185557	3945	tags=41%, list=20%, signal=33%	CALCRL/AVPR1B/PLCB1/ADCY7/KCNMB2/PRKCQ/ADRA1A/GUCY1A2/PLA2G4A/PRKCB/ADCY2/ROCK1/AGTR1/GNA13/CALD1/MYLK/ADCY1/ROCK2/PRKCH/RAMP1/ITPR3/ADCY3/PLA2G10/EDNRA/ITPR1/KCNMA1/ADORA2B/ARHGEF12/CACNA1C/ADCY8/PLA2G2D/PRKG1/MYLK3/NPR1/PRKCA/PLA2G12B/ADRA1D/ADRA1B/MYH11/MAPK1/CACNA1S/AVPR1A/GNA12/ITPR2/PRKX/PRKACB
KEGG_LEUKOCYTE_TRANSENDOTHELIAL_MIGRATION	KEGG_LEUKOCYTE_TRANSENDOTHELIAL_MIGRATION	115	0.384522	1.64138	0.000579	0.00313341	0.00190012	3689	tags=37%, list=19%, signal=30%	CLDN19/PIK3CG/CYBB/ITGA4/ITGB1/CTNNA3/CLDN16/PECAM1/MMP2/CTNNB1/PRKCB/PIK3CA/CXCL12/ROCK1/ROCK2/MSN/PIK3R1/JAM2/ICAM1/CDH5/VCAM1/PIK3CB/CLDN18/RAPGEF4/MAPK14/RASSF5/GNAI3/PIK3R3/VCL/JAM3/GNAI1/PRKCA/ARHGAP5/ESAM/ITK/ITGB2/ITGAM/CLDN11/CTNND1/CLDN1/ACTN1/CLDN10
KEGG_RENAL_CELL_CARCINOMA	KEGG_RENAL_CELL_CARCINOMA	66	0.439969	1.71323	0.000932808	0.0049039	0.00297376	6036	tags=59%, list=31%, signal=41%	PIK3CG/TGFB2/HGF/TGFA/ETS1/PAK3/EPAS1/EGLN3/AKT3/SLC2A1/PIK3CA/PIK3R1/NRAS/PIK3CB/GAB1/PIK3R3/VEGFA/SOS1/EGLN1/MAPK1/PDGFB/PAK2/EP300/PTPN11/TGFB3/TGFB1/ARNT/HIF1A/RAPGEF1/RAP1B/CREBBP/KRAS/SOS2/RAP1A/ARNT2/CRKL/CRK/CUL2/CDC42
KEGG_BUTANOATE_METABOLISM	KEGG_BUTANOATE_METABOLISM	34	-0.561101	-1.85335	0.00124098	0.00617135	0.00374235	4752	tags=50%, list=24%, signal=38%	GAD2/OXCT1/HMGCL/PDHB/ACAT1/ALDH2/ABAT/ACSM1/ECHS1/BDH2/BDH1/PDHA1/ACADS/AKR1B10/HMGCS2/GAD1/ACSM2A
KEGG_STEROID_HORMONE_BIOSYNTHESIS	KEGG_STEROID_HORMONE_BIOSYNTHESIS	55	-0.488014	-1.77131	0.00121514	0.00617135	0.00374235	1958	tags=31%, list=10%, signal=28%	AKR1C2/CYP3A4/HSD3B2/CYP21A2/AKR1C1/CYP3A43/HSD11B2/SULT2B1/HSD3B1/HSD17B2/UGT1A4/CYP17A1/UGT1A7/AKR1D1/CYP3A5/HSD17B3/CYP11A1
KEGG_GAP_JUNCTION	KEGG_GAP_JUNCTION	87	0.399415	1.63893	0.00151808	0.00719549	0.0043634	3945	tags=39%, list=20%, signal=31%	PRKG2/PDGFRA/GJA1/DRD1/PLCB1/HTR2B/ADCY7/PDGFD/HTR2A/GRM5/GUCY1A2/PRKCB/ADCY2/EGFR/ADCY1/TUBA1B/PDGFC/NRAS/PDGFRB/ITPR3/LPAR1/ADCY3/ITPR1/ADCY8/GNAI3/PRKG1/GNAI1/SOS1/PRKCA/MAPK1/PDGFB/ITPR2/PRKX/PRKACB
KEGG_PEROXISOME	KEGG_PEROXISOME	78	-0.419312	-1.6245	0.00152513	0.00719549	0.0043634	4987	tags=42%, list=25%, signal=32%	ACSL6/PAOX/PMVK/ABCD4/CRAT/ACOX2/PXMP2/XDH/HMGCL/ECI2/MLYCD/NUDT19/ABCD1/EPHX2/PEX14/ACSL1/SOD1/PHYH/HAO1/ACOT8/MPV17/PEX16/MPV17L/ACAA1/ECH1/IDH2/PEX11G/PRDX5/DAO/GSTK1/DECR2/MVK/AGXT
KEGG_PANCREATIC_CANCER	KEGG_PANCREATIC_CANCER	69	0.428304	1.67981	0.00182374	0.00838922	0.00508729	4877	tags=43%, list=25%, signal=33%	PIK3CG/TGFB2/TGFA/TGFBR2/STAT1/AKT3/BRCA2/PIK3CA/EGFR/CCND1/PIK3R1/CDK6/PIK3CB/JAK1/RB1/RALBP1/RALB/PIK3R3/VEGFA/STAT3/NFKB1/CDK4/MAPK1/TGFB3/TGFB1/ARHGEF6/RAD51/SMAD4/PLD1/TGFBR1
KEGG_GLUTATHIONE_METABOLISM	KEGG_GLUTATHIONE_METABOLISM	48	-0.493621	-1.74235	0.00213763	0.00959325	0.00581742	3659	tags=42%, list=19%, signal=34%	GGCT/GPX3/MGST3/GSTM1/GSR/SRM/GGT6/OPLAH/GSTM2/GSTO1/GSS/GPX1/MGST2/IDH2/GSTZ1/GSTM4/GSTA3/GSTK1/GPX2/GPX4
KEGG_NATURAL_KILLER_CELL_MEDIATED_CYTOTOXICITY	KEGG_NATURAL_KILLER_CELL_MEDIATED_CYTOTOXICITY	131	0.346537	1.50943	0.00281796	0.0123453	0.0074863	5953	tags=40%, list=30%, signal=28%	FCGR3B/ULBP3/PIK3CG/ULBP1/FCGR3A/RAET1E/TNFSF10/ULBP2/PRKCB/PIK3CA/NFATC3/SHC3/TNFRSF10A/SHC4/PIK3R1/NRAS/ICAM1/KLRC3/PIK3CB/CHP2/FAS/IFNAR1/PIK3R3/SOS1/PRKCA/IFNAR2/ITGB2/MAPK1/NFAT5/NFATC2/PTPN11/FYN/ICAM2/RAET1G/VAV1/SYK/SH2D1A/NFATC1/IFNG/TNFRSF10D/IFNA21/KRAS/CSF2/PPP3R1/SOS2/RAET1L/KIR3DL1/LCP2/SHC1/PRF1/PPP3CA/HLA-B/IFNGR1
KEGG_PHENYLALANINE_METABOLISM	KEGG_PHENYLALANINE_METABOLISM	17	-0.653887	-1.82241	0.0031751	0.0132777	0.00805168	1947	tags=47%, list=10%, signal=42%	GOT2/ALDH3A1/HPD/ALDH3B2/GOT1/TAT/MIF/PAH
KEGG_ASTHMA	KEGG_ASTHMA	28	0.549757	1.78685	0.0031157	0.0132777	0.00805168	4303	tags=46%, list=22%, signal=36%	MS4A2/IL10/RNASE3/HLA-DOA/CCL11/HLA-DRA/HLA-DQA2/HLA-DRB5/HLA-DPA1/HLA-DQA1/HLA-DMB/FCER1A/HLA-DPB1
KEGG_CITRATE_CYCLE_TCA_CYCLE	KEGG_CITRATE_CYCLE_TCA_CYCLE	30	-0.531621	-1.70104	0.00470908	0.0192549	0.0116763	5053	tags=57%, list=26%, signal=42%	CS/PCK2/SDHD/SDHB/PDHB/IDH3B/MDH2/PCK1/FH/OGDH/MDH1/SDHA/SUCLG1/IDH3G/IDH2/PDHA1/OGDHL
KEGG_VIRAL_MYOCARDITIS	KEGG_VIRAL_MYOCARDITIS	68	0.407849	1.59491	0.00561502	0.0224601	0.01362	4303	tags=43%, list=22%, signal=33%	MYH8/HLA-DOA/SGCG/CD80/HLA-DRA/SGCD/MYH2/HLA-DQA2/LAMA2/CCND1/ICAM1/CD86/HLA-DRB5/ABL2/CAV1/CD28/HLA-DPA1/MYH10/SGCB/EIF4G2/ITGB2/MYH1/HLA-DQA1/MYH11/FYN/CXADR/HLA-DMB/MYH9/HLA-DPB1
KEGG_RENIN_ANGIOTENSIN_SYSTEM	KEGG_RENIN_ANGIOTENSIN_SYSTEM	17	0.613988	1.73638	0.00662929	0.0244735	0.0148409	3115	tags=53%, list=16%, signal=45%	CPA3/CTSG/CMA1/AGTR1/AGTR2/MME/ENPEP/ACE/LNPEP
KEGG_VIBRIO_CHOLERAE_INFECTION	KEGG_VIBRIO_CHOLERAE_INFECTION	52	-0.453159	-1.62833	0.00649798	0.0244735	0.0148409	6065	tags=58%, list=31%, signal=40%	SEC61G/ARF1/ATP6V1A/ATP6V1H/ATP6V0D1/KDELR1/ATP6V0A1/KDELR3/PRKACA/ATP6V1D/ATP6V1G1/ATP6V1E1/ATP6AP1/PLCG2/ATP6V0A4/SEC61B/ATP6V0E1/TCIRG1/SEC61A2/GNAS/ATP6V0C/PRKCG/ATP6V0B/ATP6V1G3/ATP6V0D2/ATP6V0E2/ATP6V1F/ATP6V1C2/CFTR/ATP6V1B1
KEGG_ADHERENS_JUNCTION	KEGG_ADHERENS_JUNCTION	68	0.399817	1.5635	0.0066504	0.0244735	0.0148409	6083	tags=56%, list=31%, signal=39%	CTNNA3/TGFBR2/PTPRB/CTNNB1/IQGAP1/SNAI2/EGFR/WASF2/YES1/FER/VCL/PTPRF/SNAI1/PARD3/CTNND1/MAPK1/ACTN1/EP300/PTPRM/FYN/SORBS1/IGF1R/TJP1/RHOA/SMAD4/SSX2IP/TGFBR1/CREBBP/LEF1/WASF1/CTNNA1/ACTB/FARP2/INSR/SMAD2/ACTG1/CDC42/WASF3
KEGG_GLYCEROPHOSPHOLIPID_METABOLISM	KEGG_GLYCEROPHOSPHOLIPID_METABOLISM	72	-0.403344	-1.53228	0.00650524	0.0244735	0.0148409	4219	tags=36%, list=21%, signal=28%	PLA2G12A/CRLS1/PEMT/CDS1/LYPLA2/DGKQ/DGKZ/PLA2G5/LPCAT4/PLA2G2C/PTDSS2/PLA2G2F/PLA2G3/PISD/CHKA/JMJD7-PLA2G4B/AGPAT2/PLA2G1B/PLA2G4B/TAZ/ACHE/LCAT/PCYT2/PLA2G6/CHKB/GPD1
KEGG_ALANINE_ASPARTATE_AND_GLUTAMATE_METABOLISM	KEGG_ALANINE_ASPARTATE_AND_GLUTAMATE_METABOLISM	30	-0.514172	-1.64521	0.0071875	0.0259314	0.015725	3560	tags=47%, list=18%, signal=38%	GLS/ACY3/GLS2/AGXT2/ABAT/GOT2/GPT2/ASNS/NIT2/GOT1/GAD1/AGXT/ALDH4A1/GPT
KEGG_ARACHIDONIC_ACID_METABOLISM	KEGG_ARACHIDONIC_ACID_METABOLISM	58	-0.442501	-1.62536	0.00770269	0.0272557	0.016528	2213	tags=31%, list=11%, signal=28%	PLA2G2C/GGT6/CYP2B6/PLA2G2F/PLA2G3/CBR1/GPX1/PTGES/JMJD7-PLA2G4B/PTGES2/PLA2G1B/PLA2G4B/GPX2/CYP2C8/GPX4/CYP2E1/PLA2G6/CYP2C9
KEGG_MELANOMA	KEGG_MELANOMA	71	0.400027	1.58185	0.00802161	0.0278486	0.0168876	3629	tags=37%, list=18%, signal=30%	PDGFRA/PIK3CG/HGF/FGF10/FGF11/PDGFD/FGF7/FGF5/AKT3/PIK3CA/EGFR/CCND1/PIK3R1/PDGFC/NRAS/CDK6/PIK3CB/PDGFRB/FGF2/RB1/PIK3R3/FGF12/CDK4/FGF1/MAPK1/PDGFB
KEGG_GRAFT_VERSUS_HOST_DISEASE	KEGG_GRAFT_VERSUS_HOST_DISEASE	37	0.47107	1.6247	0.0107376	0.0365873	0.0221868	7056	tags=62%, list=36%, signal=40%	HLA-DOA/CD80/IL6/HLA-DRA/HLA-DQA2/CD86/HLA-DRB5/CD28/HLA-DPA1/FAS/HLA-DQA1/HLA-DMB/HLA-DPB1/IFNG/KIR3DL1/PRF1/HLA-B/IL2/HLA-E/HLA-DRB1/IL1B/KIR3DL2/IL1A
KEGG_NOD_LIKE_RECEPTOR_SIGNALING_PATHWAY	KEGG_NOD_LIKE_RECEPTOR_SIGNALING_PATHWAY	61	0.404205	1.54648	0.0114069	0.0374798	0.022728	3621	tags=33%, list=18%, signal=27%	CCL13/CASP5/NAIP/CCL11/NLRP3/MEFV/CCL7/IL6/BIRC3/NLRC4/CARD6/MAPK14/HSP90AB1/HSP90B1/TNFAIP3/CXCL8/TAB2/NFKB1/BIRC2/MAPK1
KEGG_APOPTOSIS	KEGG_APOPTOSIS	86	0.367026	1.50388	0.0112372	0.0374798	0.022728	3945	tags=33%, list=20%, signal=26%	PIK3CG/IL1RAP/CSF2RB/NTRK1/AKT3/TNFSF10/PIK3CA/IRAK3/BIRC3/APAF1/PRKAR2B/TNFRSF10A/PIK3R1/PIK3CB/CHP2/IL1R1/IRAK2/FAS/PIK3R3/BCL2/ENDOD1/NFKB1/CASP7/BIRC2/PRKAR2A/PRKX/PRKAR1A/PRKACB
KEGG_TYROSINE_METABOLISM	KEGG_TYROSINE_METABOLISM	40	-0.459035	-1.56359	0.0118516	0.0376134	0.022809	5196	tags=50%, list=26%, signal=37%	TRMT11/LCMT1/COMT/TYR/ALDH1A3/METTL2B/AOC2/FAH/HEMK1/HGD/ADH6/GOT2/ALDH3A1/HPD/GSTZ1/ALDH3B2/GOT1/TAT/ADH7/MIF
KEGG_CHRONIC_MYELOID_LEUKEMIA	KEGG_CHRONIC_MYELOID_LEUKEMIA	73	0.372658	1.48165	0.0118564	0.0376134	0.022809	3996	tags=37%, list=20%, signal=30%	PIK3CG/TGFB2/TGFBR2/AKT3/PIK3CA/SHC3/CCND1/SHC4/PIK3R1/NRAS/CDK6/CDKN1B/PIK3CB/MYC/RUNX1/RB1/CBL/MECOM/PIK3R3/NFKB1/SOS1/CDK4/MAPK1/PTPN11/TGFB3/TGFB1/HDAC2
KEGG_INTESTINAL_IMMUNE_NETWORK_FOR_IGA_PRODUCTION	KEGG_INTESTINAL_IMMUNE_NETWORK_FOR_IGA_PRODUCTION	46	0.428443	1.53233	0.012131	0.0378321	0.0229417	4303	tags=43%, list=22%, signal=34%	ITGA4/IL10/HLA-DOA/CD80/CXCL12/IL6/HLA-DRA/HLA-DQA2/CD86/HLA-DRB5/CD28/HLA-DPA1/ICOS/TNFSF13B/CCL28/HLA-DQA1/TGFB1/HLA-DMB/TNFSF13/HLA-DPB1
KEGG_COLORECTAL_CANCER	KEGG_COLORECTAL_CANCER	62	0.401428	1.53754	0.0131504	0.0403278	0.0244551	5264	tags=44%, list=27%, signal=32%	PIK3CG/TGFB2/TGFBR2/AKT3/CTNNB1/PIK3CA/MSH6/CCND1/APPL1/MSH2/PIK3R1/DCC/PIK3CB/APC/MYC/PIK3R3/BCL2/MAPK1/TGFB3/TGFB1/RHOA/SMAD4/TGFBR1/APC2/KRAS/MSH3/LEF1
KEGG_TYPE_I_DIABETES_MELLITUS	KEGG_TYPE_I_DIABETES_MELLITUS	41	0.437109	1.54147	0.0142281	0.0429174	0.0260254	2593	tags=32%, list=13%, signal=28%	PTPRN/HLA-DOA/CPE/CD80/IL12A/HLA-DRA/HLA-DQA2/PTPRN2/CD86/HLA-DRB5/CD28/HLA-DPA1/FAS
KEGG_DRUG_METABOLISM_OTHER_ENZYMES	KEGG_DRUG_METABOLISM_OTHER_ENZYMES	51	-0.418259	-1.49861	0.0160391	0.0472932	0.028679	5210	tags=43%, list=26%, signal=32%	CYP3A7/CES2/HPRT1/XDH/TK1/UGT2B11/UGT1A8/UGT2B4/CDA/CYP2A7/UCK1/UGT2B28/CYP2A13/ITPA/UCKL1/CYP2A6/CYP3A4/CYP3A43/UPP1/UGT1A4/UGT1A7/CYP3A5
KEGG_WNT_SIGNALING_PATHWAY	KEGG_WNT_SIGNALING_PATHWAY	150	0.314525	1.39803	0.0161928	0.0472932	0.028679	5873	tags=42%, list=30%, signal=30%	SFRP1/DKK2/SFRP2/PLCB1/NKD1/WNT9B/CXXC4/CSNK1A1L/CSNK1A1/CTNNB1/WIF1/PRKCB/ROCK1/NFATC3/CCND1/ROCK2/LRP6/CHP2/DAAM2/WNT8B/FZD5/APC/VANGL1/PRICKLE1/SOX17/MYC/FZD1/WNT5B/FZD9/FBXW11/CHD8/TBL1Y/DKK1/FZD6/PRKCA/NFAT5/TBL1X/EP300/PRKX/SFRP4/NFATC2/FZD4/PRKACB/TBL1XR1/FZD10/PPP2R5E/DAAM1/RHOA/SMAD4/NFATC1/MMP7/PRICKLE2/APC2/CREBBP/LEF1/PPP3R1/PPP2R5C/WNT2/PPP3CA/WNT6/CTBP2/LRP5/SMAD2
KEGG_HEDGEHOG_SIGNALING_PATHWAY	KEGG_HEDGEHOG_SIGNALING_PATHWAY	56	0.410867	1.54066	0.0170839	0.0491163	0.0297845	2909	tags=34%, list=15%, signal=29%	BMP5/DHH/WNT9B/RAB23/GLI3/LRP2/CSNK1A1L/CSNK1A1/BMP8B/GAS1/HHIP/WNT8B/BMP4/GLI2/PTCH1/WNT5B/BMP6/CSNK1G1/FBXW11
