# Supplementary material for: Cuproptosis-related modification patterns depict the tumor microenvironment, precision immunotherapy, and prognosis of kidney renal clear cell carcinoma
Source: Front Immunol. 2022 Sep 23;13:933241. doi: 10.3389/fimmu.2022.933241 (PMC9540508; doi:10.3389/fimmu.2022.933241)
Supplement: Supplementary file 12 [file Table_7.xlsx]

## Sheet: Sheet1
Correlation analysis between cuproptosis signature and cancer immunity steps in TCGA-KIRC cohort
Cuproptosis signature	Cancer immunity steps	value	pvalue
cuproptosis	Step1.Release.of.cancer.cell.antigens	0.251486	4.97e-09
cuproptosis	Step2.Cancer.antigen.presentation	0.0607775	0.163957
cuproptosis	Step3.Priming.and.activation	0.122971	0.00473821
cuproptosis	Step4.T cell.recruiting	0.259805	1.46e-09
cuproptosis	Step4.CD4 T cell.recruiting	0.228359	1.19e-07
cuproptosis	Step4.CD8 T cell.recruiting	0.0864169	0.0475984
cuproptosis	Step4.Th1 cell.recruiting	-0.00262497	0.952108
cuproptosis	Step4.Dendritic cell.recruiting	0.140662	0.00121874
cuproptosis	Step4.Th22 cell.recruiting	0.0626842	0.151106
cuproptosis	Step4.Macrophage.recruiting	0.112847	0.00959117
cuproptosis	Step4.Monocyte.recruiting	-0.109314	0.0121198
cuproptosis	Step4.Neutrophil.recruiting	0.275769	1.24e-10
cuproptosis	Step4.NK cell.recruiting	0.0155459	0.722054
cuproptosis	Step4.Eosinophil.recruiting	0.323584	2.75e-14
cuproptosis	Step4.Basophil.recruiting	0.195673	6.16e-06
cuproptosis	Step4.Th17 cell.recruiting	0.248059	8.12e-09
cuproptosis	Step4.B cell.recruiting	0.147617	0.000683472
cuproptosis	Step4.Th2 cell.recruiting	0.094538	0.0301664
cuproptosis	Step4.Treg cell.recruiting	0.138147	0.00149286
cuproptosis	Step4.MDSC.recruiting	0.14088	0.00119727
cuproptosis	Step5.Infiltration.of.immune.cells.into.tumors	0.0920938	0.0347201
cuproptosis	Step6.Recognition.of.cancer.cells.by.T.cells	0.242106	1.87e-08
cuproptosis	Step7.Killing.of.cancer.cells	-0.0795467	0.0683144
