# Supplementary material for: Cuproptosis-related modification patterns depict the tumor microenvironment, precision immunotherapy, and prognosis of kidney renal clear cell carcinoma
Source: Front Immunol. 2022 Sep 23;13:933241. doi: 10.3389/fimmu.2022.933241 (PMC9540508; doi:10.3389/fimmu.2022.933241)
Supplement: Supplementary file 13 [file Table_8.xlsx]

## Sheet: Sheet1
Correlation analysis between cuproptosis signature and cancer immunity steps in Xiangya-RCC cohort
cuproptosis signature	cancer immunity steps	value	pvalue
cuproptosis	Step1.Release.of.cancer.cell.antigens	0.370163	0.0113373
cuproptosis	Step2.Cancer.antigen.presentation	0.0961455	0.525024
cuproptosis	Step3.Priming.and.activation	0.0323774	0.830854
cuproptosis	Step4.T cell.recruiting	0.422633	0.00343329
cuproptosis	Step4.CD4 T cell.recruiting	0.435954	0.00245767
cuproptosis	Step4.CD8 T cell.recruiting	0.406426	0.00506677
cuproptosis	Step4.Th1 cell.recruiting	0.254641	0.0876721
cuproptosis	Step4.Dendritic cell.recruiting	0.0669771	0.658304
cuproptosis	Step4.Th22 cell.recruiting	0.111999	0.458668
cuproptosis	Step4.Macrophage.recruiting	0.402652	0.00553265
cuproptosis	Step4.Monocyte.recruiting	0.122367	0.417857
cuproptosis	Step4.Neutrophil.recruiting	0.368116	0.0118342
cuproptosis	Step4.NK cell.recruiting	0.264015	0.0762348
cuproptosis	Step4.Eosinophil.recruiting	-0.013136	0.930954
cuproptosis	Step4.Basophil.recruiting	0.257671	0.0838379
cuproptosis	Step4.Th17 cell.recruiting	0.461856	0.00123334
cuproptosis	Step4.B cell.recruiting	0.0545191	0.718953
cuproptosis	Step4.Th2 cell.recruiting	0.0249769	0.869129
cuproptosis	Step4.Treg cell.recruiting	0.151526	0.314782
cuproptosis	Step4.MDSC.recruiting	0.296701	0.0452547
cuproptosis	Step5.Infiltration.of.immune.cells.into.tumors	0.00573543	0.969824
cuproptosis	Step6.Recognition.of.cancer.cells.by.T.cells	0.313238	0.0340327
cuproptosis	Step7.Killing.of.cancer.cells	-0.161394	0.283924
