# Supplementary material for: Cuproptosis-related modification patterns depict the tumor microenvironment, precision immunotherapy, and prognosis of kidney renal clear cell carcinoma
Source: Front Immunol. 2022 Sep 23;13:933241. doi: 10.3389/fimmu.2022.933241 (PMC9540508; doi:10.3389/fimmu.2022.933241)
Supplement: Supplementary file 14 [file Table_9.xlsx]

## Sheet: Sheet1
Correlation analysis between cuproptosis signature and cancer infiltration of TILs in TCGA-KIRC cohort.
Cuproptosis signature	TILs	value	pvalue
cuproptosis	Activated B cell	0.141909	0.00110076
cuproptosis	Activated CD4 T cell	0.281916	4.57e-11
cuproptosis	Activated CD8 T cell	0.215142	6.33e-07
cuproptosis	Activated dendritic cell	0.190126	1.13e-05
cuproptosis	CD56bright natural killer cell	0.216849	5.13e-07
cuproptosis	CD56dim natural killer cell	0.0720544	0.0987878
cuproptosis	Central memory CD4 T cell	0.231129	8.28e-08
cuproptosis	Central memory CD8 T cell	0.244726	1.3e-08
cuproptosis	Effector memeory CD4 T cell	0.250629	5.62e-09
cuproptosis	Effector memeory CD8 T cell	0.0719928	0.0990767
cuproptosis	Eosinophil	-0.0687226	0.115431
cuproptosis	Gamma delta T cell	0.362016	0
cuproptosis	Immature B cell	0.0102212	0.815087
cuproptosis	Immature dendritic cell	0.126693	0.00360871
cuproptosis	Macrophage	0.314564	1.52e-13
cuproptosis	Mast cell	0.0985916	0.0237407
cuproptosis	MDSC	0.263072	8.93e-10
cuproptosis	Memory B cell	-0.118147	0.00667326
cuproptosis	Monocyte	0.220298	3.34e-07
cuproptosis	Natural killer cell	0.0636242	0.145059
cuproptosis	Natural killer T cell	0.291239	9.64e-12
cuproptosis	Neutrophil	0.0360653	0.409118
cuproptosis	Plasmacytoid dendritic cell	-0.100733	0.0208515
cuproptosis	Regulatory T cell	0.149136	0.000600341
cuproptosis	T follicular helper cell	0.134241	0.00203265
cuproptosis	Type 1 T helper cell	0.290863	1.03e-11
cuproptosis	Type 17 T helper cell	0.0889669	0.0413883
cuproptosis	Type 2 T helper cell	0.134452	0.00199947
