# Supplementary material for: Cuproptosis-related modification patterns depict the tumor microenvironment, precision immunotherapy, and prognosis of kidney renal clear cell carcinoma
Source: Front Immunol. 2022 Sep 23;13:933241. doi: 10.3389/fimmu.2022.933241 (PMC9540508; doi:10.3389/fimmu.2022.933241)
Supplement: Supplementary file 15 [file Table_10.xlsx]

## Sheet: Sheet1
Correlation analysis between cuproptosis signature and cancer infiltration of TILs in Xiangya-RCC cohort
Cuproptosis signature	TILs	value	pvalue
cuproptosis	Activated B cell	0.42029	0.0036363
cuproptosis	Activated CD4 T cell	0.479988	0.000736457
cuproptosis	Activated CD8 T cell	0.436941	0.00239628
cuproptosis	Activated dendritic cell	0.454949	0.00149013
cuproptosis	CD56bright natural killer cell	0.311995	0.0347874
cuproptosis	CD56dim natural killer cell	0.142399	0.345149
cuproptosis	Central memory CD4 T cell	0.563737	4.51e-05
cuproptosis	Central memory CD8 T cell	0.536479	0.000121447
cuproptosis	Effector memeory CD4 T cell	0.320012	0.0301536
cuproptosis	Effector memeory CD8 T cell	0.499722	0.000406442
cuproptosis	Eosinophil	0.269072	0.0705721
cuproptosis	Gamma delta T cell	0.593833	1.36e-05
cuproptosis	Immature B cell	0.42251	0.00344372
cuproptosis	Immature dendritic cell	0.274869	0.0644961
cuproptosis	Macrophage	0.434104	0.00257654
cuproptosis	Mast cell	0.508233	0.000311012
cuproptosis	MDSC	0.457169	0.00140284
cuproptosis	Memory B cell	0.151896	0.313588
cuproptosis	Monocyte	0.15054	0.317981
cuproptosis	Natural killer cell	0.472957	0.000902482
cuproptosis	Natural killer T cell	0.537342	0.00011785
cuproptosis	Neutrophil	0.385384	0.0081716
cuproptosis	Plasmacytoid dendritic cell	0.324823	0.0276278
cuproptosis	Regulatory T cell	0.472094	0.000925022
cuproptosis	T follicular helper cell	0.520691	0.000207523
cuproptosis	Type 1 T helper cell	0.51403	0.000258138
cuproptosis	Type 17 T helper cell	0.181129	0.228334
cuproptosis	Type 2 T helper cell	0.503176	0.000364924
