# Supplementary material for: Cuproptosis-related modification patterns depict the tumor microenvironment, precision immunotherapy, and prognosis of kidney renal clear cell carcinoma
Source: Front Immunol. 2022 Sep 23;13:933241. doi: 10.3389/fimmu.2022.933241 (PMC9540508; doi:10.3389/fimmu.2022.933241)
Supplement: Supplementary file 16 [file Table_11.xlsx]

## Sheet: Sheet1
Correlation analysis between cuproptosis signature and TIS
Cuproptosis signature	TIS	value	p.value
cuproptosis	CCL5	0.133415	0.00216747
cuproptosis	CD27	0.0834875	0.0556782
cuproptosis	CD274	-0.285847	2.39e-11
cuproptosis	CD276	0.0533257	0.222099
cuproptosis	CD8A	0.0395163	0.365735
cuproptosis	CMKLR1	-0.00461316	0.915939
cuproptosis	CXCL9	-0.0124524	0.775703
cuproptosis	CXCR6	0.0875504	0.0447475
cuproptosis	HLA-DQA1	-0.0371708	0.394899
cuproptosis	HLA-DRB1	-0.0153762	0.724965
cuproptosis	HLA-E	-0.212528	8.7e-07
cuproptosis	IDO1	-0.0522532	0.231549
cuproptosis	LAG3	0.0640145	0.142604
cuproptosis	NKG7	0.0480986	0.270836
cuproptosis	PDCD1LG2	-0.0378851	0.385873
cuproptosis	PSMB10	0.137191	0.00161117
cuproptosis	STAT1	-0.138727	0.00142506
cuproptosis	TIGIT	0.0445749	0.307546
