# Supplementary material for: Cuproptosis-related modification patterns depict the tumor microenvironment, precision immunotherapy, and prognosis of kidney renal clear cell carcinoma
Source: Front Immunol. 2022 Sep 23;13:933241. doi: 10.3389/fimmu.2022.933241 (PMC9540508; doi:10.3389/fimmu.2022.933241)
Supplement: Supplementary file 17 [file Table_12.xlsx]

## Sheet: Sheet1
Correlation analysis between cuproptosis signature and inhibitory immune checkpoints.
Cuproptosis signature	inhibitory immune checkpoints	value	p.value
cuproptosis	ADORA2A	-0.307484	5.57e-13
cuproptosis	BTLA	0.0266383	0.542129
cuproptosis	C10orf54	-0.0648875	0.137226
cuproptosis	CD200	-0.221849	2.75e-07
cuproptosis	CD200R1	-0.101691	0.0196613
cuproptosis	CD274	-0.285847	2.39e-11
cuproptosis	CD276	0.0533257	0.222099
cuproptosis	CD80	0.00601946	0.890456
cuproptosis	CD86	0.0734202	0.0925429
cuproptosis	CEACAM1	-0.32599	1.73e-14
cuproptosis	CTLA4	0.0492708	0.259317
cuproptosis	HAVCR2	-0.091267	0.0363876
cuproptosis	IDO1	-0.0522532	0.231549
cuproptosis	KIR3DL1	0.02104	0.630196
cuproptosis	LAG3	0.0640145	0.142604
cuproptosis	LAIR1	0.114464	0.00859924
cuproptosis	LGALS3	0.208138	1.47e-06
cuproptosis	PDCD1	0.0927021	0.0335354
cuproptosis	PVR	-0.00979374	0.822689
cuproptosis	PVRL2	0.00310734	0.943321
cuproptosis	TIGIT	0.0445749	0.307546
cuproptosis	VTCN1	0.0380324	0.384027
